# Supplementary material for: rBCG-LTAK63 enhances protection against tuberculosis by inducing autophagy and circadian gene regulation
Source: Front Immunol. 2025 Oct 24;16:1695560. doi: 10.3389/fimmu.2025.1695560 (PMC12592191; doi:10.3389/fimmu.2025.1695560)
Supplement: Supplementary Table 1 — Comprehensive dataset of differentially expressed genes in lymph nodes (Excel Tab 1: 7- and 90-dpi) and lungs (Excel Tab 2: 7- and 90-dpi, 7- and 30-dpc). The table also provides the complete gene expression profiles for all samples in the lymph nodes (Excel Tab 3) and lungs (Excel Tab 4). [file Table1.xlsx]

## Sheet: DEG_dpi
			Lymph Node				Lung
DESeq2 P value<0.05 Log2FC 1
			BCG.7dpi	rBCG.7dpi	BCG.90dpi	rBCG.90dpi	BCG.7dpi	rBCG.7dpi	BCG.90dpi	rBCG.90dpi
			Dio2	2900052L18Rik	Angptl8	Atf3		2310067E19Rik	5730488B01Rik	Ankrd37
			Gm26512	3930402G23Rik	Chil1	Dnm3os		A230107N01Rik	9330175E14Rik	Calca
			Klhl38	Atf3	Cyp2b10	Egr1		A630026N12Rik	9930111J21Rik1	Depp1
				Ccl3	D930028M14Rik	F830016B08Rik		Ankrd37	9930111J21Rik2	Edn1
				Cyp2f2	Egr3	Gm12185		Apol8	Asxl3	Fasl
				Dio2	Fabp3	Gm22009		Atf3	C230034O21Rik	Gm16016
				F830016B08Rik	Gm30104	Gm29666		Calca	Cd209b	Gm20045
				Ffar2	Gm31940	Gm39271		Ccl27a	Dbp	Gm26244
				Fmo4	Gm32547	Gm42245		Ccl3	Gm33047	Gm31364
				Gm11513	Hspa1a	Gm45947		Chrm4	Gm35883	Gm32275
				Gm11520	Hspa1b	Gm4841		Chrna2	Gm39323	Gm35219
				Gm26512	Ifi206	Gm52833		Chrne	Gm39523	Gm36417
				Gm30744	Ifi213	H2ac20		Cyp26b1	Gm41098	Gm51748
				Gm31090	Ighv14-1	H4f16		Depp1	Gm46274	Gm51971
				Gm31657	Igkv1-133	Hspa1a		Edn1	Gm46781	Hspa1a
				Gm34255	Igkv4-61	Hspa1b		Egr1	Gm51579	Hspa1b
				Gm36459	Igkv6-14	Ighv1-12		Fos	Hspa1a	Hsph1
				Gm37053	Kcnh3	Ighv1-81		Fosb	Hspa1b	Ighv1-74
				Gm38957	LOC118568405	Igkv12-89		Gcnt7	Ighv5-9-1	Igkv12-44
				Gm41549	Mir142b	Igkv4-53		Gm10382	Igkv1-88	LOC118567924
				Gm454	Mir8113	Igkv6-29		Gm10615	Igkv4-63	LOC118567979
				Gm45947	Oas3	Iigp1		Gm17249	Igkv6-23	Mir29c
				Gm4841	Rbp7	LOC118568328		Gm20199	Igkv9-123	Nr4a3
				Gm52302	Rln3	Ly6i		Gm22068	Iglv2	Pde4b
				H1f3	Rnase2a	Scd1		Gm23639	Il22ra2	Socs1
				H2ac20	Slc1a1	Scd3		Gm24950	Itln1
				H4c18	Tmem108	Scd4		Gm30259	Ntrk1
				Hspa1a	Trav9-4	Snord3b2		Gm30744	Spdef
				Hspa1b	Trbv29	Snord3b3		Gm30771	Ucp1
				Hsph1	Trim30c	Snord3b4		Gm32275	Zfp455
				Igtp	Ttc41			Gm32980
				Iigp1				Gm34622
				Iqcn				Gm35486
				Itih4				Gm36338
				LOC118567924				Gm39221
				LOC118568021				Gm39252
				Mascrna				Gm39286
				Olfr60				Gm39425
				Pnma5				Gm40798
				Slc25a34				Gm41077
				Tfr2				Gm42111
				Tmem132b				Gm44700
				Tshr				Gm46415
								Gm46781
								Gm50596
								Gm51445
								Gm51809
								Gm9861
								Gm9909
								Gnat1
								H1f3
								H1f4
								H2ac20
								Has1
								Hes1
								Hspa1a
								Hspa1b
								Hsph1
								Ighv1-74
								Igkv3-7
								Igkv4-62
								Igkv5-39
								Igkv6-23
								Iqcn
								Junb
								Krt87
								LOC115487465
								LOC115487798
								LOC115487916
								LOC115489083
								LOC115489609
								LOC118567458
								LOC118567816
								LOC118567850
								LOC118567915
								LOC118568027
								LOC118568211
								LOC118568324
								LOC118568358
								LOC118568514
								Mascrna
								Mir145a
								Mir7001
								Nr1d1
								Nr4a2
								Nr4a3
								Osm
								Per1
								Qrich2
								Rasd1
								Rnu2-10
								Slc16a5
								Snord16a
								Snord3b1
								Spata21
								Tnfaip6
								Trim69
								TrnA
								TrnC
								TrnN
								TrnS1
								TrnW
								TrnY
								Zfp457
								Zfp941
								mt-Rnr1
								n-TScga3

## Sheet: DEG_Lung_dpc
DESeq2 P value< 0.05 Log2FC 1			INF.7dpc	BCG.7dpc	rBCG.7dpc	INF.30dpc	BCG.30dpc	rBCG.30dpc
			1700003F12Rik	1600029I14Rik	0610040F04Rik	1110002J07Rik	1700001C19Rik	0610040F04Rik
			1810073O08Rik	1700001K23Rik	1700001K23Rik	1700009J07Rik	1700003F12Rik	1700049J03Rik
			2900041M22Rik	1700007J10Rik	1700027J07Rik	1700049J03Rik	1700009J07Rik	2410137M14Rik
			4933431G14Rik	1700027J07Rik	1700049J03Rik	1700066B19Rik	1700016A09Rik	4930544F09Rik
			5830418P13Rik	1700034P13Rik	1700125H03Rik	1700071M16Rik	1700049J03Rik	4931406H21Rik
			8430426J06Rik	1700047A11Rik	2900060B14Rik	1700102J08Rik	1700071M16Rik	4933404K13Rik
			A3galt2	1700047M11Rik	4930527F14Rik	1700125H03Rik	1700109K24Rik	4933431G14Rik
			AA388235	1700055D16Rik	4930544F09Rik	1810073O08Rik	1700125H03Rik	9830107B12Rik
			AI854703	1700109K24Rik	4930565N06Rik	2310002F09Rik	1810073O08Rik	A230107N01Rik
			Ackr1	1700110K17Rik	4931406H21Rik	2310016G11Rik	2410017I17Rik	AA388235
Lung			Ankfn1	1700120B22Rik	4933431G14Rik	2410017I17Rik	2410137M14Rik	AA467197
			Arntl	1700125H03Rik	6030443J06Rik	2600014E21Rik	2600014E21Rik	AY036118
			Arsi	2310002F09Rik	9330175E14Rik	2610318N02Rik	2810433D01Rik	Aanat
			Asprv1	2410137M14Rik	9530020I12Rik	4921525O09Rik	2900052N01Rik	Ackr1
			Atf3	2900041M22Rik	9930111J21Rik2	4930430E12Rik	2900060B14Rik	Acod1
			Atp10b	2900060B14Rik	A230107N01Rik	4930430J02Rik	3110021A11Rik	Ahsg
			B430306N03Rik	4833412C05Rik	A330023F24Rik	4930455G09Rik	3632454L22Rik	Alpk2
			C330018A13Rik	4921511I17Rik	A430027H14Rik	4930469K13Rik	4833417C18Rik	Amh
			C530043A13Rik	4930417O13Rik	AY036118	4930544F09Rik	4930430E12Rik	Ampd1
			Cadm3	4930439D14Rik	Adcy1	4930578G10Rik	4930430J02Rik	Ankrd37
			Ccl20	4930444A19Rik	Adm	4930579C12Rik	4930538E20Rik	Aoah
			Ccl3	4930505N22Rik	Ago2	4933424M12Rik	4930544F09Rik	Apol10b
			Ccl8	4930544F09Rik	Ahsg	4933430I17Rik	4930563M21Rik	Apol11a
			Ccnjl	4930565N06Rik	Alas1	4933433H22Rik	4930565N06Rik	Apol11b
			Cd209b	4930590J08Rik	Ankle1	5430437J10Rik	4930568A12Rik	Apol7b
			Cdh26	4931406H21Rik	Ankrd37	5730416F02Rik	4930578G10Rik	Apol7e
			Chrna2	4931422A03Rik	Apold1	5830411N06Rik	4933426B08Rik	Art2a
			Chst4	4933411K16Rik	Arntl	5830418P13Rik	4933431G14Rik	Atf3
			Ckap2	4933416M07Rik	Arsi	6030468B19Rik	4933433G15Rik	B230319C09Rik
			Copg2os2	4933426B08Rik	Asb16	9330175E14Rik	4933433H22Rik	BC049352
			Cxcl10	4933431G14Rik	Asxl3	9530091C08Rik	5730416F02Rik	Bhlhe40
			Cxcl11	4933433G15Rik	Atp2b2	A130077B15Rik	5830411N06Rik	Calca
			Cxcl5	6030443J06Rik	Avpr1a	A330033J07Rik	5830418P13Rik	Calhm6
			Cxcl9	6330409D20Rik	B230319C09Rik	A430093F15Rik	6030443J06Rik	Ccl19
			Cyp2e1	6530409C15Rik	B3galt2	A530032D15Rik	9030404E10Rik	Ccl3
			Dbp	8430426J06Rik	BC039771	A530040E14Rik	A230083G16Rik	Ccl5
			Dgat2	9030404E10Rik	Bdkrb1	A730049H05Rik	A230107N01Rik	Cd163l1
			Dstyk	9330158H04Rik	Bhlhe40	A730056A06Rik	A330023F24Rik	Cfb
			Ect2	9330175E14Rik	Brsk2	AA388235	A330033J07Rik	Clec4d
			Egr1	9430078G10Rik	C230062I16Rik	AA467197	A330040F15Rik	Clec4e
			Esm1	9530080O11Rik	C330018A13Rik	AB124611	A530032D15Rik	Cst7
			Fam186b	9930111J21Rik1	C530043A13Rik	AI662270	A530040E14Rik	Cxcr6
			Fos	9930111J21Rik2	Calca	AI847159	A930019D19Rik	Dbp
			Fosb	A230056P14Rik	Cbr2	AW112010	A930035F09Rik	Dcstamp
			Gjb5	A230072E10Rik	Ccl12	AY036118	AA388235	Ddit4
			Gm11753	A230107N01Rik	Ccl2	Abca13	AA467197	Depp1
			Gm15564	A330023F24Rik	Ccl20	Abca5	AB124611	Dnase1l3
			Gm15737	A430027H14Rik	Ccl3	Abra	AW112010	Edn1
			Gm16341	A530001N23Rik	Ccl8	Ackr1	AY036118	Fasl
			Gm17415	A630075F10Rik	Ccnjl	Acod1	Aanat	Fndc8
			Gm17619	A630089N07Rik	Cdcp3	Acot3	Abca13	Gbp5
			Gm22068	A930016O22Rik	Cdh26	Acp5	Abca5	Gdf3
			Gm22888	A930018O16Rik	Cdkl5	Acsbg1	Ackr1	Gjd3
			Gm23971	A930037H05Rik	Cdkn3	Acsl1	Acod1	Gm10522
			Gm24175	AI854703	Cebpd	Adamts4	Acp5	Gm11465
			Gm24950	AY036118	Cep55	Adap1	Acsbg1	Gm11655
			Gm26244	Aanat	Chmp4c	Adcy1	Acsl1	Gm11753
			Gm29834	Abca5	Clec2g	Adcy10	Adam1b	Gm12407
			Gm30003	Abcc8	Csrnp1	Adgre1	Adamts4	Gm13067
			Gm30604	Ackr1	Cttnbp2	Adgrf3	Adcy1	Gm13748
			Gm30992	Acsl6	Cxcl1	Adgrg5	Adcy10	Gm15564
			Gm31485	Acsm5	Cxcl10	Adig	Adgre1	Gm15624
			Gm31623	Acta1	Cxcl11	Adipoq	Adgrg5	Gm15736
			Gm31668	Acta2	Cxcl13	Adm2	Adm2	Gm16152
			Gm31684	Actc1	Cxcl5	Adora3	Ager	Gm16315
			Gm32412	Actg2	Cxcl9	Agtr2	Ahrr	Gm19911
			Gm32497	Actn2	D030025P21Rik	Ahrr	Ahsp	Gm22009
			Gm32718	Adm	D530033B14Rik	Aif1	Aif1	Gm23442
			Gm33214	Adprhl1	D830031N03Rik	Aim2	Aire	Gm24148
			Gm33319	Ago2	Dbp	Aire	Akap5	Gm24252
			Gm33335	Ahnak	Dcxr	Akr1c14	Akr1c14	Gm24339
			Gm34121	Ahsg	Depp1	Amh	Alox8	Gm27011
			Gm34945	Akap5	Dio2	Ano7	Ampd1	Gm29797
			Gm35688	Aknaos	Dmbt1	Aoah	Ankrd7	Gm29834
			Gm35823	Alas1	Dnmt3aos	Apobec1	Aoah	Gm30042
			Gm36221	Alg10b	E130112N10Rik	Apoc2	Apobec1	Gm30259
			Gm36317	Alox8	E2f7	Apol10b	Apoc2	Gm30281
			Gm36347	Alpk2	Ect2	Apol11a	Apol10b	Gm30377
			Gm36486	Ank1	Edn1	Apol11b	Apol11a	Gm30447
			Gm36741	Ankle1	Eln	Apol6	Apol11b	Gm30599
			Gm38543	Ankrd1	Entpd8	Apol7a	Apol6	Gm31262
			Gm38621	Ankrd52	Esm1	Apol7b	Apol7a	Gm31364
			Gm38948	Apobec2	Espl1	Apol7c	Apol7b	Gm31416
			Gm39260	Apod	Fam124b	Apol7e	Apol7e	Gm31485
			Gm39323	Arhgap22	Fam186b	Apol9a	Apol9a	Gm31623
			Gm39335	Arntl	Fer1l6	Apol9b	Apol9b	Gm32036
			Gm39499	Art1	Fetub	Aqp2	Arhgap40	Gm32275
			Gm39786	Asb10	Fosb	Arg2	Arl14epl	Gm32276
			Gm40841	Asb11	G930009F23Rik	Arhgap40	Arnt2	Gm32497
			Gm41098	Asb16	Gabrq	Arhgdib	Art2a	Gm32709
			Gm41107	Asic2	Gcgr	Arl11	Arxes1	Gm32796
			Gm41498	Asic3	Gcnt7	Arl14epl	Arxes2	Gm33628
			Gm41604	Aspg	Gm10384	Arnt2	Ass1	Gm33712
			Gm41977	Asphd2	Gm10548	Arpp21	Asxl3	Gm34090
			Gm42090	Aspm	Gm11465	Art2a	Atf3	Gm34232
			Gm45974	Asxl3	Gm11513	Art2b	B230206L02Rik	Gm34292
			Gm46178	Atcayos	Gm11753	Arxes1	B230319C09Rik	Gm34455
			Gm46202	Atf3	Gm12339	Arxes2	B2m	Gm34602
			Gm46206	Atp2b2	Gm13012	Ass1	B3galt5	Gm34945
			Gm50589	Atp2c2	Gm13067	Atf3	B430319G15Rik	Gm35534
			Gm51541	Aurkb	Gm15564	Atp1a3	B4galnt4	Gm35574
			Gm51817	B230319C09Rik	Gm15609	Atp8b4	BC023719	Gm35707
			Gm51905	B9d1os	Gm15624	B230319C09Rik	BC049352	Gm35956
			Gm52120	BC039771	Gm15736	B2m	BC051537	Gm36347
			Gm52213	Bdkrb1	Gm15737	B3galt5	Basp1	Gm36715
			Gm52313	Bdnf	Gm15886	B430306N03Rik	Batf2	Gm38649
			H3c4	Bhlhe40	Gm16118	B4galnt4	Bcat1	Gm38787
			H4c12	Bhlhe41	Gm16217	BC023719	Bcl2a1a	Gm39069
			Has3	Bves	Gm16315	BC035044	Bcl2a1b	Gm39326
			Hlf	C030034L19Rik	Gm16341	BC051537	Bcl2a1d	Gm39452
			Hoxc5	C130013N14Rik	Gm16876	BC147527	Bdkrb1	Gm39474
			Hoxd9	C130080G10Rik	Gm17021	Basp1	Bdnf	Gm39499
			Ighv5-4	C1galt1	Gm17415	Batf2	Btbd16	Gm39513
			Igkv12-46	C230062I16Rik	Gm17597	Batf3	Btg1b	Gm39642
			Igkv6-23	C430049B03Rik	Gm19911	Bcat1	Btg1c	Gm39885
			Igkv8-19	C920009B18Rik	Gm20337	Bcl2a1a	Btnl2	Gm39941
			Igkv8-21	Cacna2d2	Gm22068	Bcl2a1b	C130026I21Rik	Gm40126
			Igkv9-124	Cadm3	Gm23111	Bcl2a1d	C1qa	Gm40194
			Iglc2	Calca	Gm23971	Bcl3	C1qb	Gm40208
			Iglv2	Capn12	Gm24175	Bdkrb1	C1qc	Gm40235
			Ikzf4	Car11	Gm24252	Bhlhe41	C1qtnf3	Gm40406
			Il1f9	Casq2	Gm24950	Brsk2	C1ra	Gm40645
			Il22ra2	Cbr2	Gm25117	Bst2	C1rb	Gm40671
			Isl1	Ccl11	Gm26244	Btbd16	C1s1	Gm40720
			Junb	Ccl12	Gm26876	Btg1b	C1s2	Gm40799
			Klra17	Ccl3	Gm28863	Btnl2	C230034O21Rik	Gm40811
			L3mbtl1	Ccl8	Gm29797	Bub1b	C230062I16Rik	Gm40996
			LOC115487221	Ccnb1	Gm29834	C130026I21Rik	C3	Gm41098
			LOC115487798	Ccnjl	Gm30003	C1qa	C3ar1	Gm41107
			LOC115487916	Cdc25c	Gm30042	C1qb	C430049B03Rik	Gm41498
			LOC115488769	Cdh19	Gm30377	C1qc	C4a	Gm41959
			LOC115489189	Cdkl5	Gm30447	C1qtnf3	C4b	Gm44812
			LOC115489609	Cdsn	Gm30771	C1ra	Cabp4	Gm45969
			LOC118567453	Cebpd	Gm30783	C1rb	Cacna1s	Gm45998
			LOC118567559	Cep55	Gm30939	C1s1	Cacna2d4	Gm46178
			LOC118567636	Cers3	Gm31057	C1s2	Cacng8	Gm46781
			LOC118567736	Cfd	Gm31253	C2	Calcr	Gm46829
			LOC118567737	Chmp4c	Gm31292	C2cd4a	Calhm6	Gm4793
			LOC118567924	Chrna1os	Gm31365	C3	Capg	Gm4841
			LOC118568007	Chrna2	Gm31485	C3ar1	Capn11	Gm4951
			LOC118568295	Chst13	Gm31621	C430049B03Rik	Capn8	Gm50589
			LOC118568312	Cilp2	Gm31623	C4a	Capns2	Gm51445
			LOC118568322	Ckap2l	Gm31785	C4b	Casp1	Gm51446
			Lars2	Ckm	Gm31888	Cabp4	Casp4	Gm51497
			Lhfpl3	Ckmt2	Gm31940	Cacna1s	Ccl12	Gm51551
			Lhx1	Cldn19	Gm31984	Cacng8	Ccl19	Gm51644
			Ly6g6c	Cldn6	Gm32036	Calhm6	Ccl19-ps1	Gm51671
			Marco	Clec2l	Gm32364	Camp	Ccl19-ps2	Gm51703
			Mir6236	Cnn1	Gm32497	Capg	Ccl3	Gm51748
			Mir6941	Coch	Gm32709	Capn8	Ccl4	Gm51809
			Mir6972	Col15a1	Gm32796	Capns2	Ccl5	Gm51897
			Mir8104	Col4a3	Gm32824	Casp1	Ccl7	Gm52092
			Mirt2	Col4a4	Gm33047	Casp4	Ccl8	Gm52120
			Mmp9	Copg2os2	Gm33126	Ccdc88b	Ccnb1	Gm52128
			Nfil3	Corin	Gm33214	Ccl12	Ccr5	Gm52296
			Npas2	Cox6a2	Gm33335	Ccl19	Cd14	Gm52313
			Nr1d1	Cox7a1	Gm33432	Ccl19-ps1	Cd163l1	Gm52384
			Nr1d2	Cox8b	Gm33442	Ccl19-ps2	Cd180	Gm52525
			Nwd1	Crhr2	Gm33636	Ccl2	Cd1d1	Gm52702
			Per3	Crispld2	Gm33645	Ccl22	Cd200r4	Gm52705
			Pla2g5	Csrp3	Gm33712	Ccl3	Cd209c	Gm52709
			Pnmt	Cttnbp2	Gm33777	Ccl4	Cd274	Gm52797
			Prtg	Cxcl1	Gm33795	Ccl5	Cd300lf	Gm52816
			Rasgef1c	Cxcl10	Gm33856	Ccl7	Cd3e	Gm52870
			Reg3g	Cxcl11	Gm34065	Ccl8	Cd40lg	Gm5486
			Rmrp	Cxcl5	Gm34076	Ccnb1	Cd52	Gm5741
			Rnu2-10	Cxcl9	Gm34090	Ccnb1-ps	Cd5l	Gm6377
			Rpp25	Cyp4f39	Gm34186	Ccne1	Cd68	Gm8940
			Rtkn2	D030025P21Rik	Gm34255	Ccnjl	Cd74	Gpr171
			S100a8	D830031N03Rik	Gm34326	Ccr1	Cd80	Gzmb
			S100a9	Dbp	Gm34362	Ccr2	Cd83	Gzmk
			Snhg9	Dcn	Gm34455	Ccr5	Cd86	H1f4
			Snord3b1	Dcxr	Gm34602	Cd14	Cd8a	H2-M2
			Snord3b3	Ddn	Gm34633	Cd160	Cd8b1	H2bc18
			Spatc1	Depdc1a	Gm34945	Cd163l1	Cdcp3	H3c6
			Spon2	Depp1	Gm34957	Cd177	Cdh17	H4c14
			Stfa2l1	Dgat2	Gm35219	Cd180	Cdh26	H4c3
			Tacr1	Dhrs7c	Gm35266	Cd1d1	Cdhr1	H4c4
			Tbc1d22bos	Dlgap1	Gm35365	Cd200r4	Cdkl5	Hspa1a
			Tmem171	Doc2g	Gm35574	Cd209c	Cdsn	Hspa1b
			Tmem221	Dpysl4	Gm35707	Cd226	Ceacam16	Icos
			Tnfsf18	Dusp27	Gm35883	Cd274	Ceacam19	Ido1
			Trbj1-6	E030018B13Rik	Gm36003	Cd300a	Cfb	Ifng
			Trem3	E130112N10Rik	Gm36059	Cd300c2	Ch25h	Ighg1
			TrnE	E2f7	Gm36311	Cd300ld	Chl1	Ighv1-14
			TrnL1	Ebf2	Gm36338	Cd300lf	Chmp4c	Ighv1-18
			TrnM	Ect2	Gm36493	Cd3e	Chst10	Ighv1-37
			TrnQ	Eef1a2	Gm36715	Cd4	Chst8	Ighv1-39
			TrnS1	Egr1	Gm36741	Cd40lg	Ciita	Ighv1-42
			Uchl1	Elk4	Gm38444	Cd48	Cilp	Ighv1-53
			Wdr95	Eln	Gm38469	Cd52	Clca3a1	Ighv1-54
				Entpd8	Gm38482	Cd53	Clec12a	Ighv1-56
				Ephx2	Gm38597	Cd6	Clec4a1	Ighv1-62-1
				Etv3l	Gm38948	Cd68	Clec4a4	Ighv1-71
				Exph5	Gm38957	Cd74	Clec4d	Ighv1-73
				Eya4	Gm39069	Cd80	Clec4e	Ighv1-74
				F830016B08Rik	Gm39323	Cd83	Clec4n	Ighv1-85
				Fabp3	Gm39325	Cd86	Clec5a	Ighv10-1
				Fabp7	Gm39326	Cd8a	Clec7a	Ighv14-1
				Fam124b	Gm39499	Cdc20b	Clic3	Ighv14-2
				Fam186b	Gm39786	Cdh13	Coch	Ighv15-2
				Fam205a2	Gm39885	Cdh17	Col24a1	Ighv2-2
				Far1os	Gm39888	Cdkl5	Col4a3	Ighv2-9
				Fbxo40	Gm40090	Ceacam16	Col4a4	Ighv3-5
				Fcna	Gm40150	Ceacam19	Cpxm1	Ighv4-1
				Fgf12	Gm40208	Cenpe	Crabp1	Ighv5-17
				Fhl2	Gm40235	Cenpf	Creg2	Ighv5-9-1
				Fitm1	Gm40290	Ces1g	Crtam	Igkv1-110
				Flnc	Gm40449	Cfb	Csf2rb	Igkv1-135
				Flrt3	Gm40469	Cfp	Csf2rb2	Igkv10-94
				Fndc5	Gm40671	Ch25h	Csmd1	Igkv12-41
				Fndc8	Gm40674	Chil1	Csprs	Igkv12-44
				Fos	Gm40696	Chl1	Cst7	Igkv14-111
				Fosb	Gm40713	Chrdl2	Ctla4	Igkv16-104
				Foxd1	Gm40720	Chst10	Ctss	Igkv17-121
				Fsbp	Gm40799	Ciita	Ctsw	Igkv4-57
				Fsd1	Gm40811	Clca3a1	Ctsz	Igkv4-62
				G930009F23Rik	Gm40996	Clcn7	Cttnbp2	Igkv4-68
				Gal3st3	Gm41098	Clec12a	Cx3cr1	Igkv8-30
				Gan	Gm41107	Clec4a1	Cxcl1	Inhba
				Gata4	Gm41498	Clec4a4	Cxcl10	Inpp5j
				Gcnt7	Gm41604	Clec4d	Cxcl11	Klk4
				Gdap10	Gm41620	Clec4e	Cxcl13	Klrc2
				Gfra3	Gm41677	Clec4n	Cxcl2	LOC108168762
				Gjb5	Gm41778	Clec5a	Cxcl5	LOC115487771
				Gjc3	Gm41977	Clec7a	Cxcl9	LOC115488162
				Gldn	Gm42225	Clmp	Cxcr3	LOC115488769
				Glra4	Gm45986	Clnk	Cxcr6	LOC118567375
				Glycam1	Gm45989	Clspn	Cybb	LOC118567418
				Gm10209	Gm45998	Cmpk2	Cyp1b1	LOC118567454
				Gm10389	Gm46104	Cnga1	Cyp26b1	LOC118567497
				Gm10451	Gm46172	Col24a1	Cytl1	LOC118567614
				Gm10548	Gm46178	Col4a6	D17H6S56E-5	LOC118567618
				Gm10589	Gm46266	Cpxm1	D630003M21Rik	LOC118567636
				Gm10640	Gm46367	Crabp1	D830031N03Rik	LOC118567684
				Gm10677	Gm46415	Creg2	Dclk1	LOC118567717
				Gm10804	Gm46435	Crmp1	Dcstamp	LOC118567736
				Gm10860	Gm46781	Crtam	Depp1	LOC118567795
				Gm11201	Gm46878	Crybg1	Derl3	LOC118567875
				Gm11753	Gm4841	Csf1	Dgkeos	LOC118567904
				Gm12339	Gm49974	Csf2rb	Dgkk	LOC118567924
				Gm12522	Gm50589	Csf2rb2	Dkkl1	LOC118567979
				Gm12915	Gm51445	Csf3	Dlgap5	LOC118568007
				Gm13012	Gm51497	Csmd1	Dnase1l3	LOC118568019
				Gm13034	Gm51541	Csprs	Dnmt3aos	LOC118568158
				Gm13067	Gm51551	Cst7	Draxin	LOC118568185
				Gm13179	Gm51702	Ctla4	Dscam	LOC118568186
				Gm13238	Gm51703	Ctsc	Dusp2	LOC118568223
				Gm13388	Gm51710	Ctsd	Dusp27	LOC118568312
				Gm13523	Gm51801	Ctsk	E130112N10Rik	LOC118568514
				Gm13609	Gm51819	Ctss	E330013P04Rik	LOC118568515
				Gm13782	Gm51905	Ctsw	Ebi3	LOC118568543
				Gm13840	Gm52108	Ctsz	Edn3	LOC118568701
				Gm14486	Gm52186	Cx3cr1	Epsti1	LOC118568753
				Gm14853	Gm52286	Cxcl1	Erich5	Lars2
				Gm15350	Gm52313	Cxcl10	Evi2a	Ldlrad2
				Gm15469	Gm52328	Cxcl11	Exph5	Ly6i
				Gm15511	Gm52384	Cxcl13	Eya4	Mfsd2a
				Gm15564	Gm52400	Cxcl16	F10	Mir1894
				Gm15569	Gm52406	Cxcl2	F630111L10Rik	Mir6236
				Gm15609	Gm52505	Cxcl5	F830016B08Rik	Mkx
				Gm15624	Gm52705	Cxcl9	Fam186b	Muc15
				Gm15722	Gm52741	Cxcr3	Fam205a1	Myh6
				Gm15736	Gm52816	Cxcr6	Fam205a2	Myo18b
				Gm15737	Gm52870	Cyba	Fam205a3	Mypn
				Gm15738	Gm52886	Cybb	Fam3b	Nanos3
				Gm15816	Gm7467	Cyp1b1	Fam71b	Nos2
				Gm15886	Gm7972	Cysltr2	Fam71d	Nr1d1
				Gm15908	Gm8149	Cyth4	Fasl	Nr4a3
				Gm15934	Gm9767	Cytl1	Fcer1g	Nrn1l
				Gm16214	Gm9861	D17H6S56E-5	Fcgr1	Nrxn3
				Gm16217	H2ac7	D630003M21Rik	Fcgr2b	Osm
				Gm16315	Has3	D930019O06Rik	Fcgr3	Oxt
				Gm16341	Hlf	Dclk1	Fcgr4	P2ry10
				Gm16573	Hmmr	Dcstamp	Fcrl1	Per1
				Gm16617	Hoxd9	Ddc	Fcrl5	Phactr3
				Gm1673	Hs6st3	Ddx60	Fcrlb	Pitpnm2os2
				Gm16793	Hspa1a	Dgkeos	Fer1l6	Pla2g5
				Gm16876	Ighg1	Dgkk	Fgl2	Rbm20
				Gm17021	Ighv13-2	Dhx58	Flrt3	Rgs1
				Gm17029	Igkv1-135	Dlgap5	Flt3	Rmrp
				Gm17249	Igkv3-1	Dlk1	Folh1	Rn7s1
				Gm17415	Ikzf4	Dnase1l3	Foxr1	Rn7s2
				Gm17597	Il1r2	Dock2	Fpr2	Rn7sk
				Gm19417	Itpr3os	Draxin	Frzb	Rnf151
				Gm19582	Kbtbd8	Dscam	Fscn2	Rpph1
				Gm1968	Kcna3	Dtx3l	G530011O06Rik	Rprl3
				Gm19911	Kcnj10	Dusp2	G930009F23Rik	Saa3
				Gm20652	Kif14	Dusp8	Gan	Sectm1b
				Gm20717	Kifc1	Dyrk4	Gatm	Slamf8
				Gm21451	Klk14	E2f8	Gbgt1	Slc6a12
				Gm22068	LOC105243553	E330013P04Rik	Gbp10	Smpdl3b
				Gm22146	LOC108167377	Ebi3	Gbp11	Stac3
				Gm22888	LOC108167659	Egr3	Gbp2	Syt13
				Gm23111	LOC115487221	Emilin2	Gbp2b	Tbrg3
				Gm23205	LOC115487230	Epsti1	Gbp3	Thsd7b
				Gm23442	LOC115487798	Ermap	Gbp4	Tnf
				Gm23851	LOC115487916	Esco2	Gbp5	Tram1l1
				Gm23971	LOC115488162	Evi2a	Gbp6	Trbv2
				Gm24224	LOC115488669	Exo1	Gbp7	TrnW
				Gm24252	LOC115488769	F10	Gbp8	Ubd
				Gm24572	LOC115489189	F2rl2	Gbx2	Xirp1
				Gm24924	LOC115489609	F630111L10Rik	Gcnt7	Zfp455
				Gm24950	LOC115490443	F830016B08Rik	Gcsam	Zglp1
				Gm25117	LOC118567334	F830208F22Rik	Gdf3
				Gm25128	LOC118567338	Fabp4	Gfi1
				Gm25632	LOC118567341	Fam163b	Gimap7
				Gm26244	LOC118567370	Fam171a2	Gjb4
				Gm26347	LOC118567382	Fam205a4	Gjd3
				Gm26574	LOC118567401	Fam71b	Gm10499
				Gm26637	LOC118567418	Fam83f	Gm10677
				Gm26679	LOC118567497	Fam89a	Gm10684
				Gm26705	LOC118567517	Fasl	Gm10851
				Gm28800	LOC118567521	Fcer1g	Gm10910
				Gm28863	LOC118567524	Fcgr1	Gm11127
				Gm29797	LOC118567559	Fcgr2b	Gm11454
				Gm29834	LOC118567614	Fcgr3	Gm11513
				Gm30003	LOC118567636	Fcgr4	Gm11655
				Gm30042	LOC118567705	Fcrl1	Gm11753
				Gm30233	LOC118567736	Fcrl5	Gm12185
				Gm30236	LOC118567737	Fcrl6	Gm12250
				Gm30273	LOC118567795	Fcrlb	Gm12339
				Gm30275	LOC118567850	Fer1l6	Gm12407
				Gm30281	LOC118567904	Ffar2	Gm12551
				Gm30369	LOC118567924	Fgl2	Gm13012
				Gm30447	LOC118568007	Fgr	Gm13067
				Gm30539	LOC118568019	Fibcd1	Gm13293
				Gm30760	LOC118568027	Flt3	Gm13523
				Gm31047	LOC118568045	Fpr2	Gm13572
				Gm31113	LOC118568137	Fst	Gm13748
				Gm31172	LOC118568295	Fth1	Gm13782
				Gm31253	LOC118568312	Fyb	Gm15056
				Gm31292	LOC118568442	G530011O06Rik	Gm15345
				Gm31365	LOC118568514	Galr3	Gm15564
				Gm31443	LOC118568687	Gas2l3	Gm15609
				Gm31485	LOC118568727	Gatm	Gm15624
				Gm31623	LOC118568753	Gbgt1	Gm15638
				Gm31684	Lars2	Gbp10	Gm15736
				Gm31735	Ldlrad2	Gbp11	Gm15737
				Gm31785	Leo1	Gbp2	Gm15908
				Gm31839	Lonrf3	Gbp2b	Gm15934
				Gm31888	Ly6g6c	Gbp3	Gm1600
				Gm31940	Melk	Gbp4	Gm16152
				Gm32234	Mir1966	Gbp5	Gm16168
				Gm32282	Mir23b	Gbp6	Gm16217
				Gm32311	Mir25	Gbp7	Gm16685
				Gm32364	Mir27b	Gbp8	Gm19585
				Gm32412	Mir3113	Gbp9	Gm1965
				Gm32435	Mir365-2	Gbx2	Gm1968
				Gm32448	Mir5122	Gcsam	Gm19765
				Gm32497	Mir6236	Gdf3	Gm19911
				Gm32553	Mir6906	Gfi1	Gm21104
				Gm32709	Mir6911	Gimap3	Gm22009
				Gm32719	Mir6915	Gimap7	Gm22108
				Gm32724	Mir6934	Gjb4	Gm23442
				Gm32738	Mir6940	Gjb5	Gm24339
				Gm32796	Mir6941	Gjd3	Gm24798
				Gm32824	Mir700	Glrp1	Gm24950
				Gm33047	Mir7018	Gm10389	Gm25117
				Gm33108	Mir7037	Gm10499	Gm2564
				Gm33126	Ms4a7	Gm10505	Gm26347
				Gm33214	Msc	Gm10684	Gm26574
				Gm33335	Myo16	Gm10693	Gm266
				Gm33432	Npas2	Gm10851	Gm26679
				Gm33442	Nr1d1	Gm11127	Gm26705
				Gm33470	Nr1d2	Gm11454	Gm28876
				Gm33482	Nr4a3	Gm11655	Gm29721
				Gm33595	Nwd1	Gm11753	Gm29834
				Gm33645	Nxph3	Gm12002	Gm29917
				Gm33712	Orm2	Gm12185	Gm30003
				Gm33746	Osm	Gm12250	Gm30236
				Gm33777	Pbk	Gm12407	Gm30273
				Gm33795	Per1	Gm12551	Gm30275
				Gm33856	Per2	Gm13067	Gm30319
				Gm33858	Per3	Gm13110	Gm30447
				Gm33869	Phxr4	Gm13267	Gm30599
				Gm33950	Pitpnm2os2	Gm13387	Gm30940
				Gm33977	Pitx1	Gm13822	Gm31365
				Gm34076	Pnmt	Gm14812	Gm31443
				Gm34090	Ppp1r3a	Gm15056	Gm31485
				Gm34114	Prelid3a	Gm15232	Gm31623
				Gm34119	Rap1gapos	Gm15448	Gm31725
				Gm34186	Rasd2	Gm15523	Gm31785
				Gm34326	Rasgef1c	Gm15564	Gm31888
				Gm34375	Rasl11a	Gm15609	Gm31984
				Gm34402	Reg3g	Gm15737	Gm32036
				Gm34455	Rmrp	Gm15908	Gm32200
				Gm34602	Rn7s1	Gm15910	Gm32275
				Gm34633	Rn7s2	Gm15934	Gm32312
				Gm34844	Rnf151	Gm15987	Gm32497
				Gm34907	Rnu2-10	Gm16322	Gm32553
				Gm34921	Rpph1	Gm16548	Gm32558
				Gm34957	Rprl3	Gm16685	Gm32709
				Gm35078	Sgo1	Gm16712	Gm32796
				Gm35170	Slamf8	Gm1720	Gm32824
				Gm35187	Slc13a2	Gm17224	Gm32871
				Gm35219	Slc26a1	Gm17415	Gm33047
				Gm35266	Slc38a3	Gm17501	Gm33108
				Gm35365	Snora30	Gm19345	Gm33214
				Gm35383	Snord3b1	Gm19505	Gm33335
				Gm35399	Snord3b2	Gm19585	Gm33381
				Gm35627	Snord3b3	Gm1965	Gm33442
				Gm35655	Snord3b4	Gm19765	Gm33628
				Gm35707	Socs1	Gm21104	Gm33636
				Gm35750	Spaar	Gm22009	Gm33645
				Gm35813	Spag5	Gm22079	Gm33647
				Gm35907	Spon2	Gm22108	Gm33712
				Gm35930	Tac4	Gm22358	Gm33782
				Gm36043	Tcap	Gm23442	Gm33795
				Gm36059	Tef	Gm2396	Gm33856
				Gm36195	Tmem171	Gm24798	Gm33869
				Gm36317	Tmem253	Gm24924	Gm33974
				Gm36338	Tmem74	Gm25117	Gm33977
				Gm36411	Tnk2os	Gm2564	Gm34076
				Gm36486	Tpx2	Gm2619	Gm34090
				Gm36493	Tspan4	Gm26520	Gm34119
				Gm36741	Usp2	Gm26535	Gm34181
				Gm36840	Wdr95	Gm266	Gm34232
				Gm36917	Zfhx2os	Gm26614	Gm34319
				Gm37500	Zfp366	Gm29721	Gm34326
				Gm38405	Zfp941	Gm30064	Gm34331
				Gm38444	Zim1	Gm30319	Gm34425
				Gm38469	n-TScga3	Gm30571	Gm34455
				Gm38501		Gm30639	Gm34538
				Gm38597		Gm30783	Gm34602
				Gm38621		Gm30863	Gm34621
				Gm38872		Gm30908	Gm34622
				Gm38876		Gm30940	Gm34633
				Gm38907		Gm31262	Gm34643
				Gm38908		Gm31443	Gm34907
				Gm38948		Gm31485	Gm34945
				Gm38957		Gm31597	Gm34957
				Gm38984		Gm31718	Gm34979
				Gm39041		Gm31754	Gm35037
				Gm39069		Gm31785	Gm35266
				Gm39260		Gm31812	Gm35365
				Gm39323		Gm31888	Gm35410
				Gm39326		Gm32029	Gm35551
				Gm39335		Gm32036	Gm35574
				Gm39439		Gm32067	Gm35624
				Gm39499		Gm32312	Gm35627
				Gm39523		Gm32497	Gm35655
				Gm39663		Gm32558	Gm35707
				Gm39888		Gm32620	Gm35730
				Gm40090		Gm32650	Gm35750
				Gm40235		Gm32709	Gm35829
				Gm40262		Gm32796	Gm35883
				Gm40290		Gm32871	Gm35887
				Gm40356		Gm32940	Gm35956
				Gm40449		Gm33335	Gm36059
				Gm40451		Gm33370	Gm36163
				Gm40674		Gm33381	Gm36181
				Gm40696		Gm33467	Gm36194
				Gm40713		Gm33645	Gm36221
				Gm40787		Gm33712	Gm36329
				Gm40799		Gm33725	Gm36347
				Gm40853		Gm33782	Gm36375
				Gm40909		Gm33795	Gm36411
				Gm40996		Gm33828	Gm36496
				Gm41018		Gm34148	Gm36715
				Gm41098		Gm34181	Gm36819
				Gm41107		Gm34319	Gm36840
				Gm41292		Gm34425	Gm38405
				Gm41498		Gm34455	Gm38469
				Gm41526		Gm34538	Gm38483
				Gm41553		Gm34563	Gm38618
				Gm41604		Gm34622	Gm38621
				Gm41620		Gm34643	Gm38650
				Gm41622		Gm34846	Gm38728
				Gm41754		Gm35037	Gm38732
				Gm41778		Gm35039	Gm38787
				Gm41881		Gm35154	Gm38948
				Gm41977		Gm35161	Gm38951
				Gm42090		Gm35399	Gm38956
				Gm42111		Gm35522	Gm39069
				Gm42127		Gm35551	Gm39326
				Gm42150		Gm35562	Gm39404
				Gm42289		Gm35574	Gm39452
				Gm42722		Gm35624	Gm39499
				Gm43247		Gm35627	Gm39513
				Gm4349		Gm35707	Gm39642
				Gm45974		Gm36043	Gm39663
				Gm45986		Gm36079	Gm39701
				Gm45989		Gm36112	Gm39752
				Gm46058		Gm36161	Gm39786
				Gm46130		Gm36181	Gm39795
				Gm46162		Gm36194	Gm39813
				Gm46172		Gm36317	Gm39888
				Gm46178		Gm36329	Gm39941
				Gm46266		Gm36347	Gm40090
				Gm46286		Gm36496	Gm40106
				Gm46287		Gm36787	Gm40116
				Gm46367		Gm36816	Gm40158
				Gm46435		Gm36920	Gm40190
				Gm46514		Gm38469	Gm40208
				Gm46546		Gm38483	Gm40235
				Gm46757		Gm38485	Gm40356
				Gm46762		Gm38510	Gm40447
				Gm46781		Gm38523	Gm40451
				Gm46829		Gm38597	Gm40645
				Gm46878		Gm38621	Gm40671
				Gm46922		Gm38651	Gm40713
				Gm46949		Gm38787	Gm40811
				Gm49085		Gm38905	Gm40860
				Gm50589		Gm38922	Gm40912
				Gm50595		Gm38956	Gm40996
				Gm5103		Gm39006	Gm41025
				Gm5115		Gm39065	Gm41098
				Gm51451		Gm39325	Gm41107
				Gm51460		Gm39452	Gm41403
				Gm51481		Gm39490	Gm41453
				Gm51497		Gm39642	Gm41464
				Gm51536		Gm39701	Gm41498
				Gm51551		Gm39786	Gm41553
				Gm51574		Gm39932	Gm41604
				Gm51579		Gm40085	Gm41611
				Gm51584		Gm40158	Gm41696
				Gm51652		Gm40185	Gm41778
				Gm51700		Gm40208	Gm41823
				Gm51703		Gm40235	Gm41877
				Gm51746		Gm40451	Gm41959
				Gm51759		Gm40645	Gm41977
				Gm51801		Gm40671	Gm42067
				Gm51809		Gm40996	Gm42074
				Gm51811		Gm41074	Gm42111
				Gm51817		Gm41348	Gm44805
				Gm51819		Gm41409	Gm44812
				Gm51858		Gm41498	Gm44851
				Gm51887		Gm41611	Gm45947
				Gm51905		Gm41620	Gm45969
				Gm51915		Gm42005	Gm45971
				Gm51938		Gm42074	Gm45998
				Gm51988		Gm44805	Gm46116
				Gm51990		Gm44812	Gm46130
				Gm52002		Gm44851	Gm46178
				Gm52039		Gm45947	Gm46220
				Gm52098		Gm45969	Gm46224
				Gm52102		Gm45998	Gm46266
				Gm52108		Gm46178	Gm46277
				Gm52140		Gm46202	Gm46284
				Gm52186		Gm46224	Gm46286
				Gm52217		Gm46266	Gm46302
				Gm52286		Gm46277	Gm46415
				Gm52328		Gm46382	Gm46435
				Gm52348		Gm46619	Gm46635
				Gm52353		Gm46635	Gm46766
				Gm52357		Gm46829	Gm46809
				Gm52397		Gm46830	Gm46829
				Gm52400		Gm46958	Gm46830
				Gm52406		Gm47754	Gm46878
				Gm52430		Gm4793	Gm46949
				Gm52505		Gm4841	Gm4793
				Gm52507		Gm48908	Gm4841
				Gm52633		Gm4951	Gm49085
				Gm52705		Gm50595	Gm4951
				Gm52741		Gm51419	Gm50589
				Gm52886		Gm5144	Gm50595
				Gm5532		Gm51447	Gm5115
				Gm5602		Gm51557	Gm51447
				Gm572		Gm51584	Gm51460
				Gm5928		Gm51644	Gm51497
				Gm6034		Gm51701	Gm51551
				Gm614		Gm51792	Gm51574
				Gm6521		Gm51801	Gm51579
				Gm6583		Gm51817	Gm51584
				Gm6607		Gm51898	Gm51644
				Gm7444		Gm52108	Gm51671
				Gm8108		Gm52120	Gm51703
				Gm8149		Gm52128	Gm51801
				Gm8290		Gm52205	Gm51857
				Gm867		Gm52313	Gm51887
				Gm9767		Gm52353	Gm51897
				Golga7b		Gm52384	Gm51903
				Gpr3		Gm52505	Gm51985
				Gpr37l1		Gm52698	Gm51988
				Gprin3		Gm52705	Gm51999
				Gsta4		Gm52710	Gm52002
				Gvin-ps1		Gm52816	Gm52120
				Gvin-ps6		Gm5424	Gm52128
				H1f3		Gm5431	Gm52313
				H2ac7		Gm5486	Gm52330
				Habp2		Gm5547	Gm52353
				Hamp		Gm6034	Gm52400
				Hamp2		Gm6377	Gm52494
				Hdx		Gm6637	Gm52505
				Hes3		Gm7030	Gm52507
				Hhipl1		Gm7592	Gm52525
				Hjv		Gm7609	Gm52526
				Hlf		Gm8369	Gm52698
				Hmmr		Gm8909	Gm52705
				Hoxd3		Gm8995	Gm52709
				Hoxd9		Gm9199	Gm52710
				Hpca		Gm9640	Gm52777
				Hs6st3		Gna15	Gm52797
				Hspa1a		Gp6	Gm52816
				Hspa1b		Gpnmb	Gm52817
				Hspb3		Gpr141	Gm52866
				Hspb7		Gpr141b	Gm52870
				Htr7		Gpr152	Gm52886
				I920046F24Rik		Gpr17	Gm5424
				Ighj2		Gpr171	Gm5431
				Ighj3		Gpr176	Gm5486
				Ighj4		Gpr18	Gm5493
				Ighv1-86		Gpr33	Gm5547
				Igkj3		Gpr35	Gm5602
				Igkj4		Gpr55	Gm5741
				Igkj5		Gpr65	Gm6377
				Igkv1-135		Gpr68	Gm6521
				Igkv1-88		Gpr84	Gm6637
				Igkv16-104		Gpr85	Gm7030
				Igkv4-50		Grin1os	Gm7592
				Igkv4-63		Grin2b	Gm7609
				Ikzf4		Gsg1l	Gm8149
				Il12b		Guca1a	Gm8817
				Iqgap3		Gvin-ps1	Gm8909
				Itgb2l		Gvin-ps2	Gm8940
				Itgb6		Gvin-ps3	Gm9237
				Junb		Gvin-ps4	Gna15
				Kbtbd6		Gvin-ps5	Gpnmb
				Kcna1		Gvin1	Gpr132
				Kcna3		Gvin2	Gpr141
				Kcna6		Gvin3	Gpr17
				Kcnd2		Gys2	Gpr171
				Kcng2		Gzma	Gpr176
				Kcnh4		Gzmb	Gpr18
				Kcnj11		Gzmk	Gpr33
				Kcnj3		H1f4	Gpr35
				Kcnn3		H2-Aa	Gpr37l1
				Kif14		H2-Ab1	Gpr65
				Kif2c		H2-Bl	Gpr68
				Kifc1		H2-D1	Gpr84
				Klhl30		H2-DMa	Guca1a
				Klhl31		H2-DMb1	Gvin-ps2
				Klhl40		H2-DMb2	Gvin-ps4
				Kmt2d		H2-Ea	Gvin-ps5
				Knl1		H2-Eb1	Gvin1
				Kntc1		H2-Eb2	Gvin2
				LOC102643083		H2-K1	Gzmb
				LOC108167377		H2-K2	Gzmk
				LOC108167518		H2-M2	H1f3
				LOC108167564		H2-M3	H2-Aa
				LOC108167659		H2-Oa	H2-Ab1
				LOC108168367		H2-Q1	H2-Bl
				LOC115486180		H2-Q10	H2-D1
				LOC115486422		H2-Q2	H2-DMa
				LOC115486519		H2-Q4	H2-DMb1
				LOC115486847		H2-Q5	H2-DMb2
				LOC115487043		H2-Q6	H2-Ea
				LOC115487221		H2-Q7	H2-Eb1
				LOC115487798		H2-Q9	H2-Eb2
				LOC115487916		H2-T-ps	H2-K1
				LOC115488151		H2-T10	H2-K2
				LOC115488769		H2-T22	H2-M2
				LOC115489189		H2-T23	H2-M3
				LOC115489415		H2-T3	H2-Oa
				LOC115490443		H2ac7	H2-Q1
				LOC118567369		H3c4	H2-Q10
				LOC118567370		H4c14	H2-Q2
				LOC118567382		H4c3	H2-Q4
				LOC118567396		Hal	H2-Q5
				LOC118567401		Hamp	H2-Q6
				LOC118567402		Has2	H2-Q7
				LOC118567453		Havcr1	H2-Q9
				LOC118567454		Havcr2	H2-T-ps
				LOC118567463		Hcar2	H2-T22
				LOC118567517		Hcls1	H2-T23
				LOC118567524		Hcst	H2bc18
				LOC118567559		Heatr9	H3c1
				LOC118567565		Herc6	H4c14
				LOC118567566		Hif1a	Hal
				LOC118567596		Hif3a	Has1
				LOC118567600		Hk2	Has2
				LOC118567611		Hk3	Havcr1
				LOC118567614		Hmox1	Hba-a1
				LOC118567636		Hpca	Hba-a2
				LOC118567684		Hpgds	Hbb-bs
				LOC118567705		Hpse	Hbb-bt
				LOC118567733		Hrh2	Hcar2
				LOC118567736		Hs6st3	Hcls1
				LOC118567737		Hsh2d	Hdx
				LOC118567795		Htr7	Hk2
				LOC118567850		Hvcn1	Hk3
				LOC118567859		Icos	Hmox1
				LOC118567860		Id1	Hoxc5
				LOC118567867		Ido1	Hoxd9
				LOC118567871		Ifi202b	Hpca
				LOC118567904		Ifi204	Hpse
				LOC118567914		Ifi205	Hrh2
				LOC118567924		Ifi206	Hs6st3
				LOC118567955		Ifi207	Hspa1a
				LOC118568007		Ifi209	Hspa1b
				LOC118568019		Ifi211	Htr7
				LOC118568027		Ifi214	Hvcn1
				LOC118568045		Ifi30	Icos
				LOC118568098		Ifi44	Ido1
				LOC118568137		Ifi44l	Ifi202b
				LOC118568180		Ifi47	Ifi204
				LOC118568295		Ifit1	Ifi205
				LOC118568312		Ifit2	Ifi206
				LOC118568351		Ifit3	Ifi207
				LOC118568382		Ifng	Ifi211
				LOC118568383		Ifngas1	Ifi30
				LOC118568386		Igfbp2	Ifi44
				LOC118568438		Igha	Ifi44l
				LOC118568442		Ighg1	Ifi47
				LOC118568444		Ighj3	Ifng
				LOC118568447		Ighv1-12	Ifngas1
				LOC118568487		Ighv1-14	Igfbp2
				LOC118568511		Ighv1-18	Igha
				LOC118568543		Ighv1-2	Ighg1
				LOC118568585		Ighv1-20	Ighg2b
				LOC118568594		Ighv1-39	Ighg2c
				LOC118568617		Ighv1-52	Ighj3
				LOC118568651		Ighv1-53	Ighm
				LOC118568672		Ighv1-54	Ighv1-12
				LOC118568687		Ighv1-56	Ighv1-14
				LOC118568694		Ighv1-62-1	Ighv1-15
				LOC118568727		Ighv1-69	Ighv1-18
				LOC118568732		Ighv1-74	Ighv1-19
				LOC118568773		Ighv1-76	Ighv1-20
				LOC118568777		Ighv1-77	Ighv1-22
				Lama3		Ighv1-78	Ighv1-25
				Lars2		Ighv1-85	Ighv1-26
				Ldb3		Ighv1-9	Ighv1-31
				Ldlrad2		Ighv10-1	Ighv1-33
				Lgr6		Ighv13-2	Ighv1-36
				Lmod2		Ighv14-1	Ighv1-37
				Lmod3		Ighv14-2	Ighv1-38
				Lnpep		Ighv14-3	Ighv1-39
				Lrr1		Ighv2-2	Ighv1-4
				Lrrc26		Ighv2-4	Ighv1-42
				Lrrc3b		Ighv2-5	Ighv1-43
				Lsmem1		Ighv2-9	Ighv1-47
				Ly6g6c		Ighv2-9-1	Ighv1-5
				Lypd2		Ighv3-1	Ighv1-52
				Mal2		Ighv3-2	Ighv1-53
				Map2		Ighv4-1	Ighv1-54
				Mapk10		Ighv5-12	Ighv1-55
				Mb		Ighv5-17	Ighv1-56
				Mcrip2		Ighv5-4	Ighv1-59
				Megf9		Ighv5-9	Ighv1-61
				Melk		Ighv5-9-1	Ighv1-62-1
				Mhrt		Ighv6-6	Ighv1-62-2
				Mir10a		Ighv6-7	Ighv1-63
				Mir1306		Ighv8-11	Ighv1-67
				Mir1903		Ighv8-4	Ighv1-69
				Mir194-1		Ighv8-5	Ighv1-71
				Mir1943		Ighv9-4	Ighv1-72
				Mir1966		Igkv1-110	Ighv1-73
				Mir215		Igkv1-135	Ighv1-74
				Mir23b		Igkv1-88	Ighv1-75
				Mir24-1		Igkv10-94	Ighv1-76
				Mir25		Igkv10-95	Ighv1-77
				Mir27b		Igkv12-41	Ighv1-78
				Mir3087		Igkv12-46	Ighv1-80
				Mir3113		Igkv13-84	Ighv1-83
				Mir421		Igkv14-111	Ighv1-84
				Mir5114		Igkv15-103	Ighv1-85
				Mir5122		Igkv16-104	Ighv1-9
				Mir5129		Igkv2-109	Ighv10-1
				Mir6236		Igkv4-50	Ighv11-1
				Mir6244		Igkv4-53	Ighv11-2
				Mir6906		Igkv4-57	Ighv13-2
				Mir6911		Igkv4-58	Ighv14-1
				Mir6915		Igkv4-59	Ighv14-2
				Mir6917		Igkv4-62	Ighv14-3
				Mir6926		Igkv4-63	Ighv15-2
				Mir6927		Igkv4-68	Ighv2-2
				Mir6934		Igkv4-90	Ighv2-4
				Mir6940		Igkv6-13	Ighv2-5
				Mir6941		Igkv6-23	Ighv2-9
				Mir6952		Igkv8-21	Ighv2-9-1
				Mir6959		Igkv8-30	Ighv3-1
				Mir6962		Igkv9-123	Ighv3-2
				Mir6983		Igkv9-124	Ighv3-5
				Mir6993		Iglv1	Ighv3-8
				Mir6994		Igsf6	Ighv4-1
				Mir6995		Igtp	Ighv4-2
				Mir6997		Iigp1	Ighv5-12
				Mir6999		Ikbke	Ighv5-15
				Mir7010		Il10	Ighv5-17
				Mir7018		Il10ra	Ighv5-4
				Mir7021		Il12b	Ighv5-6
				Mir7023		Il12rb1	Ighv5-9
				Mir7029		Il18bp	Ighv5-9-1
				Mir7036b		Il18rap	Ighv6-3
				Mir7037		Il1a	Ighv6-6
				Mir7061		Il1b	Ighv6-7
				Mir7068		Il1bos	Ighv7-2
				Mir7225		Il1f9	Ighv7-3
				Mir7648		Il1r2	Ighv8-11
				Mir7652		Il1rn	Ighv8-4
				Mir7657		Il21r	Ighv8-8
				Mir7675		Il23r	Ighv9-4
				Mir8091		Il27	Igkc
				Mir8104		Il2rb	Igkv1-110
				Mir8107		Il2rg	Igkv1-133
				Mir8108		Il4i1	Igkv1-135
				Mki67		Il6	Igkv1-88
				Mlana		Il9r	Igkv1-99
				Mlip		Inhba	Igkv10-94
				Mnd1		Inpp5j	Igkv10-96
				Mog		Insc	Igkv12-41
				Mpz		Insl6	Igkv12-44
				Mrap		Insrr	Igkv12-46
				Mreg		Irf1	Igkv12-98
				Mt1		Irf7	Igkv13-84
				Mt3		Irf8	Igkv14-100
				Muc15		Irgm1	Igkv14-111
				Myadml2		Irgm2	Igkv14-126
				Mybpc3		Isg15	Igkv15-103
				Mybphl		Itgad	Igkv16-104
				Myh6		Itgal	Igkv17-121
				Myl1		Itgam	Igkv2-109
				Myl4		Itgax	Igkv2-137
				Myo18b		Itgb2	Igkv3-1
				Myo7b		Itgb7	Igkv3-10
				Myom2		Itih4	Igkv3-12
				Myoz2		Jaml	Igkv3-2
				Mypn		Kbtbd12	Igkv3-5
				Ndnf		Kcna1	Igkv3-7
				Ndrg4		Kcnc1	Igkv4-50
				Ndst1		Kcne2	Igkv4-53
				Ngef		Kcnj10	Igkv4-54
				Ngf		Kdm4d	Igkv4-55
				Nmrk2		Kif11	Igkv4-57
				Npas2		Kif5c	Igkv4-57-1
				Npas3		Klb	Igkv4-58
				Nppa		Klf4	Igkv4-59
				Nptx2		Klk4	Igkv4-60
				Npy		Klra1	Igkv4-61
				Nr1d1		Klra10	Igkv4-62
				Nr1d2		Klra2	Igkv4-63
				Nrap		Klra7	Igkv4-70
				Nrtn		Klrb1b	Igkv4-71
				Ntm		Klrb1c	Igkv4-74
				Ntrk1		Klrb1f	Igkv4-77
				Nxph3		Klrc1	Igkv4-78
				Oas1h		Klrc2	Igkv4-79
				Obscn		Klrc3	Igkv4-80
				Orm2		Klrd1	Igkv4-86
				Osbp2		Klrg1	Igkv4-90
				Osm		Klri1	Igkv4-91
				Osr1		Klri2	Igkv4-92
				Paqr9		Klrk1	Igkv5-39
				Parpbp		Knl1	Igkv5-43
				Pbk		Krt83	Igkv5-45
				Pcdh20		Kynu	Igkv6-13
				Pcdhb21		LOC100038987	Igkv6-14
				Pcp4		LOC100041057	Igkv6-15
				Pcsk1n		LOC100041708	Igkv6-17
				Pdzrn4		LOC100041903	Igkv6-23
				Peg3os		LOC100503923	Igkv6-25
				Penk		LOC101055663	Igkv8-18
				Per2		LOC101055672	Igkv8-19
				Per3		LOC102633783	Igkv8-21
				Pgam2		LOC102637781	Igkv8-27
				Phkg1		LOC102638047	Igkv8-28
				Phxr4		LOC105247076	Igkv8-30
				Pitpnm2os2		LOC108168645	Igkv9-123
				Pla2g4e		LOC108168762	Igkv9-124
				Pla2g5		LOC115487798	Igkv9-129
				Plaat1		LOC115488769	Iglc1
				Plce1		LOC115490142	Iglv1
				Pln		LOC118567331	Iglv2
				Pnmt		LOC118567333	Igsf6
				Pof1b		LOC118567343	Igtp
				Popdc3		LOC118567382	Iigp1
				Por		LOC118567383	Il10
				Pou3f1		LOC118567418	Il10ra
				Ppp1r3g		LOC118567442	Il12b
				Prph		LOC118567453	Il12rb1
				Ptchd4		LOC118567598	Il18bp
				Rab11fip1		LOC118567614	Il18rap
				Rap1gapos		LOC118567618	Il1b
				Rasd2		LOC118567670	Il1r2
				Rasgef1c		LOC118567684	Il1rn
				Rasgrf2		LOC118567700	Il21r
				Rbfox1		LOC118567705	Il23r
				Rbm20		LOC118567717	Il27
				Rbm24		LOC118567790	Il2rb
				Rbp4		LOC118567795	Il4i1
				Rmrp		LOC118567848	Il6
				Rnu2-10		LOC118567860	Inhba
				Rpl32		LOC118567871	Insc
				Rtkn2		LOC118567904	Insl6
				Rtn4r		LOC118567924	Insrr
				Rxfp1		LOC118567979	Irf7
				S100b		LOC118568007	Irf8
				Samd5		LOC118568010	Irgm1
				Sbk2		LOC118568089	Irgm2
				Sbk3		LOC118568217	Isg15
				Scara5		LOC118568223	Itgal
				Scarna2		LOC118568226	Itgam
				Scd3		LOC118568312	Itgax
				Scg3		LOC118568330	Itgb2
				Scgb1a1		LOC118568331	Itgb7
				Selenow		LOC118568377	Itih4
				Sema3a		LOC118568401	Jaml
				Sema3e		LOC118568405	Jchain
				Sesn3		LOC118568468	Kcnj10
				Sfrp4		LOC118568470	Kif5c
				Sfrp5		LOC118568472	Klk4
				Sgca		LOC118568475	Klra1
				Sgcg		LOC118568508	Klra2
				Sgo1		LOC118568515	Klra7
				Sh3bgr		LOC118568599	Klrb1b
				Sh3rf2		LOC118568650	Klrb1f
				Shisa3		LOC118568651	Klrc1
				Shox2		LOC118568677	Klrc2
				Ska1		LOC118568701	Klrg1
				Slc17a7		LOC118568759	Klri1
				Slc25a31		LOC118568762	Klri2
				Slc26a1		LOC664787	Klrk1
				Slc2a4		LOC68395	Krt83
				Slc35f1		Lag3	Kynu
				Slc38a3		Lair1	LOC100038987
				Slc44a5		Lama1	LOC100039029
				Slco1a5		Lap3	LOC100041057
				Slfn3		Laptm5	LOC100041708
				Sln		Lars2	LOC100041903
				Smim38		Lat2	LOC101055672
				Smoc1		Lax1	LOC102637781
				Smpx		Lbhd2	LOC102639428
				Smyd1		Lcn2	LOC105247076
				Snap25		Lcp1	LOC108167659
				Sncg		Lcp2	LOC115486180
				Snora15		Ldlrad2	LOC115487771
				Snora2b		Leap2	LOC115487798
				Snord3b1		Lgals3bp	LOC115487916
				Snord3b2		Lhfpl2	LOC115488162
				Snord3b3		Lilr4b	LOC115488769
				Snord3b4		Lilrb4a	LOC117997403
				Snord66		Lncppara	LOC118567331
				Sorbs2os		Lpcat2	LOC118567333
				Sord		Lpxn	LOC118567343
				Sox10		Lrg1	LOC118567370
				Sox6os		Lrp8	LOC118567382
				Sox9		Lrrc25	LOC118567401
				Spag5		Lrrc3b	LOC118567418
				Spata46		Lrrc4b	LOC118567442
				Spdl1		Lst1	LOC118567443
				Sphk2		Lta	LOC118567453
				Spock2		Ly6a	LOC118567454
				Spon2		Ly6a2	LOC118567497
				Spsb4		Ly6c2	LOC118567524
				Srl		Ly6e	LOC118567559
				Stil		Ly6i	LOC118567598
				Stmn3		Ly75	LOC118567614
				Sycp1		Ly86	LOC118567618
				Sycp1-ps1		Ly9	LOC118567636
				Syngr3		Mab21l3	LOC118567664
				Synpo2l		Madcam1	LOC118567684
				Sypl2		Mafb	LOC118567699
				Tbrg3		Mag	LOC118567705
				Tbx18		Majin	LOC118567717
				Tcap		Malt1	LOC118567736
				Tead1		Marchf1	LOC118567790
				Tef		Marcksl1	LOC118567795
				Tenm2		Marco	LOC118567848
				Thrsp		Mc5r	LOC118567860
				Tmem171		Mcemp1	LOC118567871
				Tmem182		Mchr1	LOC118567904
				Tmem190		Mcoln2	LOC118567924
				Tmem215		Mefv	LOC118567948
				Tmem52		Melk	LOC118567955
				Tnk2os		Mfsd7a	LOC118568007
				Tnnc1		Milr1	LOC118568089
				Tnni3		Mir12188	LOC118568117
				Tnnt2		Mir126a	LOC118568119
				Tpsg1		Mir126b	LOC118568158
				Tram2		Mir145a	LOC118568186
				Trav22		Mir155hg	LOC118568223
				Trbd1		Mir23b	LOC118568226
				Trbj1-5		Mir24-1	LOC118568236
				Trcg1		Mir27b	LOC118568295
				Trdn		Mir3074-1	LOC118568312
				Trim34a		Mir338	LOC118568330
				Trim54		Mir365-2	LOC118568331
				Trim55		Mir5107	LOC118568377
				Trim56		Mir6236	LOC118568405
				Trim63		Mir6381	LOC118568468
				Trim72		Mir6906	LOC118568470
				TrnE		Mir6915	LOC118568472
				TrnS1		Mir6972	LOC118568475
				Troap		Mir6974	LOC118568493
				Tspan4		Mir6978	LOC118568543
				Ttc41		Mir7011	LOC118568558
				Ttn		Mir7035	LOC118568599
				Twist1		Mir7072	LOC118568651
				Uchl1		Mir7086	LOC118568694
				Ulbp1		Mir7649	LOC118568753
				Upk2		Mir7676-1	LOC118568759
				Usp2		Mir7676-2	LOC664787
				Vat1l		Mir7678	LOC68395
				Vit		Mir99a	Lag3
				Vmn2r84		Mirg	Lair1
				Vpreb3		Mirlet7b	Lama3
				Wfdc2		Mis18bp1	Lap3
				Wnt10b		Misp3	Laptm5
				Xirp1		Mki67	Lars2
				Yipf7		Mlkl	Lax1
				Zbed6		Mmp12	Lcn2
				Zfa-ps		Mmp13	Lcp2
				Zfhx2os		Mmp25	Ldlrad2
				Zfp366		Mog	Lgals3bp
				Zfp462		Mpeg1	Lilr4b
				Zfp968		Mpp3	Lncpint
				Zfp973		Mrgpra2a	Lpcat2
				Zim1		Mrgpra2b	Lpxn
				Zp1		Ms4a14	Lrg1
						Ms4a4b	Lrtm2
						Ms4a4c	Lta
						Ms4a6b	Ly6a2
						Ms4a6c	Ly6c2
						Ms4a6d	Ly6i
						Ms4a7	Ly86
						Msr1	Ly9
						Mthfd2	Mab21l3
						Muc15	Madcam1
						Mx1	Mafb
						Mx2	Majin
						Myh1	Marcksl1
						Mymk	Marco
						Myo16	Mcoln2
						Myo1f	Mefv
						Myo7b	Megf9
						Naip1	Mfsd2a
						Naip2	Mir133a-1hg
						Nampt	Mir1943
						Ncf1	Mir207
						Ncf4	Mir23b
						Nckap1l	Mir24-1
						Ncr1	Mir25
						Ndc80	Mir27b
						Neil3	Mir3074-1
						Nfatc2	Mir3079
						Nfkbie	Mir3113
						Ngfr	Mir338
						Ngp	Mir365-2
						Ninj1	Mir5107
						Nkg7	Mir6236
						Nlrc4	Mir6381
						Nlrc5	Mir6906
						Nlrp1a	Mir6915
						Nlrp1b	Mir6934
						Nlrp3	Mir6940
						Nod2	Mir6972
						Nos2	Mir6974
						Noxo1	Mir6978
						Nppa	Mir6995
						Nr4a3	Mir7006
						Ntrk1	Mir7011
						Nuggc	Mir7035
						Nxpe5	Mir7648
						Oas1a	Mir7676-1
						Oas1g	Mir7676-2
						Oas1h	Mir7678
						Oas2	Mir8101
						Oas3	Mirg
						Oasl1	Misp3
						Oasl2	Mmp12
						Ocstamp	Mmp13
						Odf3l1	Mmp25
						Olfr111	Mog
						Olfr1396	Mpeg1
						Olfr60	Mrgpra2a
						Olfr78	Ms4a4b
						Olfr99	Ms4a4c
						Orm1	Ms4a6c
						Osm	Ms4a6d
						P2ry13	Ms4a7
						P2ry14	Msr1
						Parp14	Muc15
						Parp9	Mx1
						Parvg	Myh1
						Pcdh15	Mymk
						Pdcd1	Myo16
						Pdcd1lg2	Mzb1
						Pde11a	Nanos3
						Pdzrn4	Ncf1
						Per1	Ncf4
						Phf11a	Ndnf
						Phf11b	Ndst1
						Phf11d	Nectin3
						Pif1	Nfil3
						Pigr	Nfkbie
						Pilra	Ngfr
						Pilrb1	Nkg7
						Pilrb2	Nlrc5
						Pim1	Nlrp3
						Pkib	Nod2
						Pla1a	Nos2
						Pla2g2d	Nr4a3
						Pla2g5	Ntrk1
						Pla2g7	Nuggc
						Plaat3	Nxpe5
						Plac8	Nxph3
						Plbd1	Oas1a
						Plce1	Oas1g
						Plcg2	Oas1h
						Pld4	Oas2
						Plek	Oas3
						Plekhs1	Oasl1
						Plppr4	Oasl2
						Pmch	Ocstamp
						Podnl1	Oit3
						Pou3f1	Osm
						Ppfia4	Oxt
						Ppm1n	P2ry10
						Prf1	P2ry14
						Prg2	Pcdh15
						Prl2c3	Pcdhb2
						Prr16	Pdcd1
						Prss30	Pdcd1lg2
						Prune2	Penk
						Psap	Phf11a
						Psmb10	Phf11b
						Psmb8	Pigr
						Psmb9	Pim1
						Psme1	Pitpnm2os1
						Psme2	Pitpnm2os2
						Psme2b	Pkib
						Pstpip2	Pla1a
						Ptafr	Pla2g2d
						Ptgds	Pla2g5
						Ptger4	Pla2g7
						Ptk6	Plce1
						Ptpn22	Plcg2
						Ptpn6	Pld4
						Ptprc	Plek
						Ptpro	Plekhs1
						Pvrig	Podnl1
						Pycard	Popdc3
						Qrich2	Pou2af1
						Rab20	Pou3f1
						Rab26	Ppm1n
						Rab32	Prf1
						Rab37	Prg2
						Rac2	Prg3
						Raet1d	Prkag3
						Raet1e	Prl2c3
						Rasa4	Prn
						Rcan2	Prnd
						Retn	Prr16
						Rgs1	Psap
						Rgs16	Psmb8
						Rimklb	Psmb9
						Rmi2	Pstpip2
						Rmrp	Ptafr
						Rn7s1	Pthlh
						Rn7s2	Ptpn22
						Rn7sk	Pvrig
						Rnase2a	Rab26
						Rnase6	Rab32
						Rnf149	Raet1d
						Rnf19b	Raet1e
						Rph3a	Rasa4
						Rpph1	Rasgrf2
						Rprl3	Rcan2
						Rsad2	Rgs1
						Rtkn2	Rgs16
						Rtl3	Rhd
						Rtp4	Rims1
						Rubcnl	Rmrp
						Runx2	Rn7s1
						Runx3	Rn7s2
						S1pr5	Rn7sk
						Saa3	Rph3a
						Samd3	Rpph1
						Samhd1	Rprl3
						Scimp	Rtkn2
						Scn2b	Rtn4r
						Sdf2l1	Runx3
						Sectm1a	Saa3
						Sectm1b	Samd3
						Selp	Scimp
						Sema4a	Sectm1a
						Sema4d	Sectm1b
						Serpina10	Sema3a
						Serpina3f	Sema3e
						Serpina3g	Sema4a
						Serpina3h	Sema4d
						Serpina3i	Serpina10
						Serpina3m	Serpina3f
						Serpina3n	Serpina3g
						Serpinb9b	Serpina3h
						Sez6	Serpina3i
						Sfrp5	Serpina3m
						Sgo1	Serpina3n
						Sh2d1a	Sh2d1a
						Sh2d2a	Sh2d2a
						Sh3bp2	Sh2d6
						Shcbp1	Sh3rf2
						Siglec1	Siglec1
						Sirpa	Slamf7
						Slamf1	Slamf8
						Slamf7	Slc11a1
						Slamf8	Slc13a3
						Slamf9	Slc15a3
						Slc11a1	Slc16a3
						Slc13a3	Slc16a8
						Slc15a3	Slc1a2
						Slc16a3	Slc1a6
						Slc17a8	Slc22a4
						Slc1a2	Slc2a1
						Slc22a4	Slc2a6
						Slc28a2b	Slc39a2
						Slc2a1	Slc6a12
						Slc2a6	Slc6a20a
						Slc36a3os	Slc7a11
						Slc39a2	Slc7a2
						Slc6a12	Slfn8
						Slc6a13	Slpi
						Slc6a19	Slurp2
						Slc6a20a	Smim31
						Slc6a20b	Smpdl3b
						Slc7a11	Snca
						Slc7a2	Snora16a
						Slc7a5	Snora23
						Slfn1	Snora30
						Slfn10-ps	Snord3b1
						Slfn2	Snord3b3
						Slfn4	Snord3b4
						Slfn8	Snord83b
						Slfn9	Snx10
						Slpi	Socs1
						Smpdl3b	Sorbs2os
						Snord3b1	Sorcs1
						Snord3b4	Sp110
						Snord89	Sp140
						Snx10	Spic
						Snx20	Spns3
						Soat2	Spock2
						Socs1	Stac2
						Socs3	Stat1
						Sp110	Stat2
						Sp140	Steap4
						Spag5	Sting1
						Spi1	Stra6l
						Spic	Syt13
						Spns3	Syt2
						Spo11	Syt8
						Sprn	Sytl3
						Srrm4	Tac4
						Stac2	Tap1
						Stat1	Tap2
						Stat2	Tapbp
						Stat4	Tarm1
						Steap4	Tbc1d9
						Sting1	Tbrg3
						Stra6	Tbx21
						Stra6l	Tead1
						Sucnr1	Tekt5
						Syt13	Terb1
						Syt2	Tgfbi
						Sytl3	Tgm1
						Tal2	Tgtp1
						Tap1	Tgtp2
						Tap2	Thbs4
						Tapbp	Tifa
						Tarm1	Tigit
						Tasl	Timd4
						Tbc1d9	Timp1
						Tbx21	Tlr11
						Tbx3os2	Tlr12
						Tctn1	Tlr2
						Tespa1	Tlr9
						Tgfbi	Tmem132e
						Tgm1	Tmem221
						Tgtp1	Tmem229a
						Tgtp2	Tmem253
						Thbs4	Tnf
						Themis	Tnfaip2
						Themis2	Tnfaip3
						Thrsp	Tnfaip6
						Ticam2	Tnfrsf13c
						Ticrr	Tnfrsf1b
						Tifa	Tnfrsf4
						Tifab	Tnfrsf9
						Tigit	Tnfsf4
						Timd4	Tnip3
						Timp1	Tnn
						Tll2	Tns4
						Tlr1	Top2a
						Tlr11	Trac
						Tlr12	Trav12-3
						Tlr13	Trav12d-2
						Tlr2	Trav2
						Tlr7	Trav21-dv12
						Tlr9	Trav4-2
						Tmem132e	Trav5d-4
						Tmem179	Trav6n-5
						Tmem221	Trav7-4
						Tnf	Trav7d-2
						Tnfaip2	Trav7d-3
						Tnfaip3	Trbv15
						Tnfrsf1b	Trbv2
						Tnfrsf23	Trcg1
						Tnfrsf4	Trdv4
						Tnfrsf8	Trem2
						Tnfrsf9	Trgc1
						Tnfsf13b	Trgv6
						Tnfsf4	Trim29
						Tnip3	Trim30d
						Tns4	Trpm2
						Top2a	Tshb
						Tpsab1	Tsix
						Tpsb2	Tspan33
						Trac	Ubd
						Trafd1	Vnn1
						Tram1l1	Wars
						Trav1	Wfdc17
						Trav10	Wnt10a
						Trav12-3	Wnt10b
						Trav12d-2	Wnt6
						Trav13-1	Xcl1
						Trav14d-1	Xcr1
						Trav14n-1	Zbed6
						Trav4-2	Zbp1
						Trav6-4	Zbtb16
						Trav6n-5	Zbtb8b
						Trav7-2	Zc3h12d
						Trav7-4	Zfhx2os
						Trav7d-2	Zfp366
						Trav7d-3	Zfp455
						Trav8d-1	Zfp462
						Trav8d-2	Zim1
						Trav8n-2	Zkscan16
						Trav9d-1	Zyg11a
						Trav9n-2	n-TAagc13
						Trbj1-4	n-TLtaa3
						Trbv15
						Trbv16
						Trbv2
						Trbv5
						Trcg1
						Trdc
						Trdv1
						Trdv4
						Trem2
						Treml4
						Trex1
						Trgc1
						Trgc2
						Trgv6
						Trim29
						Trim30a
						Trim30c
						Trim30d
						Trip13
						TrnF
						Trpm2
						Trpm5
						Tspan33
						Ttk
						Tyrobp
						Ubd
						Unc93b1
						Upk1a
						Vav1
						Vis1
						Vnn1
						Vnn3
						Vstm2b
						Wars
						Was
						Wdfy4
						Wfdc17
						Wnt10b
						Wnt6
						Xcl1
						Xcr1
						Xdh
						Zap70
						Zbp1
						Zbtb16
						Zc3h12d
						Zim1
						Zmynd15
						Zpbp2

## Sheet: Lymp Node_Expression
Lymph Node
	BCG.7dpi		rBCG.7dpi		BCG.90dpi		rBCG.90dpi
NAME	log2FoldChange	padj	log2FoldChange	padj	log2FoldChange	padj	log2FoldChange	padj
0610005C13Rik	0.118942	0.909551	-0.232152	0.7486	-0.290186	NA	-0.29907	0.62163
0610009B22Rik	-0.243935	0.616063	-0.0496461	0.923517	0.37541	0.0858053	0.219126	0.501556
0610009E02Rik	0.0131364	0.963413	0.0290726	0.902745	-0.119943	0.24908	-0.246985	0.0844213
0610009L18Rik	-0.280396	0.640142	-0.247677	0.581058	0.165423	0.555397	0.0801264	0.859118
0610010F05Rik	-0.303452	0.359938	-0.182116	0.548496	0.250069	0.108082	0.138577	0.564544
0610010K14Rik	-0.0485293	0.848574	-0.0529622	0.741188	-0.0809999	0.368084	-0.150137	0.227513
0610012G03Rik	-0.245269	0.52349	-0.178785	0.578219	0.38853	0.0471435	0.187992	0.454168
0610025J13Rik	-0.15531	0.900265	-0.336765	0.705338	0.572943	NA	0.0256447	0.978614
0610030E20Rik	0.100646	0.595917	-0.0376539	0.846988	-0.156599	0.200866	-0.179928	0.162223
0610038B21Rik	0.0480779	0.953277	0.0513631	0.946742	0.0291967	0.9257	0.483704	0.173726
0610039H22Rik	-0.170675	0.958281	0.500041	NA	-0.210495	NA	-0.450428	NA
0610039K10Rik	0.289992	0.411871	0.317867	0.311799	0.0747259	0.712583	-0.101668	0.745983
0610040B10Rik	-0.0818555	0.924029	-0.467436	0.348233	0.469077	0.0945007	0.215423	0.604852
0610040F04Rik	-0.38648	0.399017	-0.0401077	0.941503	0.411031	0.144439	-0.23595	0.509337
0610040J01Rik	-0.751835	0.659282	-0.802355	0.513166	0.809959	0.244718	0.735212	0.554131
0610042G04Rik	0.0615568	0.924681	-0.330334	0.428961	0.0783584	0.766147	0.0851888	0.838691
0610043K17Rik	0.160648	0.884327	0.191963	0.819757	0.382871	NA	0.435502	0.450328
1110002E22Rik	-1.30013	0.422578	0.255621	0.861497	0.199219	0.752622	0.278401	0.770265
1110002J07Rik	-0.1563	0.909807	-0.314446	0.738147	-0.623803	NA	-0.223024	0.777685
1110002L01Rik	0.0207004	0.935983	0.000623751	0.997556	-0.0764664	0.405743	0.0599613	0.670965
1110004F10Rik	-0.0478903	0.819526	-0.0275894	0.873407	0.0129588	0.901057	0.0635628	0.612364
1110006O24Rik	0.0503682	0.938057	-0.365263	0.290994	-0.276527	0.270336	-0.245289	0.483
1110008P14Rik	-0.211587	0.709396	-0.342647	0.366362	0.434878	0.0757415	0.232489	0.499366
1110017D15Rik	0.724599	0.528749	0.00714195	0.996182	0.630408	NA	0.768091	NA
1110018N20Rik	0.0215475	0.978103	-0.152526	0.735619	0.187646	0.383175	-0.200225	0.547473
1110019D14Rik	-0.104899	0.876925	-0.159925	0.757829	0.186794	0.438808	0.188347	0.595878
1110020A21Rik	0.280976	0.693057	0.392048	0.465273	0.768328	0.0211197	0.162954	0.7161
1110025M09Rik	-0.0519732	0.909883	-0.243106	0.367203	-0.273482	0.143305	-0.0462703	0.903999
1110028F11Rik	-0.508837	0.820052	0.107184	NA	-0.0536435	NA	0.424128	NA
1110032A03Rik	-0.211249	0.703305	-0.309605	0.387331	0.326953	0.150989	0.10369	0.777315
1110032F04Rik	0.177341	0.807889	-0.132627	0.818344	-0.598849	0.106797	-0.379765	0.455099
1110038B12Rik	-0.0814152	0.81003	0.278883	0.203574	0.131197	0.437034	0.318702	0.170931
1110038F14Rik	-0.0924166	0.689027	-0.0441433	0.818892	-0.0603402	0.550309	-0.0641606	0.657437
1110046J04Rik	-0.759352	0.506633	0.149037	0.879111	0.632391	NA	0.0651658	0.94344
1110051M20Rik	-0.149614	0.278068	-0.00396584	0.986124	0.114262	0.205618	0.0650917	0.654024
1110059E24Rik	-0.00664145	0.98994	-0.0357374	0.914349	-0.0808225	0.570377	0.0473048	0.846847
1110059G10Rik	-0.091322	0.75945	-0.137449	0.492963	-0.0551101	0.638299	-0.00237247	0.991511
1110065P20Rik	-0.157646	0.738428	-0.271594	0.400301	0.197351	0.292812	0.0423827	0.901408
1190005I06Rik	-0.112609	0.885197	-0.357232	0.538509	0.398047	0.157705	0.00876497	0.987033
1190007I07Rik	-0.042328	0.93063	-0.0869594	0.799861	0.103239	0.500213	0.117354	0.62163
1300002E11Rik	0.029009	0.923012	-0.0525724	0.803511	-0.209307	0.0633723	-0.0460072	0.770205
1300017J02Rik	0.174091	0.820351	0.212008	0.741986	-0.288197	0.476167	-0.123653	0.831409
1500002C15Rik	-0.074649	0.90739	-0.0488891	0.931876	0.482695	0.0675373	0.415845	0.221845
1500002F19Rik	-0.119211	0.758453	-0.00330985	0.992855	0.0705314	0.690808	-0.0709808	0.774944
1500004A13Rik	0.153404	0.698054	0.122081	0.695045	-0.0378546	0.822289	-0.0657513	0.806797
1500009L16Rik	-0.245475	0.82985	0.460304	0.524735	0.170698	NA	0.264395	0.666969
1500011B03Rik	-0.0453419	0.928257	-0.196125	0.458253	-0.44741	0.029258	-0.267651	0.297974
1500015A07Rik	-0.109495	0.798396	0.11706	0.718761	-0.019305	0.932949	0.0314117	0.922225
1500026H17Rik	-0.378456	0.704551	-0.877243	0.186405	0.0386525	NA	0.0708302	0.922484
1500035N22Rik	-0.405807	0.905112	0.483003	NA	0.473154	NA	-0.157951	NA
1600010M07Rik	0.00266563	0.998365	-0.413473	0.585165	-0.1436	NA	0.194675	0.78363
1600012H06Rik	-0.0204248	0.896772	-0.136366	0.165829	-0.0174757	0.793939	-0.0491601	0.613147
1600014C10Rik	-0.147582	0.653967	-0.134149	0.552044	0.0402761	0.763921	-0.0896095	0.66071
1600020E01Rik	0.0309701	0.938057	0.0973321	0.671071	0.122927	0.422986	0.140627	0.4564
1600023N17Rik	-0.351165	0.813025	-0.159476	0.90324	-0.622531	NA	0.161589	NA
1600029I14Rik	0.358818	0.868561	0.487169	NA	0.0119397	NA	-0.522123	NA
1700001C19Rik	-0.780113	0.591012	-0.364514	0.770748	0.322438	NA	-0.0307144	NA
1700001G11Rik	0.0163024	0.982012	-0.202779	0.592647	-0.42173	0.0720152	-0.474018	0.140973
1700001G17Rik	0.0293302	0.986371	0.223661	0.818682	0.144384	NA	-0.354783	NA
1700001J03Rik	0.00876281	0.993429	-0.582071	0.212442	0.378086	0.213259	0.148853	0.771012
1700001J11Rik	-0.0164115	0.96929	0.0922074	0.677585	-0.255759	0.0769211	-0.0932166	0.635898
1700001K19Rik	0.0610946	0.93951	0.0311598	0.963596	-0.145372	0.642909	-0.13775	0.75947
1700001K23Rik	-0.948624	0.685831	0.0823415	NA	0.379683	NA	-0.630269	NA
1700001L05Rik	0.115198	0.794003	-0.235054	0.465468	-0.259686	0.188954	-0.172105	0.564544
1700001L19Rik	0.090198	0.988716	1.45212	NA	1.39641	NA	0.906209	NA
1700001O22Rik	-0.085988	0.915937	-0.422826	0.458101	0.397885	0.182621	0.0814976	0.89461
1700001P01Rik	0.463923	0.693057	0.31342	0.742356	0.519466	NA	0.0570198	NA
1700003E16Rik	-0.0188768	0.987412	-0.540649	0.35918	0.0762266	0.859003	-0.167186	0.780723
1700003F12Rik	0.195474	0.899641	0.0904919	0.946913	-0.898936	NA	0.0632693	NA
1700007J10Rik	-0.162718	0.732757	-0.309067	0.305071	-0.0399527	0.841378	-0.0831993	0.817054
1700007K13Rik	-0.0586546	0.977426	0.489719	0.597547	1.12916	NA	0.803361	NA
1700007L15Rik	-0.670409	0.296844	-0.292223	0.59981	0.437864	0.124551	0.00248524	0.996878
1700008J07Rik	-0.20757	0.573055	-0.300652	0.21603	0.080878	0.624164	0.0894378	0.714051
1700008O03Rik	-0.102394	0.901439	-0.098205	0.873339	-0.300082	0.309066	-0.567901	0.177589
1700009J07Rik	0.143559	0.887057	-0.578967	0.392461	-0.779937	NA	-0.224817	0.734316
1700010G06Rik	-0.761942	0.624586	-0.0839657	0.957132	-0.0832406	NA	-0.461	NA
1700010I14Rik	-0.251819	0.693057	-0.352279	0.423532	-0.432624	0.132602	-0.316141	0.432401
1700010K23Rik	-0.0822846	0.979069	-0.359415	NA	1.00595	NA	-0.0288639	NA
1700012D01Rik	-0.0391566	0.972932	-0.358411	0.606291	-0.166951	NA	0.16712	0.767854
1700012D14Rik	-0.00379873	0.996402	-0.214768	0.653044	-0.0661252	0.811142	-0.0446656	0.926623
1700014D04Rik	-0.552872	0.814204	-0.395396	NA	0.378726	NA	-0.259841	NA
1700015C15Rik	-0.236137	0.896295	-0.536912	0.691967	-0.191846	NA	-0.876475	NA
1700016A09Rik	0.275725	0.867646	0.180812	NA	0.011583	NA	-0.109395	NA
1700016C15Rik	-1.10096	0.695222	-0.606744	NA	0.363533	NA	0.0322175	NA
1700016K05Rik	0.311016	0.888044	-0.171044	NA	0.645398	NA	0.742521	NA
1700016K19Rik	0.110732	0.96029	0.190879	NA	0.490546	NA	0.0542566	NA
1700017B05Rik	0.0914123	0.645604	-0.110397	0.497665	-0.183975	0.223243	-0.454516	0.000417371
1700018A23Rik	-0.242873	0.653967	-0.00414137	0.993971	0.577087	0.026187	0.394837	0.208231
1700018L02Rik	-0.152587	0.79601	-0.471416	0.171691	0.16993	0.454105	-0.172761	0.607752
1700019D03Rik	0.0643938	0.910438	0.0721387	0.876256	0.448129	0.0334307	0.487818	0.0660747
1700020L13Rik	0.247214	0.814512	-0.440152	0.599516	0.157737	NA	-0.557417	NA
1700020L24Rik	-0.116371	0.876503	-0.307433	0.566593	0.303012	0.296933	-0.116947	0.785881
1700022N22Rik	-0.25283	0.347224	0.0470031	0.894355	0.151257	0.323229	0.112131	0.628643
1700023D09Rik	0.0857409	0.803145	0.0349773	0.905621	-0.07926	0.547151	-0.0398378	0.858718
1700025G04Rik	-0.239265	0.532891	0.100151	0.822167	0.122126	0.583681	0.162541	0.599238
1700025N23Rik	-0.33081	0.895749	0.578888	NA	-0.101735	NA	0.863449	NA
1700027J07Rik	0.192737	0.840762	-0.228202	0.767502	-0.484612	NA	-0.0627207	0.935429
1700028B04Rik	-0.173824	0.754914	-0.181003	0.693802	0.497719	0.0402466	0.167164	0.629042
1700028E10Rik	0.0359758	0.971559	-0.530204	0.32472	-0.651042	0.0804971	-0.478405	0.304449
1700028J19Rik	0.387709	0.702373	0.464647	0.521091	-0.0191753	NA	-0.140338	NA
1700028K03Rik	0.210642	0.483452	0.161659	0.48529	0.261035	0.0798345	0.0927521	0.687905
1700029H14Rik	-0.962775	0.692614	0.188425	NA	-2.1783	NA	-1.28957	NA
1700029I15Rik	-0.202675	0.697468	-0.235918	0.528303	-0.0123889	0.960096	-0.183231	0.657437
1700029J07Rik	0.097585	0.860081	-0.0252195	0.958236	0.0489352	0.822155	0.143612	0.628643
1700030C10Rik	0.341341	0.544082	0.168496	0.804583	0.288698	0.325192	-0.0734516	0.893256
1700030C12Rik	-0.112248	0.842755	0.158247	0.708526	0.0704705	0.792371	0.235085	0.486532
1700030J22Rik	0.138888	0.850072	-0.325701	0.543644	-0.0138116	NA	-0.237557	0.637914
1700030K09Rik	0.0715479	0.832413	-0.0241775	0.940422	-0.116648	0.41014	-0.0496723	0.838838
1700034H15Rik	-0.0427428	0.930323	-0.0694806	0.855243	-0.17319	0.310595	-0.24554	0.345829
1700034I23Rik	0.23635	0.868812	-0.841634	0.412079	-0.362218	NA	-0.181677	NA
1700034P13Rik	-0.285204	0.638502	0.173422	0.717776	0.00907321	0.971438	0.15356	0.704934
1700037C18Rik	0.180761	0.743552	-0.112266	0.793967	0.103959	0.655353	-0.0885723	0.81798
1700037H04Rik	-0.321384	0.63115	-0.441583	0.344139	0.289153	0.283466	-0.0422248	0.941489
1700040D17Rik	-0.0381392	0.974552	0.0767919	0.927687	0.00256483	NA	-0.684859	0.25428
1700041G16Rik	-0.083473	0.966006	-0.0660276	0.963306	-0.075334	NA	-0.661958	NA
1700047A11Rik	0.57824	0.731671	-0.61406	NA	-1.46812	NA	0.070269	NA
1700047M11Rik	-0.842722	0.541596	-0.549283	0.5513	0.270334	NA	0.15311	NA
1700048M11Rik	0.291749	0.66568	0.0889026	0.888932	0.145935	0.637925	0.221593	0.596302
1700048O20Rik	0.23575	0.704763	-0.139837	0.805207	-0.251422	0.409466	-0.290107	0.491605
1700049J03Rik	-0.315244	0.838939	0.13833	0.904559	-0.129731	NA	-0.212251	0.802048
1700052K11Rik	-0.282476	0.417009	-0.417472	0.0851926	0.160848	0.390707	0.109204	0.726837
1700055D16Rik	-0.0166668	0.988805	0.108463	0.880519	0.297282	NA	0.0571515	0.922484
1700055D18Rik	0.0193096	0.980208	-0.0471239	0.937849	0.13448	0.543971	-0.16866	0.652685
1700056E22Rik	0.0136103	0.986146	-0.463793	0.0938899	0.187837	0.376744	-0.0990827	0.764144
1700060J05Rik	-0.26961	0.702514	-0.183211	0.692253	0.00878644	0.975588	0.0860831	0.845309
1700066B19Rik	0.0282584	0.980847	-0.0335762	0.969272	0.117512	NA	0.123281	0.851564
1700066M21Rik	-0.112491	0.715865	-0.0324049	0.913792	0.0447412	0.755183	0.135838	0.439683
1700067K01Rik	-0.163575	0.839458	-0.219263	0.678098	-0.0142147	0.962213	-0.0920319	0.84092
1700071M16Rik	-0.129379	0.893475	-0.2283	0.741448	0.154375	0.669143	0.0929068	0.882377
1700082M22Rik	-0.610087	0.643035	-1.13638	0.177995	0.371045	NA	-0.513656	NA
1700084E18Rik	-0.110525	0.92144	0.189241	0.797373	-0.145044	NA	0.0412106	0.956427
1700084J12Rik	0.102291	0.963344	-0.222977	NA	0.803859	NA	0.465934	NA
1700086O06Rik	-0.136488	0.757414	-0.42663	0.0906332	0.154634	0.396509	-0.0988252	0.722852
1700086P04Rik	0.0348666	0.967895	-0.48781	0.313065	-0.284115	0.343153	-0.243791	0.549446
1700088E04Rik	0.12789	0.648251	-0.0298383	0.912902	-0.0490682	0.726881	-0.216022	0.158575
1700092M07Rik	0.24637	0.838558	0.0254289	0.982852	0.0987513	NA	-0.100713	NA
1700093K21Rik	-0.245022	0.905945	-1.13377	0.385775	0.727859	NA	-1.73945	NA
1700094D03Rik	0.126005	0.554729	0.11121	0.491425	-0.0258828	0.851889	-0.0115021	0.962477
1700094J05Rik	-0.146368	0.710098	0.0443821	0.919839	-0.0407759	0.846699	0.124921	0.632425
1700095B10Rik	-1.3355	0.278068	0.227591	0.869824	0.61509	0.299193	0.72948	0.369594
1700096J18Rik	0.083925	0.96236	0.238749	0.833357	-0.772225	NA	-0.631869	NA
1700096K18Rik	-0.240856	0.616581	-0.518173	0.0359392	0.164252	0.370784	-0.0892204	0.749016
1700097N02Rik	0.0136144	0.988975	-0.0310613	0.964923	-0.770658	0.095435	-0.0661172	0.916477
1700099I09Rik	-0.172898	0.852964	-0.194885	0.807991	-0.249818	NA	-0.320328	0.594953
1700101I11Rik	-0.0017713	0.997548	-0.28237	0.411506	0.273894	0.191091	-0.0205681	0.959393
1700102H20Rik	-0.144563	0.925676	0.206284	0.839019	0.279494	NA	0.55984	NA
1700102J08Rik	-1.27486	0.558082	-0.661139	NA	0.200706	NA	-0.579356	NA
1700102P08Rik	-0.191665	0.796087	0.219953	0.625731	-0.017596	0.961827	0.128846	0.770144
1700104B16Rik	0.213884	0.905945	-0.0773545	NA	0.231236	NA	0.641904	NA
1700105P06Rik	-0.0467006	0.972237	0.168074	0.833091	-0.0951983	NA	-0.631996	0.336422
1700108F19Rik	-0.674486	0.74365	-0.295034	NA	-0.309349	NA	0.0990583	NA
1700109H08Rik	0.108182	0.750392	0.200513	0.344617	-0.0315548	0.845564	0.118763	0.584974
1700109K24Rik	-0.386599	0.730085	5.1e-05	0.999916	0.0366369	NA	0.0395726	0.964475
1700110C19Rik	-0.00210763	0.998452	-0.350415	0.663274	-0.439233	NA	-0.261812	0.687304
1700110K17Rik	-0.321812	0.663084	0.0969085	0.877971	-0.279805	0.410563	-0.35239	0.437716
1700112J05Rik	0.369611	0.865008	-0.0515855	NA	-0.268351	NA	0.520174	NA
1700112J16Rik	-0.13828	0.894237	-0.513556	0.388523	0.478458	NA	0.109756	0.874811
1700113A16Rik	0.00117953	0.996621	-0.017444	0.943536	-0.00256618	0.980205	-0.0133465	0.945274
1700113H08Rik	-0.384342	0.916468	0.408402	NA	0.144033	NA	1.00925	NA
1700116H05Rik	0.224357	0.8181	-0.329108	0.693548	0.275115	0.542357	-0.364417	0.580158
1700120B22Rik	0.262687	0.761567	0.237127	0.68533	-0.0966004	0.802921	-0.0261136	0.971331
1700120C14Rik	-0.49914	0.588878	0.106773	0.903089	0.559123	0.144702	0.196228	0.740585
1700120K04Rik	0.0276633	0.980677	-0.139857	0.850887	-0.216764	NA	-0.012615	0.985929
1700121C10Rik	0.160076	0.910698	-0.112289	0.928518	-0.306338	NA	-0.521412	NA
1700122E12Rik	-0.328829	0.819066	-0.365869	0.736756	0.133481	NA	0.375563	NA
1700123M08Rik	-0.159266	0.888149	0.0609737	0.955784	0.0859664	NA	0.383939	0.554131
1700123O20Rik	-0.0768566	0.704763	-0.0596779	0.695239	0.0708486	0.404914	0.0443181	0.733435
1700124L16Rik	-0.195638	0.921453	0.65757	0.463003	0.0883499	NA	0.423715	NA
1700125H03Rik	0.356949	0.888182	0.0607624	NA	-0.448556	NA	-0.228092	NA
1700128F08Rik	-0.880324	0.585579	-1.44364	0.23131	-0.0768759	NA	0.0881281	NA
1810006J02Rik	0.152825	0.885239	-0.119892	0.887092	0.555159	NA	0.125067	0.837889
1810008I18Rik	-0.329181	0.923571	-0.124121	NA	0.0213023	NA	0.966682	NA
1810009A15Rik	-0.0531694	0.896295	0.0769218	0.810355	-0.0825101	0.575949	-0.0555391	0.840703
1810010H24Rik	-0.163177	0.811226	-0.577267	0.134026	-0.014451	0.960326	-0.262948	0.472306
1810012K16Rik	-0.151907	0.896693	-0.407844	0.592676	-0.102362	NA	-0.42552	0.522073
1810013L24Rik	-0.0784706	0.667812	-0.0182698	0.917469	0.0033554	0.968744	-0.0970562	0.36536
1810014B01Rik	-0.482735	0.278068	-0.213089	0.646129	0.264905	0.242431	0.310659	0.378936
1810019D21Rik	0.370955	0.692614	-0.364284	0.59877	0.154955	0.668733	-0.0503147	0.947603
1810019N24Rik	-0.230103	0.843155	-0.362253	0.678326	0.130516	NA	-0.358743	NA
1810020O05Rik	0.0936978	0.852964	-0.180461	0.650142	-0.49754	0.0430568	-0.0887079	0.788046
1810021B22Rik	0.13358	0.818833	-0.125376	0.818344	0.357686	0.0886037	0.0789291	0.83938
1810021M19Rik	-0.820528	0.542042	-1.06792	0.284272	0.466893	NA	0.0772289	0.943472
1810024B03Rik	-0.158665	0.909551	-0.211345	0.828148	-0.0795967	NA	-0.00568703	0.99522
1810030O07Rik	-0.00657288	0.974107	-0.00505162	0.976756	-0.045033	0.553882	-0.0473097	0.639109
1810034E14Rik	-0.11792	0.750392	-0.219111	0.317393	-0.0375099	0.823031	-0.0705964	0.785539
1810037I17Rik	-0.0443325	0.928421	-0.117129	0.695702	0.0855625	0.616203	-0.0133967	0.973274
1810041H14Rik	0.00335341	0.996778	0.242043	0.650142	-0.254994	0.481593	-0.0977637	0.864321
1810044D09Rik	-0.496652	0.336814	-0.0478598	0.942103	0.450648	0.0955247	0.081615	0.862303
1810046K07Rik	-0.287747	0.813788	-0.422079	0.557758	-0.740849	NA	-0.324432	0.67192
1810055G02Rik	0.14055	0.702541	0.0281859	0.933729	0.0260414	0.897376	0.0926105	0.755765
1810058I24Rik	-0.197714	0.361366	-0.0774576	0.749957	0.195074	0.161864	0.0573192	0.790938
1810062G17Rik	-0.247567	0.803145	-0.512345	0.344617	-0.042672	0.903022	-0.182538	0.700252
1810062O18Rik	-0.0111928	0.987246	-0.0536787	0.907501	0.0648604	0.761866	0.0341422	0.928604
1810073O08Rik	0.169338	0.807889	0.0760454	0.883772	-0.167092	0.558009	-0.191787	0.602946
2010001A14Rik	-0.0253849	0.96054	-0.173303	0.51243	-0.291532	0.0857442	-0.308832	0.213391
2010003K11Rik	-0.564439	0.531014	-0.423457	0.542164	0.669782	0.0771858	0.0224871	0.97912
2010009K17Rik	-0.807541	0.58919	-1.42766	0.147173	0.153613	NA	-0.168077	NA
2010010A06Rik	-0.225228	0.948047	0.233591	NA	1.31571	NA	0.964633	NA
2010016I18Rik	0.042144	0.958225	-0.0624264	0.923045	-0.654849	0.0771858	-0.320592	0.43374
2010103J01Rik	0.173448	0.818631	0.022468	0.975932	0.287573	0.311901	0.375124	0.409832
2010204K13Rik	0.213472	0.776557	-0.163844	0.794656	-0.254502	NA	-0.00757533	0.99027
2010315B03Rik	-0.0481166	0.893799	-0.304524	0.0981441	-0.175257	0.219017	-0.0520505	0.813941
2010320M18Rik	-0.26918	0.509371	-0.206056	0.607233	0.442554	0.0575174	0.215655	0.464939
2200002D01Rik	-0.301725	0.550301	-0.0328611	0.946443	0.382206	0.0928439	0.364997	0.242563
2200002J24Rik	-0.137211	0.905657	-0.0329213	0.973014	-0.0706815	NA	0.0879756	0.890038
2210016F16Rik	-0.122708	0.640539	-0.146776	0.405898	0.298209	0.0305301	0.189463	0.272517
2210016L21Rik	0.00195229	0.996071	0.0111507	0.964761	0.0149592	0.887857	0.0308339	0.855576
2210039B01Rik	-0.203185	0.944234	-0.674966	NA	0.516662	NA	-0.668658	NA
2210406O10Rik	-0.0654551	0.958704	-0.204408	0.784457	0.536539	0.0994528	0.126301	0.836798
2210408F21Rik	-0.6876	0.296884	-0.102834	0.898614	0.479124	0.135636	0.533563	0.282811
2210408I21Rik	-0.219517	0.703171	-0.206671	0.561314	0.33794	0.102762	0.219974	0.480152
2210416O15Rik	-0.287108	0.785033	-0.275588	0.67164	-0.169026	NA	-0.172274	0.788762
2210417A02Rik	0.828554	0.678665	0.588304	NA	-1.26817	NA	-0.380858	NA
2210418O10Rik	0.25398	0.547288	0.0824136	0.83792	0.275277	0.162479	0.226572	0.444841
2300009A05Rik	-0.17626	0.688865	-0.267448	0.401321	0.355349	0.0677176	0.0825053	0.770144
2310001H17Rik	-0.140977	0.755586	-0.270548	0.376251	-0.479712	0.03522	-0.302984	0.242563
2310001K24Rik	-0.48039	0.490751	-0.42757	0.4588	0.228671	0.491947	-0.126638	0.824049
2310002F09Rik	-0.0416009	0.987262	-0.669325	NA	0.273657	NA	0.518003	NA
2310002L09Rik	-1.46985	0.366561	0.23652	0.89652	0.711904	0.332584	0.590724	0.569947
2310009B15Rik	-0.353529	0.391266	-0.239243	0.52294	0.285602	0.189978	0.0338428	0.934479
2310010J17Rik	-0.342062	0.461473	-0.128641	0.75615	0.0592294	0.797967	0.0307276	0.945578
2310011J03Rik	-0.0119627	0.961874	-0.128482	0.247684	0.0966954	0.235052	-0.0105843	0.943479
2310015A10Rik	-0.0941888	0.787468	-0.357824	0.102369	-0.462843	0.0206278	-0.367063	0.106264
2310015D24Rik	-0.781469	0.399733	0.269998	0.783687	0.516877	0.252587	0.407404	0.556379
2310016D23Rik	-0.566086	0.583031	-0.00377445	0.997141	0.432463	0.345611	0.314883	0.604773
2310016G11Rik	-2.21234	0.291524	-0.488023	NA	0.120772	NA	0.703922	NA
2310022A10Rik	-0.0556734	0.890294	0.0549484	0.877971	-0.126552	0.435266	-0.123855	0.572006
2310022B05Rik	0.0323918	0.873925	-0.0714207	0.617608	-0.0683692	0.435918	-0.155452	0.152804
2310030G06Rik	-0.627681	0.40107	-0.015495	0.987699	0.462868	0.222622	0.312637	0.583102
2310033P09Rik	-0.0467427	0.890065	0.0384689	0.883772	-0.173873	0.169687	-0.22599	0.215781
2310034G01Rik	-0.138829	0.942468	-0.620365	0.575477	-0.160066	NA	-0.374551	NA
2310039H08Rik	-0.297777	0.38265	-0.220924	0.529816	0.36414	0.0625339	0.229732	0.361916
2310040G24Rik	-1.46139	0.137002	0.194981	0.880948	0.595344	0.285081	0.559874	0.48805
2310043M15Rik	-0.132244	0.801583	0.0683574	0.903089	-0.0908928	0.703584	-0.14029	0.640115
2310047D07Rik	-0.174854	0.802594	0.0670423	0.909378	0.177792	0.551064	0.216431	0.582735
2310057M21Rik	-0.0037419	0.99018	0.140957	0.369605	-0.00747232	0.943279	0.10948	0.423963
2310061I04Rik	-0.140792	0.672772	-0.280102	0.209265	0.160305	0.26829	-0.105037	0.615655
2310067E19Rik	-0.525742	0.505948	-0.861614	0.0817478	-0.240948	0.498465	-0.636312	0.20113
2310068J16Rik	-0.149053	0.851104	-0.299747	0.55485	0.148268	0.604623	0.149595	0.738923
2310069B03Rik	-0.78392	0.398981	-0.658248	0.383266	0.737182	0.109343	0.0112354	0.990105
2310075K07Rik	-0.193379	0.723913	-0.205495	0.615282	0.249478	0.251192	0.137511	0.692056
2410002F23Rik	0.108435	0.790497	-0.0635477	0.850887	-0.360621	0.0468414	-0.201462	0.436022
2410003I16Rik	-0.198225	0.918855	-0.315241	NA	-0.617865	NA	0.392673	NA
2410004B18Rik	0.00606283	0.984977	0.106559	0.498643	0.148549	0.148459	0.0688819	0.693604
2410004P03Rik	0.290268	0.891406	0.319286	NA	-1.04947	NA	-0.830069	NA
2410006H16Rik	-0.0222969	0.967521	0.171005	0.549405	0.0364819	0.855394	0.195355	0.417636
2410017I17Rik	0.107203	0.766084	0.113322	0.656929	-0.253876	0.107721	-0.00669728	0.980413
2410022M11Rik	-0.259796	0.57496	-0.56534	0.0365475	-0.0454424	0.841806	-0.152458	0.628643
2410080I02Rik	-0.0733513	0.968712	-0.0564671	0.97119	0.549169	NA	0.203536	NA
2410137M14Rik	0.306688	0.92974	-0.339156	NA	0.270346	NA	0.18119	NA
2500002B13Rik	-0.274217	0.715898	-0.251324	0.653477	0.469935	0.141723	0.333544	0.422349
2500004C02Rik	-0.00364075	0.996022	-0.124926	0.738017	0.208916	0.275921	-0.116569	0.724787
2510002D24Rik	-0.0295069	0.929475	-0.107053	0.607086	-0.191813	0.0896743	-0.160449	0.314162
2510003B16Rik	-0.284571	0.616581	-0.248202	0.571943	0.0697348	0.797683	-0.203109	0.620028
2510009E07Rik	-0.109322	0.698611	0.00700648	0.982852	0.226892	0.0886733	0.207452	0.232691
2510022D24Rik	0.0105175	0.977426	0.0667309	0.767136	-0.0357355	0.771692	-0.0618708	0.766398
2510039O18Rik	0.107101	0.690877	0.0227278	0.9329	-0.139794	0.236297	-0.11613	0.50143
2600006K01Rik	0.111467	0.905945	-0.133325	0.873193	0.0275018	NA	-0.166014	0.810494
2600014E21Rik	0.00195523	0.998452	0.0320911	0.971413	0.194548	NA	0.296672	0.601063
2610001J05Rik	-0.0869769	0.735704	-0.0611015	0.728242	0.024718	0.799104	0.146726	0.248055
2610002M06Rik	-0.0744392	0.715865	0.0424547	0.854717	-0.0745711	0.503902	0.0372842	0.808127
2610005L07Rik	0.1534	0.541135	9.54e-05	0.999429	-0.0623417	0.608698	0.104601	0.481193
2610008E11Rik	-0.0937379	0.75888	0.0224032	0.937415	0.15307	0.207474	0.0354229	0.859118
2610016A17Rik	-0.141604	0.891954	-0.10251	0.920204	0.48509	0.234878	-0.288739	0.613346
2610017A05Rik	-0.537472	0.647237	-0.509236	0.547079	-0.617768	NA	-0.666845	NA
2610020C07Rik	0.143895	0.663138	0.117208	0.68504	-0.0226129	0.886336	0.179829	0.360937
2610027K06Rik	0.0476592	0.927336	0.0883592	0.812888	0.081173	0.685642	-0.100856	0.726531
2610028H24Rik	-0.352912	0.616063	0.0281694	0.972864	0.0039731	0.990536	0.111164	0.866859
2610035D17Rik	0.209571	0.776734	0.188302	0.749618	0.126168	NA	0.0229348	0.971497
2610042L04Rik	-0.410449	0.790497	-0.124183	0.927687	-0.31951	NA	0.309511	NA
2610044O15Rik8	-0.135835	0.645604	-0.0471192	0.880057	0.261011	0.0753851	0.2539	0.127574
2610203C22Rik	0.00469688	0.996172	-0.239558	0.59057	0.39523	0.123158	-0.00413578	0.994552
2610206C17Rik	-0.360903	0.357007	-0.256862	0.518266	-0.116436	0.581782	-0.112011	0.759175
2610301B20Rik	0.011535	0.976097	-0.0106165	0.974595	0.295662	0.0211197	0.191796	0.234422
2610306M01Rik	-0.144796	0.702373	-0.191424	0.524971	0.167801	0.34825	0.0297837	0.919066
2610307P16Rik	0.180733	0.885796	0.0225081	0.984551	0.767219	NA	0.889574	0.0993678
2610318N02Rik	0.514729	0.591012	0.162732	0.862261	-0.773575	NA	-0.394692	0.646481
2610507B11Rik	-0.168383	0.692943	-0.154801	0.625208	0.223543	0.180726	0.104701	0.713889
2610507I01Rik	0.0431111	0.959599	-0.501139	0.14714	-0.314536	0.17831	-0.509368	0.11878
2610524H06Rik	-0.117494	0.845493	-0.299813	0.465596	-0.407375	0.124375	-0.252047	0.524717
2610528A11Rik	-0.119057	0.864419	0.136574	0.766996	-0.185006	0.499803	-0.0384264	0.938792
2610528J11Rik	-0.752576	0.858319	-2.10555	0.332797	0.551493	NA	0.639803	0.790548
2700003A03Rik	-0.344986	0.843155	-0.704378	0.539677	-0.0108306	NA	0.274428	NA
2700012I20Rik	-0.185335	0.861133	-0.178138	0.834302	0.141558	NA	0.152768	0.804704
2700038G22Rik	-0.104252	0.796087	-0.21813	0.463017	-0.289023	0.124702	-0.301985	0.2105
2700046G09Rik	-0.077904	0.912789	-0.352159	0.342806	0.261724	0.334422	0.0494711	0.905215
2700049A03Rik	-0.0926399	0.730085	0.0143848	0.963306	-0.140675	0.215105	-0.0960399	0.600722
2700054A10Rik	-0.251062	0.741308	0.132281	0.82487	0.505423	0.0695925	0.146122	0.760746
2700062C07Rik	0.101891	0.715583	-0.0651222	0.789141	-0.0353578	0.804665	0.0469088	0.84092
2700081O15Rik	-0.0613433	0.876503	-0.180106	0.514938	0.178058	0.261415	-0.0740729	0.745983
2700097O09Rik	-0.0337692	0.94978	0.0791126	0.818161	0.216313	0.193034	0.167186	0.503072
2700099C18Rik	-0.122931	0.870418	-0.102871	0.873471	-0.524519	NA	0.209221	0.62163
2810001G20Rik	-0.14957	0.789221	-0.160137	0.733268	-0.43832	0.103716	-0.354445	0.316922
2810002D19Rik	-0.00664277	0.992913	0.140781	0.739851	-0.147189	0.503645	0.0830021	0.831669
2810004N23Rik	-0.00799639	0.984977	-0.045606	0.860058	0.130819	0.286928	0.0449784	0.853344
2810006K23Rik	-0.00933145	0.980037	-0.0746804	0.701723	0.097198	0.36364	-0.00906843	0.970335
2810013P06Rik	0.0378339	0.924317	-0.160728	0.500215	0.0816003	0.535684	-0.113724	0.539885
2810021J22Rik	0.114839	0.645604	-0.028546	0.917163	-0.0932264	0.492998	-0.0550178	0.78353
2810025M15Rik	0.0671461	0.876444	-0.10889	0.751899	0.262121	0.104888	0.0940287	0.696852
2810029C07Rik	-0.00660939	0.995434	-0.146497	0.827538	0.050669	NA	-0.221005	0.689649
2810030D12Rik	0.265938	0.799437	-0.282655	0.72958	0.369547	0.336853	-0.252981	0.680664
2810032G03Rik	-0.253079	0.760992	-0.472763	0.405734	0.32345	0.286613	0.21399	0.637287
2810039B14Rik	0.190633	0.796768	-0.10343	0.8766	0.0983623	0.749528	-0.074141	0.888352
2810047C21Rik1	0.158607	0.942863	-0.0971923	0.963731	-1.08499	NA	-0.657667	NA
2810403D21Rik	0.243322	0.820243	-0.125877	0.90673	-0.0345091	NA	0.270639	0.688087
2810405F15Rik	0.329297	0.896772	-0.154831	NA	-0.365571	NA	0.254653	NA
2810407A14Rik	-0.365288	0.841046	-0.193297	0.890219	0.370271	NA	0.338076	NA
2810408A11Rik	-0.217019	0.67583	-0.571391	0.0642367	-0.188678	0.412235	-0.3486	0.258325
2810408B13Rik	-0.214224	0.678665	-0.0864922	0.865926	-0.143907	0.522987	-0.384313	0.25057
2810408I11Rik	0.129878	0.92628	0.500167	0.427916	-0.596408	NA	0.0982256	0.911511
2810410L24Rik	0.108541	0.863412	-0.299342	0.441044	0.18987	0.435123	-0.138721	0.656885
2810414N06Rik	-0.00277917	0.996778	-0.126752	0.804279	0.510306	0.0393966	0.086237	0.835907
2810429I04Rik	-0.272212	0.862275	-0.307985	0.812885	-0.1706	NA	-0.359372	NA
2810433D01Rik	-0.685998	0.658038	-0.0764477	0.958579	0.189687	NA	0.18735	NA
2810454H06Rik	0.116528	0.822707	-0.276026	0.490055	-0.262182	0.310027	-0.380912	0.266996
2810459M11Rik	-0.447594	0.876106	-1.28748	0.487617	0.798875	NA	0.756873	NA
2900005J15Rik	-0.11308	0.833909	-0.641335	0.00264738	-0.0887802	0.708977	-0.319572	0.259291
2900009J06Rik	-0.0172781	0.993676	0.374748	0.719522	0.554557	NA	0.553192	NA
2900024J01Rik	-0.295254	0.803145	-0.519108	0.555699	-0.0909578	NA	-0.00654022	NA
2900026A02Rik	0.0328414	0.936677	0.0587808	0.854717	0.0441775	0.792441	0.00423341	0.987984
2900041M22Rik	-0.112814	0.934896	0.0766708	0.940167	-0.180434	NA	0.348136	0.557175
2900052L18Rik	0.142648	0.85053	-1.22217	1.43e-11	-0.368486	0.0802125	-0.824701	2.81e-06
2900052N01Rik	0.0323455	0.967521	0.192528	0.669749	-0.250088	0.353434	0.0807127	0.848338
2900060B14Rik	-0.00610547	0.998365	1.18873	NA	0.991875	NA	1.36977	NA
2900060L22Rik	0.543841	0.731883	-0.593243	NA	-0.0151767	NA	0.626492	NA
2900076A07Rik	-0.325219	0.528172	0.1582	0.778101	0.282148	0.2981	0.267821	0.518108
2900089D17Rik	0.0576918	0.902591	-0.231325	0.403307	0.0367304	0.85927	-0.367114	0.123071
2900093K20Rik	0.041064	0.962826	-0.167881	0.77098	0.0735921	0.810088	-0.256307	0.559518
3000002C10Rik	0.00521755	0.993429	-0.265321	0.483328	-0.248607	0.250633	-0.352785	0.248202
3010001F23Rik	1.49443	0.403762	1.51784	NA	1.23965	NA	0.751752	NA
3010003L21Rik	-0.0494758	0.96054	-0.40916	0.482674	-0.0713649	NA	-0.321715	0.524717
3110006O06Rik	0.356443	0.896772	-0.231766	NA	-0.140521	NA	0.927	NA
3110009E18Rik	-0.187691	0.797719	-0.293038	0.575664	0.166753	0.576214	-0.117887	0.807964
3110021A11Rik	-0.0643697	0.967895	-0.570827	0.527737	-0.26347	NA	-0.135276	0.879633
3110040N11Rik	-0.149602	0.421579	-0.0463038	0.826925	-0.0923093	0.367443	0.0184693	0.922663
3110045C21Rik	0.161099	0.807889	0.212697	0.626812	0.406622	0.127281	0.543378	0.0698758
3110053B16Rik	0.0842629	0.798537	0.00528913	0.982852	0.0533794	0.633286	0.0968983	0.529502
3110056K07Rik	-0.105486	0.787952	-0.0424533	0.910566	-0.0718156	0.726008	-0.118632	0.635982
3110070M22Rik	-0.0984085	0.916743	-0.307973	0.566334	0.271907	0.323833	0.029657	0.957807
3110082I17Rik	-0.150281	0.704551	-0.275053	0.306649	0.071079	0.720633	-0.0123152	0.974073
3110083C13Rik	0.447683	0.787845	0.128183	0.924856	0.0161998	NA	-0.154809	NA
3200001D21Rik	0.368741	0.77469	-0.0907993	0.946611	0.338823	NA	0.576354	NA
3300002I08Rik	-0.0499915	0.828738	-0.0470329	0.797373	-0.0511252	0.57084	0.0171415	0.917197
3300005D01Rik	0.300666	0.67842	-0.0205958	0.979605	-0.233991	0.552668	0.0659342	0.918384
3425401B19Rik	-1.24256	0.422735	0.310022	0.834371	0.389479	0.541914	0.331668	0.720731
3632454L22Rik	-0.233428	0.848897	-0.966531	0.185305	-1.14064	NA	-1.46419	0.066217
3830406C13Rik	-0.060293	0.804069	-0.126802	0.409659	0.184538	0.0675419	0.107318	0.414978
3830408C21Rik	-0.16093	0.824529	-0.484535	0.296853	-0.080789	0.785261	-0.492013	0.248625
3930402G23Rik	-1.08238	0.202621	-1.51561	0.0191135	0.179073	NA	-0.361914	0.572395
4430402I18Rik	-0.0232077	0.956504	-0.208479	0.375534	0.131611	0.228822	-0.103675	0.545957
4631405J19Rik	-0.178637	0.904369	0.0736268	0.957128	0.162956	NA	0.124673	NA
4632404H12Rik	-0.0133413	0.972237	-0.320416	0.0322683	-0.0218706	0.869518	-0.20877	0.233456
4632415L05Rik	0.0792004	0.658038	-0.0254965	0.894355	-0.0684937	0.456135	-0.0603615	0.649492
4632427E13Rik	0.0495802	0.96754	0.071614	0.933809	0.279786	NA	0.197164	0.738148
4632428C04Rik	0.134118	0.818038	-0.356761	0.344162	-0.432058	0.130578	-0.224367	0.548898
4732416N19Rik	-0.330678	0.460355	0.0727087	0.881303	0.122678	0.581885	0.269034	0.401974
4732419C18Rik	0.544663	0.379668	-0.184096	0.773599	-0.294934	0.275283	-0.361515	0.361916
4732471J01Rik	-0.0863747	0.904369	-0.461102	0.259932	0.222765	0.371535	-0.410244	0.231217
4732491K20Rik	-0.540018	0.296931	-0.3459	0.396679	0.273584	0.286616	0.097973	0.820339
4831440D22Rik	0.0903269	0.966099	0.0663442	0.970716	0.217714	NA	0.389424	NA
4831440E17Rik	0.0965348	0.792898	-0.148254	0.564064	-0.0414389	0.783144	-0.240794	0.20207
4833407H14Rik	0.243096	0.745471	-0.0515301	0.943019	-0.534216	0.136025	-0.410954	0.382564
4833411C07Rik	-0.303927	0.658038	-0.870968	0.024796	-0.0142514	0.962737	-0.43796	0.316031
4833412C05Rik	-0.217781	0.924354	-0.119191	NA	0.550416	NA	0.0737465	NA
4833417C18Rik	0.0485069	0.972237	-0.234334	0.808647	-0.722246	NA	0.138208	NA
4833418N02Rik	-0.589678	0.271087	0.0448424	0.957087	0.111198	0.681838	0.15191	0.722852
4833419F23Rik	-0.709494	0.347224	-0.109791	0.898575	-0.0832444	NA	-0.182408	0.76059
4833420G17Rik	0.0577947	0.861341	0.0609487	0.817091	-0.145416	0.325623	-0.0221566	0.93052
4833422C13Rik	0.208239	0.679284	0.111789	0.77578	0.332059	0.101639	0.354566	0.243234
4833438C02Rik	0.0345237	0.915469	-0.05117	0.846959	-0.251708	0.12303	-0.134427	0.565628
4833439F03Rik	-0.139637	0.889712	0.329497	0.638243	0.221608	0.545716	0.270316	0.612364
4833439L19Rik	-0.15296	0.653967	-0.171298	0.478365	0.158205	0.255066	-0.0402477	0.869221
4833447I15Rik	-0.0849445	0.88099	-0.202659	0.620406	-0.483354	0.055718	-0.332531	0.318702
4921504A21Rik	-0.513324	0.404305	-0.334802	0.497665	0.66424	0.0333713	0.402308	0.296694
4921507G05Rik	0.0782393	0.980443	0.327877	NA	0.802757	NA	0.224932	NA
4921507P07Rik	0.0171337	0.980847	-0.311068	0.328818	0.169514	0.404417	-0.255001	0.372698
4921511C10Rik	-0.578451	0.721525	-0.438495	0.733891	-0.8893	NA	-0.0239867	NA
4921511I17Rik	-0.163575	0.717842	0.0406014	0.941897	-0.34757	0.169095	-0.165111	0.579473
4921513I03Rik	-0.487999	0.804264	0.0676435	NA	-0.246067	NA	0.000789251	NA
4921517D16Rik	0.0679875	0.963168	0.230817	0.820271	-0.227883	NA	0.412418	0.533688
4921522P10Rik	-0.112087	0.650414	0.000189999	0.999307	2.07e-06	0.999979	0.095084	0.515762
4921524J17Rik	-0.0614253	0.81641	0.0709494	0.76626	0.0198168	0.873987	0.187082	0.194293
4921525O09Rik	0.458193	0.732052	0.301834	0.777751	-1.09632	NA	-1.31662	0.145617
4921531C22Rik	-0.145815	0.797719	-0.339489	0.342806	0.225414	0.258086	-0.127756	0.704005
4921533I20Rik	0.0339189	0.949879	0.176983	0.524735	0.0749677	0.664629	0.270606	0.273161
4921536K21Rik	-0.515944	0.63088	-0.510382	0.518234	0.311794	0.456747	0.0696711	0.929866
4930402H24Rik	-0.117244	0.811745	-0.23577	0.485541	0.294176	0.146906	-0.00118657	0.997702
4930403D09Rik	0.684164	0.627056	0.154564	0.923636	0.0509556	NA	0.958124	NA
4930404H24Rik	-0.0411012	0.986113	0.0342376	0.982785	0.82126	NA	0.643595	NA
4930404I05Rik	0.168561	0.682428	0.446961	0.0224389	0.228243	0.186216	0.0104896	0.978171
4930404N11Rik	0.186876	0.658463	-0.0329355	0.939764	-0.0572192	0.783577	-0.179091	0.516981
4930405A21Rik	0.17596	0.876925	-0.229257	0.805453	-0.0210555	NA	-0.195203	0.787242
4930407I02Rik	-0.1482	0.948121	-0.0421688	NA	-0.887252	NA	-0.477851	NA
4930412C18Rik	-0.121442	0.897421	-0.453542	0.458253	0.33032	0.308317	-0.207177	0.687014
4930412M03Rik	0.0226205	0.984628	0.19704	0.737907	-0.270906	0.403897	-0.137345	0.801513
4930412O13Rik	-0.442178	0.87256	-1.16773	0.440586	0.545653	0.551779	0.30818	0.856726
4930413F20Rik	0.182433	0.966099	-0.744634	NA	1.06692	NA	0.933671	NA
4930413G21Rik	-0.154795	0.571231	-0.0900638	0.736555	-0.127673	0.286928	-0.1125	0.574946
4930414N06Rik	0.197088	0.801626	0.209104	0.741896	-0.0276695	NA	-0.0505318	0.942423
4930415O20Rik	-0.19433	0.822662	-0.0355492	0.966705	0.170536	NA	0.127654	0.824163
4930417H01Rik	-0.0366156	0.993273	0.329429	NA	-0.866529	NA	0.278473	NA
4930417O13Rik	0.244443	0.756965	0.205875	0.751899	-0.557906	0.17469	-0.0639192	0.922484
4930422M22Rik	0.135054	0.813025	-0.292904	0.46401	-0.257966	0.334985	-0.21074	0.594416
4930426D05Rik	-0.14894	0.856161	-0.18185	0.754395	-0.739833	0.0969669	-0.367615	0.495755
4930426I24Rik	0.0137402	0.978217	0.116612	0.700466	-0.108437	0.506128	0.0216113	0.946245
4930426L09Rik	0.126178	0.877887	-0.38998	0.439746	-0.505498	0.124639	-0.509005	0.244971
4930429B21Rik	0.377513	0.640539	0.117733	0.874591	-0.0595386	NA	-0.103816	0.873456
4930429F24Rik	-0.951091	0.229232	0.0985911	0.926379	0.414766	0.309795	0.389708	0.562889
4930429H19Rik	-0.440541	0.807889	-0.197794	0.898955	0.298451	NA	0.289239	NA
4930429P21Rik	0.0300636	0.978131	0.477927	0.346984	0.388154	0.239977	0.253847	0.663089
4930430E12Rik	-0.0948408	0.977426	0.481416	NA	-0.215887	NA	0.0399965	NA
4930430F08Rik	-0.178727	0.568692	-0.106689	0.726208	0.0950161	0.50504	0.106177	0.636888
4930430J02Rik	-0.592918	0.75945	-0.684591	NA	-0.95739	NA	-1.40929	NA
4930431P03Rik	0.0833889	0.927344	-0.191417	0.77768	-0.209546	0.540506	-0.0241696	0.972631
4930432K21Rik	0.0683632	0.898355	-0.083734	0.841621	-0.229507	0.27002	-0.251403	0.425149
4930439D14Rik	0.0738952	0.940151	0.191682	0.78384	-0.740482	0.083639	-0.217932	0.709155
4930443O20Rik	-0.0310496	0.984306	-0.602487	0.452585	-0.0657227	NA	-0.0318612	NA
4930444A19Rik	0.415107	0.574646	0.638614	0.224561	0.0381459	NA	0.380263	0.450327
4930445K14Rik	0.0495239	0.904591	-0.00787371	0.981973	-0.13972	0.377819	-0.237992	0.313775
4930451E10Rik	0.360554	0.420763	0.152873	0.741448	-0.0983599	0.714417	0.0587297	0.889515
4930451G09Rik	0.0214531	0.97953	-0.121461	0.835601	0.180708	0.507544	-0.0890881	0.840602
4930453N24Rik	-0.0033965	0.988975	0.131814	0.235687	0.15616	0.0633657	0.173476	0.0519372
4930455C13Rik	-0.238256	0.48206	-0.110765	0.693826	0.016358	0.931553	0.101946	0.674588
4930455D15Rik	-0.104393	0.949596	-0.548559	0.585266	-0.174986	NA	0.162788	NA
4930455G09Rik	-0.270041	0.800233	0.0147574	0.988569	-0.0889894	NA	0.191089	0.763026
4930455H04Rik	0.0660802	0.936178	-0.0519413	0.940427	0.339358	0.23924	-0.0866279	0.848258
4930467E23Rik	0.0401156	0.913399	-0.278752	0.120454	-0.174759	0.161244	-0.304314	0.0660183
4930469K13Rik	0.150616	0.820052	0.127615	0.794111	-0.521043	0.12303	-0.23587	0.58167
4930470G03Rik	-0.0265552	0.924354	-0.0579588	0.781814	-0.113496	0.243867	-0.0841036	0.535612
4930473A02Rik	0.0189857	0.945281	-0.0103388	0.972418	0.0775244	0.473309	0.0532705	0.716004
4930473H19Rik	-0.105858	0.892837	-0.465095	0.318683	0.375242	0.140219	0.0360175	0.94872
4930479D17Rik	-0.0522624	0.984977	0.442752	NA	-0.0222341	NA	-0.709587	NA
4930480K23Rik	0.0640759	0.918543	-0.37994	0.251585	0.082195	0.692115	-0.112142	0.734622
4930481A15Rik	-0.168704	0.729012	-0.152056	0.704765	0.410415	0.0482226	0.186585	0.522554
4930481B07Rik	-0.0753469	0.888149	-0.380191	0.198533	-0.333711	0.215033	-0.265969	0.376826
4930483K19Rik	-0.22857	0.803145	-0.474028	0.318683	-0.171919	0.62373	-0.476879	0.303498
4930486L24Rik	0.00328415	0.997133	0.152572	0.818682	-0.0158278	NA	0.106425	0.840036
4930487D11Rik	0.16372	0.948047	-0.235751	NA	-0.829204	NA	-0.0431476	NA
4930487H11Rik	-0.0464288	0.963413	0.410185	0.390616	-0.464062	0.241819	-0.204053	0.676189
4930500F10Rik	0.173401	0.877513	-0.373275	0.636551	-0.136919	NA	-0.613227	0.336219
4930502C15Rik	-0.167006	0.581572	0.106042	0.654437	0.117377	0.479862	-0.029594	0.904079
4930502E09Rik	0.597924	0.770995	0.539448	NA	0.159366	NA	-0.856658	NA
4930503B20Rik	0.0323133	0.987262	0.0784525	0.964433	0.0673606	NA	0.451225	NA
4930503E24Rik	-0.114674	0.427408	0.0284122	0.8766	0.170169	0.0381876	0.203153	0.0543137
4930503L19Rik	0.0437796	0.903676	0.12885	0.538906	-0.0411131	0.794024	0.0176284	0.949651
4930505N22Rik	-0.227413	0.849322	-0.208724	0.83247	-0.376409	NA	0.0679776	0.940073
4930506C21Rik	-0.373159	0.616581	-0.312636	0.581275	0.448801	0.15289	0.247098	0.612315
4930507D05Rik	-0.200111	0.769964	-0.347024	0.420903	-0.0415832	0.883013	-0.109468	0.794866
4930509E16Rik	0.0742237	0.972932	0.1705	NA	0.154052	NA	0.433766	NA
4930509G22Rik	0.235778	0.730262	-0.0405394	0.962494	0.393549	0.201145	-0.0160685	0.979584
4930511E03Rik	0.106499	0.918064	-0.509215	0.36553	0.0487102	NA	-0.28456	0.553818
4930511M06Rik	-1.48326	0.627056	0.385882	NA	0.324098	NA	0.267037	NA
4930512B01Rik	-0.222758	0.735596	-0.156801	0.755703	0.23652	0.336365	0.145931	0.717079
4930512H18Rik	-0.295315	0.800233	0.279353	0.776822	-0.473225	NA	-0.64768	0.353188
4930512J16Rik	0.837515	0.39521	-0.111972	0.94162	0.176243	NA	0.202785	NA
4930513N10Rik	-0.366703	0.573639	-0.0624258	0.92094	-0.349461	0.240153	-0.419617	0.297199
4930515G01Rik	0.0231896	0.987246	0.183198	0.798619	-0.297208	0.467452	-0.334064	0.520988
4930515G16Rik	-0.655203	0.522772	-0.394513	0.597677	-0.352314	NA	0.0263954	0.973274
4930519F09Rik	-0.407856	0.556476	-0.489676	0.316683	0.35676	0.225178	-0.00280248	0.996657
4930520E11Rik	-0.223858	0.805924	0.0734304	0.923677	0.297442	0.401166	-0.097166	0.868447
4930520O04Rik	0.153509	0.787284	-0.233891	0.487857	-0.30423	0.167268	-0.126867	0.692029
4930522L14Rik	-0.178827	0.703514	-0.11321	0.773617	-0.137725	0.572133	-0.0136777	0.973772
4930522P08Rik	-0.204486	0.807889	-0.0975029	0.901433	-0.608384	0.100042	-0.152858	0.800215
4930523C07Rik	0.0807136	0.861241	-0.0195227	0.965644	-0.471324	0.0399205	-0.220696	0.454168
4930524J08Rik	0.0597434	0.956761	0.0476272	0.958433	0.243358	NA	-0.060639	0.927316
4930525G20Rik	-0.209842	0.909807	-0.251343	0.856647	-0.0430902	NA	-0.22609	NA
4930526I15Rik	0.140702	0.591818	-0.124311	0.559792	-0.215491	0.0876146	-0.17423	0.330193
4930527F14Rik	0.0206287	0.994223	0.350736	NA	-0.464936	NA	-0.872353	NA
4930528A17Rik	-0.235757	0.800084	-0.183995	0.780622	0.378163	0.253316	0.0984351	0.869347
4930533K18Rik	0.10855	0.793067	0.0233434	0.957087	0.167297	0.310314	0.174906	0.45692
4930535L15Rik	0.251936	0.92144	0.907368	NA	-0.233476	NA	-0.653589	NA
4930538E20Rik	0.242093	0.679922	0.177492	0.698673	-0.574692	0.133702	-0.204516	0.625115
4930539J05Rik	-0.0318928	0.949391	0.0747466	0.802217	-0.219578	0.143331	-0.0563333	0.829393
4930543D07Rik	-0.0332482	0.965685	-0.0707683	0.906501	0.272733	0.24216	-0.0459624	0.922484
4930544D05Rik	-0.659978	0.66692	-0.134136	0.910782	0.411879	NA	0.585872	0.388429
4930544F09Rik	0.484361	0.663084	0.411568	0.548747	0.267738	NA	0.295176	0.594681
4930549G23Rik	0.196044	0.637035	0.153699	0.631412	-0.0221805	0.914177	-0.0649037	0.848677
4930550C14Rik	-0.0143986	0.993273	0.102719	0.923677	-0.272909	NA	-0.904763	NA
4930552P12Rik	-0.110122	0.963975	-0.62382	NA	0.137578	NA	0.115653	NA
4930553P18Rik	-1.32078	0.332898	-0.401591	0.7556	0.107844	NA	0.443971	NA
4930555A03Rik	-0.169318	0.820052	0.0651565	0.917163	0.100099	0.751478	0.182469	0.659503
4930555K19Rik	-0.258563	0.63115	-0.183064	0.672927	-0.234674	0.354724	-0.320894	0.333432
4930556I23Rik	-0.193513	0.922963	-1.10166	NA	-0.566646	NA	0.027657	NA
4930556M19Rik	0.111286	0.892247	-0.0267246	0.971848	-0.098759	0.74937	0.253642	0.526725
4930556N13Rik	0.459264	0.692614	-0.388066	0.682242	-0.129213	NA	-0.443248	0.577109
4930557K07Rik	0.16668	0.746118	0.277493	0.363335	-0.390631	0.0928116	0.0221843	0.957577
4930562C15Rik	0.162411	0.854576	0.396492	0.501606	-0.0399343	NA	-0.281705	0.655287
4930562F07Rik	0.0598724	0.903676	-0.0643711	0.872433	-0.488021	0.0359258	-0.257375	0.377736
4930563E22Rik	0.00382419	0.996942	-0.32534	0.563119	0.322113	0.288136	-0.0392445	0.948394
4930563M21Rik	0.497846	0.826654	-0.869343	NA	0.231068	NA	-0.289494	NA
4930565N06Rik	-0.272101	0.909807	-0.16953	0.923677	0.199476	NA	0.0911685	NA
4930568A12Rik	0.26587	0.692943	0.183035	0.748498	-0.175414	NA	-0.013277	0.983462
4930570G19Rik	-0.165393	0.85798	-0.489792	0.462367	0.0790967	NA	0.0786282	0.904969
4930577N17Rik	0.0227771	0.967384	-0.253731	0.340699	-0.105687	0.542547	-0.0169778	0.959713
4930578G10Rik	-0.207341	0.864611	-0.583755	0.530756	-0.0421871	NA	-0.102349	0.893256
4930578L24Rik	0.129696	0.875657	-0.307575	0.578665	-0.194511	NA	0.0569148	0.923778
4930578M01Rik	0.445197	0.729323	-0.405093	0.723699	-0.087857	NA	0.141845	NA
4930579C12Rik	-0.025631	0.990154	0.268572	0.83792	-0.0219911	NA	-0.130695	NA
4930579G18Rik	0.068936	0.810262	0.168303	0.394792	-0.157309	0.184208	0.0337032	0.857445
4930579G24Rik	-0.0300687	0.960619	0.0595571	0.895248	-0.178106	0.497082	0.0392763	0.916906
4930579H20Rik	-0.70291	0.844763	0.768731	NA	0.444265	NA	0.165049	NA
4930579J19Rik	0.310046	0.93756	0.963761	NA	0.386904	NA	1.01349	NA
4930579K19Rik	-0.08989	0.961446	-0.494404	0.670273	-0.221254	NA	0.0372102	NA
4930581F22Rik	0.0868346	0.7855	-0.0457147	0.870043	-0.0803026	0.622251	-0.227172	0.370625
4930583K01Rik	0.0111973	0.996603	0.152979	0.940253	0.50238	NA	0.677483	NA
4930586N03Rik	0.00361791	0.996022	-0.0168598	0.973014	-0.217576	0.284834	0.100869	0.735577
4930590J08Rik	-0.424235	0.556292	-0.105449	0.874591	-0.0742011	0.810419	-0.552816	0.20926
4930592A05Rik	-0.00715329	0.987324	0.077313	0.776822	0.227845	0.079289	0.293324	0.167794
4930594C11Rik	-0.0453016	0.895733	0.0624371	0.798619	0.166151	0.167268	0.198596	0.338719
4930594M22Rik	0.0408344	0.966099	0.231667	0.654437	-0.151388	0.623095	0.260341	0.525225
4930595D18Rik	-0.21532	0.860081	0.191713	0.821057	-0.715339	NA	-0.124174	NA
4930596I21Rik	0.375829	0.769388	0.36572	0.699513	-0.813227	NA	0.0391806	NA
4930597A21Rik	0.19614	0.830865	-0.125349	0.876531	-0.808266	0.0695925	0.0324159	0.9648
4930597O21Rik	-0.333071	0.556203	-0.315272	0.481022	0.294159	0.235998	-0.121518	0.758059
4930599N23Rik	0.0854018	0.849322	0.0464412	0.915363	-0.113696	0.577583	0.0957416	0.737452
4931402G19Rik	-0.160267	0.702373	-0.200001	0.458695	0.281155	0.103739	0.0369237	0.90808
4931403E22Rik	0.0493717	0.932779	0.15816	0.632312	-0.335538	0.112836	0.0480674	0.895816
4931403G20Rik	-0.141205	0.960107	0.818335	0.440359	0.446764	NA	-0.742935	NA
4931406C07Rik	-0.422277	0.552472	-0.580289	0.251084	0.55547	0.0850224	0.262072	0.588174
4931406H21Rik	0.27581	0.864124	0.547532	0.497365	0.468568	NA	0.290842	0.713889
4931408D14Rik	-0.162567	0.866995	-0.618323	0.310615	0.328691	0.399153	-0.515811	0.351538
4931413K12Rik	-0.500472	0.381281	-0.0352947	0.956394	0.0402923	0.888461	0.143724	0.720411
4931414P19Rik	0.0333802	0.941419	-0.0873556	0.785184	-0.0774343	0.664802	-0.0544927	0.860469
4931415C17Rik	-0.280191	0.875771	-0.330908	0.805154	-0.392955	NA	0.225305	NA
4931417E11Rik	0.0528797	0.96029	-0.339183	0.590733	-0.0676343	NA	-0.153574	0.806651
4931422A03Rik	-0.522219	0.660884	-0.149535	0.874591	-0.451042	NA	0.146005	0.856539
4931428F04Rik	-0.0773416	0.862404	-0.269694	0.349013	0.174252	0.281956	-0.048905	0.862232
4931429L15Rik	0.186207	0.958704	0.801271	NA	1.03141	NA	-0.118275	NA
4931431C16Rik	0.182828	0.556292	-0.171412	0.574902	-0.137342	0.431297	-0.151134	0.509729
4931440J10Rik	-0.419697	0.700151	0.0148853	0.988987	-0.354212	NA	-0.13287	0.853905
4931440P22Rik	-0.0601647	0.898355	-0.547129	0.0169708	-0.0688016	0.703803	-0.27905	0.275274
4932438A13Rik	0.0243172	0.944885	0.192954	0.318606	-0.0389845	0.807751	0.130344	0.411588
4932438H23Rik	0.212732	0.797719	-0.110457	0.880519	-0.00813794	NA	-0.271765	0.641312
4932443L11Rik	0.175066	0.905986	0.50353	0.574902	0.133878	NA	-0.668198	NA
4932702P03Rik	-0.226236	0.761646	-0.448711	0.372931	0.230848	0.411991	-0.168575	0.725984
4933401B06Rik	0.00312386	0.998607	-0.351725	0.787007	-0.726255	NA	-0.002895	NA
4933402D24Rik	-0.738407	0.766402	-0.146475	NA	-0.0855971	NA	0.00499713	NA
4933404K13Rik	1.1052	0.374278	0.575384	0.637512	0.343196	NA	0.388305	NA
4933404O12Rik	-0.013698	0.974303	0.0127976	0.970716	-0.132575	0.400585	0.000745543	0.998085
4933405D12Rik	0.786935	0.63088	-0.0696035	NA	-0.0217905	NA	-0.211051	NA
4933405L10Rik	0.377464	0.794917	0.44112	0.653236	0.715911	NA	-0.333298	NA
4933406C10Rik	-0.0284949	0.974107	-0.175826	0.749573	0.220457	0.443162	0.0339613	0.94893
4933406I18Rik	-0.366918	0.661294	-0.274112	0.655443	0.356148	0.235869	0.256722	0.568219
4933407K13Rik	0.0745464	0.877513	0.227319	0.345137	-0.126764	0.435482	0.182054	0.437084
4933407O12Rik	0.023845	0.977329	-0.0902006	0.877671	-0.40061	0.166253	-0.674173	0.0993678
4933409K07Rik	0.270994	0.917189	0.223342	NA	0.617527	NA	-0.0935664	NA
4933411K16Rik	0.220539	0.881405	-0.177795	0.897769	-0.105834	NA	0.324434	NA
4933412E12Rik	-0.0570073	0.930288	0.186787	0.642237	-0.39272	0.114571	-0.231513	0.457933
4933413J09Rik	0.398337	0.528172	-0.0111149	0.989086	-0.183786	NA	-0.0232884	0.972635
4933416M07Rik	0.118195	0.839458	0.109992	0.821643	-0.409254	0.134527	-0.0503576	0.905595
4933417D19Rik	0.231399	0.735704	0.00482728	0.994256	-0.0869295	NA	-0.174169	0.722212
4933417G07Rik	-0.163951	0.330365	0.0154225	0.94431	0.120068	0.150585	0.105364	0.409232
4933421O10Rik	-0.0341382	0.936458	-0.299538	0.151106	-0.17504	0.2631	-0.19294	0.329509
4933422A05Rik	-0.692309	0.721206	0.371506	0.776822	-0.727039	NA	0.0949459	NA
4933424M12Rik	0.100755	0.974999	-0.0389979	NA	-0.696871	NA	-0.48111	NA
4933426B08Rik	-0.345272	0.807889	0.0525014	0.967662	-0.435713	NA	0.230093	0.767854
4933427D14Rik	0.0427273	0.888007	0.0711667	0.754281	0.021159	0.880018	-0.0213165	0.919408
4933427E11Rik	-0.619939	0.709377	-0.506568	NA	-0.0311198	NA	-1.91349	NA
4933428G20Rik	0.126952	0.692238	-0.0113638	0.972864	-0.0748496	0.605795	-0.143182	0.518784
4933430I17Rik	0.0281348	0.974107	-0.0548163	0.933907	-0.195831	0.516607	-0.163807	0.721204
4933431E20Rik	-0.318326	0.526925	-0.345214	0.357654	0.310985	0.186271	0.138948	0.745986
4933431G14Rik	0.544794	0.822707	-0.146735	NA	0.548719	NA	0.254077	NA
4933431K23Rik	0.016253	0.995405	-2.59666	NA	-0.11824	NA	-0.314207	NA
4933432I09Rik	0.240663	0.849301	0.873952	0.0939326	0.1477	NA	-0.238436	0.7316
4933433G15Rik	-0.329509	0.766084	-0.244474	0.802217	-0.535481	NA	-0.452431	0.545411
4933433G19Rik	0.0247387	0.961308	0.0752021	0.825	0.0810054	0.643181	0.16715	0.529822
4933433H22Rik	-0.699176	0.589496	-0.743939	0.410323	-0.130134	NA	-0.474471	NA
4933434E20Rik	-0.0866495	0.673478	0.0899222	0.547079	0.0753717	0.443357	0.129669	0.313242
4933439C10Rik	0.0265783	0.929454	-0.0291991	0.905612	-0.0657535	0.577027	-0.0656242	0.697259
4933439K11Rik	0.301127	0.788254	0.451368	0.537108	0.00807974	NA	0.640535	0.253989
4933440N22Rik	0.151624	0.600346	0.0405658	0.896435	-0.12317	0.394113	-0.0641907	0.773055
5031425E22Rik	-0.104896	0.684819	-0.137527	0.444408	-0.0916233	0.494603	-0.0473797	0.807725
5031425F14Rik	0.133415	0.948911	-0.726148	NA	0.617105	NA	0.819017	NA
5031426D15Rik	0.0221207	0.97953	0.0498722	0.944829	0.286085	0.315307	-0.0526543	0.922484
5031434O11Rik	0.0263846	0.950694	-0.0966198	0.705939	0.0247542	0.887881	-0.0916853	0.735941
5031439G07Rik	-0.0600724	0.724079	-0.0392635	0.809201	-0.053967	0.451238	0.031959	0.809312
5033403F01Rik	-0.13784	0.904343	-0.565838	0.396539	-0.0509562	NA	-0.221983	0.754478
5033406O09Rik	-0.103862	0.897553	-0.190591	0.736555	-0.329221	0.325511	-0.294526	0.559847
5033417F24Rik	0.102028	0.823774	0.0164035	0.974385	0.163598	0.336365	0.179175	0.483
5033421B08Rik	-0.255357	0.355625	-0.19557	0.417333	-0.296635	0.0757034	-0.10187	0.683638
5033430I15Rik	-0.00162767	0.998441	-0.137592	0.820207	0.26905	0.350597	0.332065	0.436862
5330425B07Rik	-0.573402	0.861797	0.432042	NA	0.381808	NA	0.39221	NA
5330438D12Rik	-0.245066	0.616581	-0.379907	0.255164	-0.574689	0.0272927	-0.359274	0.239004
5330439B14Rik	0.14571	0.79016	0.234685	0.636358	0.0492837	0.854763	0.096455	0.817054
5330439K02Rik	-0.271792	0.896295	-0.0480393	0.977716	0.501053	NA	0.34372	NA
5430400D12Rik	-0.146546	0.648325	-0.23298	0.321522	0.0418716	0.775735	-0.0245214	0.922484
5430401H09Rik	-0.159136	0.88401	-0.386757	0.521091	0.248595	NA	0.147275	0.802498
5430402O13Rik	-0.115204	0.912487	-0.12841	0.877971	-0.160669	NA	-0.467643	0.396835
5430403G16Rik	0.0819322	0.866118	-0.0686002	0.860172	-0.45112	0.0465666	-0.106305	0.730451
5430405H02Rik	-1.02e-05	0.999988	-0.143717	0.558545	-0.436682	0.0277983	-0.24576	0.295954
5430416N02Rik	0.0447977	0.921273	0.236539	0.339171	-0.0016201	0.992464	0.00611775	0.984594
5430425K12Rik	-0.812281	0.323513	-0.599424	0.409631	-0.0593022	NA	0.0477883	0.949333
5430431A17Rik	-0.61793	0.470823	0.38755	0.625208	0.122402	0.777836	0.0937611	0.895816
5430437J10Rik	-0.183417	0.943862	0.826876	NA	0.630782	NA	0.725798	NA
5530601H04Rik	0.0853649	0.862426	0.0859598	0.831149	-0.0947289	0.620404	0.125596	0.646345
5730405A17Rik	0.25379	0.685831	-0.107862	0.842936	0.522136	0.0530719	0.185024	0.654145
5730405O15Rik	-0.0330557	0.978281	-0.192168	0.808945	-0.592448	NA	-0.124211	0.847621
5730408K05Rik	-0.170083	0.815218	-0.00687317	0.99156	-0.163817	0.561558	0.113894	0.82102
5730409E04Rik	-0.0252604	0.960578	0.00532994	0.989433	0.209891	0.159865	0.155143	0.541645
5730409K12Rik	0.217373	0.778806	0.24329	0.661325	0.145887	0.620912	-0.378156	0.431815
5730416F02Rik	0.0164073	0.978281	0.0288061	0.946217	-0.199097	0.310463	0.0653202	0.824339
5730420D15Rik	-0.231822	0.896659	0.260791	0.845459	-0.237495	NA	0.0382529	NA
5730455P16Rik	-0.183745	0.461023	-0.105433	0.691208	0.178647	0.217349	0.0812172	0.725779
5730480H06Rik	0.16245	0.750392	0.04355	0.927687	0.0917285	0.702285	-0.0722827	0.84728
5730488B01Rik	0.148829	0.870131	0.220801	0.720126	-0.619436	0.116367	-0.346294	0.564742
5730507C01Rik	0.488464	0.67583	0.280213	0.753343	0.337591	NA	0.121753	NA
5730552O08Rik	0.151887	0.824244	0.11696	0.852718	-0.287262	0.432455	-0.104924	0.830031
5730596B20Rik	0.126086	0.88401	-0.3462	0.533504	-0.603501	0.10953	-0.46277	0.300163
5830408C22Rik	0.105255	0.88401	-0.135268	0.802217	-0.275941	0.341859	-0.00518912	0.991647
5830411N06Rik	0.227318	0.719484	0.228833	0.490055	-0.317854	0.31238	-0.366862	0.274652
5830417I10Rik	0.0847576	0.807309	0.141063	0.547794	-0.083149	0.535348	-0.0324001	0.880515
5830418P13Rik	-0.100753	0.910698	-0.0145667	0.984689	-0.425391	0.242431	0.265622	0.565702
5830428M24Rik	0.00923742	0.991878	0.0472783	0.935529	-0.604642	0.108968	-0.147217	0.693758
5830432E09Rik	0.0830815	0.929454	0.00872514	0.990368	-0.460571	0.185241	-0.0383805	0.945908
5830433I10Rik	-0.150602	0.679922	-0.238518	0.282465	-0.0990361	0.539576	-0.148715	0.586295
5830444B04Rik	-0.365115	0.766084	-0.213936	0.828965	-0.512716	NA	0.148414	NA
5830448L01Rik	-0.260537	0.29915	-0.226717	0.362206	0.0914328	0.507758	-0.0872291	0.683638
5830454E08Rik	0.301842	0.591012	-0.123367	0.829942	0.242593	0.350171	0.150601	0.727991
5930403L14Rik	0.352377	0.51857	-0.0263933	0.972794	0.02946	0.926769	-0.463364	0.190757
5930403N24Rik	-0.140039	0.870571	-0.286185	0.661781	-0.0743358	NA	0.135836	0.78972
5930430L01Rik	-0.251547	0.653967	-0.353901	0.296061	0.196599	0.332715	-0.0756046	0.840036
6030407O03Rik	-2.33862	0.329947	-0.123848	NA	0.0365863	NA	-0.980893	NA
6030442K20Rik	-0.118405	0.922696	0.0021111	0.998117	0.305177	NA	0.214585	0.733189
6030443J06Rik	-0.23053	0.905945	0.116058	0.943858	0.0130429	NA	0.393011	NA
6030458C11Rik	0.0635799	0.736959	-0.0140881	0.953194	-0.144499	0.1115	-0.105132	0.374103
6030466F02Rik	-0.915943	0.752388	-0.653551	NA	-0.378088	NA	-0.908866	NA
6030468B19Rik	-0.341574	0.721348	-0.320937	0.67164	-0.862275	0.0716887	-0.612833	0.31239
6230400D17Rik	-0.108758	0.750392	-0.125362	0.621746	0.00717348	0.96308	-0.0675706	0.75947
6330403K07Rik	-0.172604	0.900205	-0.112714	0.92031	0.109924	NA	-0.17937	NA
6330407A03Rik	-0.243149	0.858655	0.325516	0.704765	-0.291024	NA	-0.330502	NA
6330409D20Rik	0.133365	0.833909	0.0467256	0.941001	-0.761621	0.0333713	-0.225667	0.594852
6330410L21Rik	-1.12942	0.431956	-0.259621	0.872439	0.741945	NA	0.574642	0.554131
6330415G19Rik	0.0672214	0.890342	-0.13304	0.701099	-0.198217	0.261316	-0.081121	0.792305
6330418K02Rik	-0.130795	0.804069	0.20172	0.533504	0.168865	0.402205	0.0356342	0.927929
6330525I24Rik	-0.42865	0.775875	-0.334509	0.785184	-0.0353322	NA	-0.0494385	NA
6330537M06Rik	0.21002	0.719905	0.206223	0.632003	-0.549747	0.072422	-0.171006	0.660106
6330549D23Rik	0.0825293	0.653967	0.0515745	0.725368	0.0133494	0.879771	0.0386841	0.779005
6430548M08Rik	0.0698948	0.805041	-0.0056201	0.982852	-0.0649484	0.568809	0.0417783	0.806797
6430550D23Rik	-0.0853924	0.887263	-0.3129	0.36553	0.157354	0.44046	-0.0731546	0.844293
6430562O15Rik	-0.197959	0.711432	-0.235698	0.478114	0.257916	0.183151	0.0729709	0.844293
6430571L13Rik	0.058843	0.958721	0.364052	0.463003	0.292465	0.352007	0.216506	0.657437
6430573P05Rik	-0.0385286	0.963413	-0.505616	0.246382	0.093587	0.734112	0.0373936	0.943017
6430584L05Rik	0.19869	0.89809	-0.210372	0.875486	0.0296351	NA	0.0516539	NA
6430590A07Rik	-0.144997	0.876503	0.0299001	0.977716	0.258559	0.45692	0.0093179	0.989147
6530402F18Rik	-0.0550487	0.850809	0.0596376	0.813318	-0.186945	0.158211	-0.196341	0.268783
6530409C15Rik	0.0816653	0.921796	-0.00279953	0.996422	-0.516933	0.165143	0.0198227	0.972551
6720483E21Rik	0.296778	0.892132	-0.0153428	NA	-0.295191	NA	-0.190214	NA
6720489N17Rik	0.151848	0.747701	-0.062094	0.88054	-0.106889	0.632454	0.116516	0.703632
6820408C15Rik	-0.0831326	0.961168	-0.362613	0.741709	0.41302	NA	-0.0101957	0.992568
6820431F20Rik	0.0768603	0.582348	0.0843212	0.566706	-0.0870621	0.324474	-0.00926935	0.948394
8030423F21Rik	-1.67961	0.627056	-0.928478	NA	-0.970044	NA	-0.654558	NA
8030431J09Rik	0.266021	0.678862	0.213456	0.635617	-0.684631	0.026103	-0.520697	0.174073
8030451A03Rik	0.410802	0.614786	0.368218	0.527695	-0.94102	0.0433099	-0.329193	0.589478
8030453O22Rik	0.441173	0.574646	-0.101482	0.90848	-0.0910602	NA	-0.481168	0.454168
8030462N17Rik	-0.119768	0.467651	0.0581229	0.693826	-0.0647879	0.448263	0.0516164	0.692148
8430415O14Rik	-0.00341378	0.997501	-0.12972	0.862261	0.0203245	0.953304	-0.335696	0.532605
8430426J06Rik	0.258672	0.952856	0.237797	NA	1.04621	NA	0.565454	NA
8430429K09Rik	-0.062124	0.851062	-0.119702	0.606325	0.156689	0.254543	0.0182277	0.943614
8430432A02Rik	-0.0633234	0.947406	-0.328293	0.582701	-0.0419302	NA	-0.245604	0.606822
9030025P20Rik	-0.109089	0.838558	-0.18679	0.332448	-0.236687	0.235676	-0.147997	0.393937
9030404E10Rik	0.0636012	0.962983	-0.316716	0.693279	-0.72726	0.148148	-0.392526	0.585263
9030607J07Rik	-0.0697993	0.930795	-0.223303	0.656346	-0.396635	0.202145	-0.522758	0.229686
9030607L20Rik	0.310788	0.790544	0.480451	0.582701	0.383376	NA	0.745051	0.201308
9030612E09Rik	-1.32257	0.347224	0.428335	0.752819	0.233042	NA	0.268444	0.823927
9030619P08Rik	0.162567	0.90739	-0.594871	0.587754	0.0635718	NA	0.371472	NA
9130001E16Rik	0.0562753	0.981832	-0.486601	NA	-1.04309	NA	0.0937341	NA
9130002K18Rik	0.0319068	0.94978	0.0804048	0.811655	-0.224189	0.194767	-0.0847427	0.745983
9130008F23Rik	0.0708758	0.935558	-0.116139	0.867794	0.542418	0.0554637	0.268482	0.571759
9130019O22Rik	0.0119312	0.984128	-0.101809	0.780627	-0.193517	0.344461	-0.267148	0.348214
9130019P16Rik	-0.0582585	0.913371	0.159303	0.642237	-0.212834	0.284454	-0.0362123	0.922484
9130023H24Rik	0.058267	0.794917	-0.0990401	0.574902	-0.0310508	0.758958	-0.0584997	0.708222
9130024F11Rik	-0.200083	0.915469	-0.133842	0.930305	0.213596	NA	-0.177193	NA
9130204K15Rik	0.0338929	0.984854	-0.325536	0.772867	-0.0150442	NA	0.0769575	NA
9130213A22Rik	0.0171145	0.986113	-0.276954	0.647012	-0.000201975	0.999426	-0.165667	0.728441
9130214F15Rik	0.252491	0.715865	-0.449512	0.40025	0.0797188	0.790178	-0.249673	0.522073
9130221H12Rik	0.0479551	0.823595	-0.055109	0.724667	-0.0919339	0.262908	-0.148328	0.195073
9130230L23Rik	0.710522	0.579974	-0.236877	0.847111	0.177742	NA	0.218103	NA
9130401M01Rik	-0.0722416	0.70322	-0.0808116	0.597625	0.110302	0.185109	0.076622	0.56319
9230102O04Rik	-0.328515	0.90902	-1.16792	0.491307	0.832443	NA	0.969322	0.501492
9230110K08Rik	0.251517	0.821348	0.511754	0.411818	0.495485	NA	0.199208	0.771786
9230112J17Rik	-0.146163	0.963413	-0.875698	NA	0.487313	NA	0.171362	NA
9230114K14Rik	-0.19299	0.77587	-0.0916317	0.878255	0.282153	0.258086	0.0478006	0.924461
9230116L04Rik	0.0854054	0.875771	-0.0318255	0.960174	-0.00957217	0.96914	-0.164	0.627499
9230116N13Rik	0.137082	0.840166	-0.0228437	0.974029	0.125316	0.640838	-0.00783733	0.988373
9330020H09Rik	-0.0927131	0.816761	-0.000557915	0.998781	0.157453	0.283195	0.10298	0.65735
9330102E08Rik	-0.149082	0.842933	-0.56235	0.145086	0.187347	0.481838	-0.288984	0.470355
9330104G04Rik	-0.0261184	0.968712	0.117025	0.802217	0.113518	0.598835	0.110559	0.745683
9330133O14Rik	0.0439718	0.929475	-0.161823	0.583709	-0.266608	0.118097	-0.38425	0.081275
9330136K24Rik	-0.00341404	0.997328	-0.0405116	0.963112	0.0269268	0.936625	-0.0555414	0.926362
9330151L19Rik	0.0109181	0.972707	-0.133467	0.463017	-0.0326286	0.780733	-0.150764	0.325786
9330154J02Rik	-0.273946	0.894004	-0.740393	0.466495	0.353075	NA	0.259249	NA
9330158H04Rik	0.507117	0.877826	0.058661	NA	1.22445	NA	-0.714789	NA
9330159F19Rik	-1.20002	0.181136	-0.155791	0.886033	0.328992	0.483661	0.490941	0.46784
9330159M07Rik	-0.0941992	0.872284	-0.429348	0.170466	0.236165	0.257777	-0.155961	0.617574
9330162012Rik	-0.207501	0.739222	-0.463043	0.215433	0.137935	0.576914	-0.41952	0.23841
9330175E14Rik	-0.239068	0.714851	-0.143491	0.827343	-0.8236	0.0345517	-0.323099	0.436862
9330179D12Rik	0.151991	0.870408	0.0730613	0.927808	-0.0439346	NA	-0.060782	0.939008
9330188P03Rik	-0.385078	0.77469	-0.443039	0.645222	0.676069	NA	0.276327	0.741803
9330198I05Rik	0.4296	0.665597	0.103657	0.922921	0.28461	NA	-0.12922	NA
9330198N18Rik	-0.610851	0.745668	-0.56424	0.661304	-0.851629	NA	-0.458882	NA
9430015G10Rik	0.125622	0.741897	0.181652	0.454826	-0.227652	0.214539	-0.0880611	0.694384
9430037G07Rik	-0.298975	0.589908	-0.407705	0.291936	0.11916	0.617411	-0.143314	0.704124
9430038I01Rik	-0.333454	0.278068	-0.218853	0.386876	-0.113326	0.516201	-0.363596	0.0993678
9430041J12Rik	-1.01733	0.580794	-0.321589	NA	-0.428204	NA	-0.359733	NA
9430053O09Rik	-0.396604	0.764326	-0.0112722	0.992355	-0.252927	NA	0.27377	NA
9430060I03Rik	0.16992	0.68343	0.0926742	0.805879	0.0136615	0.949049	-0.119973	0.683654
9430062P05Rik	0.166074	0.870408	-0.372278	0.628339	-0.232403	NA	-0.361978	0.595962
9430069I07Rik	0.0402189	0.981601	0.187947	0.8653	0.381733	NA	0.583277	NA
9430078G10Rik	-0.112085	0.847449	-0.115443	0.779778	0.0286977	0.903203	-0.059702	0.866859
9430078K24Rik	0.212327	0.813025	-0.186368	0.826925	0.151458	NA	-0.146796	0.822905
9430083A17Rik	0.0586764	0.96111	-0.618143	0.344617	-0.284679	NA	-0.682122	0.242563
9430083M05Rik	-0.33881	0.766756	0.236144	0.767502	0.206669	NA	-0.106929	0.885521
9430091E24Rik	0.0284056	0.933999	-0.142221	0.498152	0.0671834	0.587217	0.0256959	0.918384
9530018F02Rik	-0.136163	0.693057	-0.278722	0.179462	0.114378	0.487085	-0.18495	0.420406
9530020I12Rik	-1.2091	0.137002	0.0136281	0.990303	0.0574494	0.901714	-0.0942358	0.892394
9530026P05Rik	0.062384	0.943862	-0.0938899	0.885653	0.0516923	NA	0.136827	0.776912
9530027J09Rik	-0.015207	0.967793	0.126213	0.556518	-0.116207	0.363647	0.0113918	0.961095
9530036M11Rik	-0.84515	0.639972	-0.353705	0.802021	-0.522548	NA	-0.527967	NA
9530051G07Rik	-0.362014	0.843435	0.577468	0.548496	-0.0117884	NA	-0.0734063	NA
9530052C20Rik	0.181318	0.84678	-0.335675	0.597547	-0.925143	NA	-0.186983	0.773055
9530052E02Rik	-0.00814375	0.992066	-0.0443895	0.946217	-0.360979	0.212465	-0.238372	0.517631
9530053A07Rik	-0.279591	0.834712	-0.527907	0.603243	0.773239	NA	0.613014	0.378777
9530057J20Rik	-0.0875505	0.961396	-0.00739187	0.995716	0.394115	NA	-0.108475	0.918058
9530062K07Rik	-0.307019	0.668132	-0.250065	0.646682	0.0145317	0.966429	-0.250351	0.589886
9530068E07Rik	-0.00139597	0.995804	-0.149371	0.148417	-0.0713484	0.36419	-0.0701661	0.551431
9530077C05Rik	0.153156	0.826389	-0.327734	0.491584	-0.404987	0.163879	0.0123502	0.982891
9530080O11Rik	-0.278912	0.889712	0.723333	0.497665	0.602861	NA	0.128101	NA
9530082P21Rik	-0.0572811	0.842755	-0.0309888	0.90804	0.221169	0.0805372	0.178473	0.255144
9530091C08Rik	-0.402532	0.695222	0.618084	0.417841	0.701215	0.09967	0.619351	0.309355
9630002D21Rik	0.238588	0.828424	-0.15129	0.898217	-0.00626028	NA	0.120801	0.884017
9630013D21Rik	-0.471998	0.591012	-0.559387	0.331211	0.430189	0.208458	0.22512	0.680594
9630013K17Rik	-0.0396989	0.928421	-0.153574	0.497528	0.139213	0.291461	-0.13789	0.545411
9630025h16rik	-0.0341297	0.990946	0.796072	NA	0.673212	NA	0.99131	NA
9630028I04Rik	-0.17047	0.746107	-0.140321	0.735579	-0.426226	0.0756242	-0.361105	0.256772
9830107B12Rik	0.755621	0.684819	1.31519	NA	0.915147	NA	0.680376	NA
9830166K06Rik	-0.526117	0.884449	-1.67266	NA	-0.00599228	NA	-0.228065	NA
9930012K11Rik	0.135174	0.821554	-0.0798996	0.868085	-0.318817	0.184636	-0.322851	0.314008
9930014A18Rik	0.129657	0.742393	-0.20936	0.405734	-0.311389	0.0904428	-0.246181	0.336062
9930021J03Rik	-0.0379082	0.790397	0.00840015	0.962694	-0.112023	0.116179	-0.0937151	0.335303
9930104L06Rik	0.0413801	0.864007	0.144487	0.257433	-0.0574756	0.571152	0.0653563	0.631897
9930111J21Rik1	-0.0537287	0.917668	0.187475	0.635132	-0.222852	0.350146	0.101457	0.718664
9930111J21Rik2	-0.0637423	0.915667	0.197491	0.662133	-0.286821	0.353965	0.107988	0.766141
A030001D20Rik	0.28213	0.278068	0.154051	0.501606	0.0912895	0.575967	-0.0211942	0.940784
A030010E16Rik	-0.971935	0.4683	-0.308168	0.79853	0.525349	NA	-0.503166	NA
A130010J15Rik	0.0209961	0.960578	-0.0178693	0.962494	-0.363866	0.111584	-0.166753	0.419307
A130051J06Rik	-0.191607	0.750392	-0.150408	0.736756	-0.000408144	0.998563	-0.0808676	0.853887
A130077B15Rik	-0.300023	0.866453	-0.0798143	0.960924	-0.0413782	NA	-0.00572384	0.996657
A230020J21Rik	-0.167462	0.728185	-0.0703345	0.883772	0.118335	0.611394	0.106054	0.773783
A230028O05Rik	0.901796	0.555354	0.477132	NA	1.57565	NA	1.35658	NA
A230045G11Rik	0.0456672	0.873815	-0.0333384	0.891727	-0.0883522	0.505754	-0.0206012	0.917236
A230056P14Rik	-0.215298	0.662751	-0.510181	0.0994387	0.143315	0.444439	0.0669388	0.849373
A230072C01Rik	0.00226011	0.99622	-0.305599	0.203574	-0.00121494	0.993709	0.0403401	0.877663
A230072E10Rik	-0.321252	0.703171	0.181761	0.762441	-0.298666	NA	-0.370842	0.501824
A230083G16Rik	-0.296113	0.633086	-0.597347	0.117015	-0.173357	0.493587	-0.629076	0.0567943
A230087F16Rik	-0.241222	0.777744	0.090061	0.913348	0.58381	0.0879761	0.218034	0.6536
A230103J11Rik	0.0749528	0.843712	-0.0323252	0.925649	0.0584518	0.700937	0.0740745	0.755291
A230107N01Rik	0.264469	0.705649	-0.349779	0.654437	0.046507	NA	-0.0134853	0.983799
A230108P19Rik	-0.791963	0.678673	-1.16435	NA	-0.096166	NA	-0.519966	NA
A330001L22Rik	0.00576592	0.996022	-0.181598	0.720618	0.143658	0.585803	-0.461092	0.244163
A330009N23Rik	0.150409	0.727126	0.0409285	0.927291	-0.165668	0.408522	0.0232214	0.953884
A330023F24Rik	-0.533871	0.294337	-0.426076	0.332613	-0.222233	0.422095	-0.483484	0.205349
A330032B11Rik	-0.357777	0.746107	-0.2525	0.771523	0.296645	NA	-0.615332	0.361916
A330033J07Rik	-0.030225	0.986371	0.0581075	0.964446	0.529101	NA	0.20849	0.823534
A330035P11Rik	-0.237167	0.755486	-0.0565339	0.937084	0.329823	0.249188	-0.05783	0.917014
A330040F15Rik	-0.751273	0.397409	-1.11216	0.0672178	0.39868	0.382784	-0.0272431	0.976048
A330041J22Rik	-0.44629	0.704388	-0.523246	0.533504	0.314178	0.527522	-0.444118	0.55987
A330069E16Rik	-0.195633	0.853997	0.12003	0.886448	-0.466973	NA	-0.221667	0.732514
A330074K22Rik	-0.902048	0.201083	-0.0287517	0.978344	0.0843689	0.839334	0.131883	0.842315
A330093E20Rik	-1.49944	0.404597	0.12192	0.953194	0.507524	NA	0.565614	NA
A3galt2	0.22257	0.732757	0.381058	0.418975	-0.122312	0.69402	-0.0792405	0.882608
A430005L14Rik	-0.0829629	0.830797	0.108725	0.683892	0.157103	0.283236	0.114715	0.559974
A430018G15Rik	-0.131693	0.834659	-0.253544	0.533504	0.313938	0.120973	0.0799936	0.835338
A430027H14Rik	-0.245122	0.735704	-0.54376	0.299725	0.35968	0.214839	-0.0100103	0.987049
A430033K04Rik	0.0924775	0.796001	0.0838093	0.764912	0.0887108	0.573585	-0.00418345	0.988401
A430035B10Rik	-0.249099	0.678428	-0.345795	0.394792	0.33506	0.17415	0.098325	0.811098
A430046D13Rik	-0.199869	0.505948	-0.163045	0.567793	0.135301	0.366511	-0.0264428	0.925798
A430057M04Rik	-0.160164	0.7855	-0.0934101	0.847662	0.320041	0.177259	0.289549	0.365666
A430078I02Rik	-0.0754771	0.925746	-0.121767	0.821545	0.362977	0.139489	0.101706	0.821568
A430088P11Rik	0.313198	0.591012	-0.0347942	0.95693	-0.469248	0.103716	-0.158675	0.704133
A430090L17Rik	0.211938	0.785254	-0.109094	0.883261	0.00603119	NA	-0.14236	0.798693
A430093F15Rik	0.028812	0.978736	0.0351935	0.96662	-0.755715	0.077597	-0.398699	0.398257
A430105J06Rik	0.0207158	0.973148	0.0622845	0.885442	-0.0293221	0.900008	0.0424631	0.913478
A4galt	0.331623	0.29915	0.0123113	0.977716	-0.310078	0.0988232	-0.0398976	0.909004
A530001N23Rik	0.326428	0.685352	-0.756542	0.170817	-0.107444	0.806617	-0.515538	0.300505
A530010L16Rik	0.00247038	0.996778	-0.304135	0.345166	-0.332272	0.156372	-0.120289	0.742835
A530013C23Rik	-0.236884	0.781094	-0.012696	0.988388	0.560243	0.0969457	0.323575	0.496683
A530016L24Rik	-0.0415713	0.968247	-0.362474	0.522578	0.14361	0.654771	-0.645806	0.115737
A530020G20Rik	0.151875	0.822707	-0.523638	0.195089	0.018351	0.948322	-0.705422	0.00230816
A530032D15Rik	0.189726	0.803889	0.217961	0.726141	-0.281214	0.497082	0.286743	0.497199
A530040E14Rik	0.0332686	0.965685	0.119399	0.818682	-0.670581	0.0802125	-0.0542484	0.900474
A530064D06Rik	-0.0487518	0.973661	0.20655	0.852702	-0.292988	NA	0.234844	0.773723
A530072M11Rik	-0.183453	0.807889	-0.0200232	0.977754	-0.364737	NA	0.143103	0.745294
A530088E08Rik	0.230264	0.705437	0.276697	0.532136	-0.629352	0.156372	-0.278335	0.463276
A630001G21Rik	0.231381	0.655729	0.233852	0.528059	-0.444093	0.219547	-0.138314	0.713118
A630001O12Rik	-0.592542	0.746825	0.00651037	0.996374	-0.25448	NA	0.325783	NA
A630019I02Rik	-1.26298	0.286078	0.122707	0.940427	0.756125	0.220282	1.05369	0.208189
A630023P12Rik	0.144092	0.824529	0.164087	0.726995	-0.369934	0.355658	-0.252123	0.51036
A630026N12Rik	-0.0819658	0.840998	-0.265493	0.348394	-0.469416	0.047332	-0.309685	0.187729
A630034I12Rik	0.179549	0.573639	-0.165615	0.462127	-0.0406027	0.824584	-0.187882	0.3754
A630066F11Rik	-0.30425	0.65626	-0.33577	0.489012	0.148273	0.60166	-0.0721254	0.880931
A630072L19Rik	0.0394076	0.94448	0.106342	0.7724	-0.303501	0.16347	-0.159793	0.638014
A630072M18Rik	0.00810925	0.982012	-0.0293662	0.92282	-0.225805	0.0829669	-0.20975	0.214118
A630075F10Rik	-0.639097	0.678428	-0.758667	0.382582	-0.0635123	NA	-0.530288	NA
A630077J23Rik	0.0458398	0.977446	-0.280679	0.794777	1.12473	NA	0.259183	NA
A630089N07Rik	0.0515652	0.957911	0.487615	0.270751	0.194946	0.559202	0.436442	0.260819
A630095N17Rik	0.507246	0.848414	0.51128	NA	0.106446	NA	0.108134	NA
A730008H23Rik	0.0593	0.857847	-0.0514233	0.848741	-0.248842	0.108877	-0.218539	0.213391
A730017L22Rik	-0.0260547	0.978464	-0.496324	0.347575	-0.293298	NA	-0.525089	0.276759
A730020E08Rik	-0.0204997	0.985754	0.239921	0.66895	-0.525943	NA	0.0548195	0.936778
A730020M07Rik	-0.0774034	0.923561	-0.707442	0.0803661	0.176362	0.601364	-0.268176	0.532728
A730035I17Rik	-0.148595	0.930214	-0.676069	0.497665	0.164578	NA	-0.086307	NA
A730049H05Rik	-0.162883	0.882352	0.186169	0.798619	0.214618	NA	-0.0885598	0.903847
A730056A06Rik	-0.0149273	0.993676	-0.121818	0.917163	0.0309905	NA	0.263215	0.740197
A730063M14Rik	-0.0517958	0.953184	-0.0983145	0.863905	0.0753583	0.806617	0.0174201	0.975534
A730081D07Rik	-0.0475868	0.93576	0.0221921	0.96219	0.279827	0.16756	0.337327	0.15283
A730085K08Rik	-0.812856	0.617739	-0.433731	0.744	0.311482	NA	-0.251863	NA
A730090N16Rik	0.619155	0.786046	-0.0758968	NA	0.276261	NA	0.513737	NA
A830009L08Rik	-0.461152	0.787468	-0.2018	0.881303	0.172936	NA	0.226386	NA
A830018L16Rik	-0.407249	0.627534	-0.657383	0.218657	0.392298	0.201507	0.0985871	0.868835
A830019P07Rik	-0.543715	0.799291	0.0798784	0.967415	-0.652654	NA	0.788291	NA
A830035O19Rik	-0.00208579	0.996172	-0.162799	0.51808	-0.340672	0.0275311	-0.470151	0.00738913
A830049F12Rik	-0.229357	0.710022	-0.348602	0.406477	-0.0375446	0.901714	-0.0218764	0.966
A830082K12Rik	0.0528965	0.953184	-0.161238	0.813887	-0.12327	0.714534	-0.102	0.854211
A830082N09Rik	-0.402761	0.336814	0.0207249	0.973497	-0.225651	0.357864	-0.0623429	0.887151
A930001C03Rik	-0.273018	0.715898	-0.153836	0.818344	0.394087	0.213347	0.231444	0.679893
A930004D18Rik	0.0869141	0.875657	-0.312543	0.404329	0.230414	0.235335	-0.251063	0.366897
A930005H10Rik	-0.0619837	0.776514	-0.044156	0.793837	-0.129722	0.13574	-0.0309365	0.83564
A930006K02Rik	-0.210726	0.733819	-0.169324	0.750139	-0.323163	0.273803	0.132568	0.760207
A930007A09Rik	0.0538032	0.914129	-0.248355	0.462127	-0.30932	0.101832	-0.342871	0.234128
A930007I19Rik	0.181739	0.781094	0.137413	0.791857	0.265563	0.351962	-0.0296886	0.958483
A930012L18Rik	-0.20719	0.865756	-0.25231	0.773236	-0.0916482	NA	-0.00778806	0.992959
A930013F10Rik	0.024007	0.96029	-0.037867	0.90673	-0.306266	0.0619926	-0.173419	0.449288
A930014E01Rik	0.544915	0.766657	-0.846351	NA	-0.921457	NA	-1.22643	NA
A930015D03Rik	-0.0902969	0.775332	0.082916	0.773236	-0.167504	0.354845	0.122394	0.550617
A930016O22Rik	-1.50221	0.331888	0.360822	0.799177	0.599943	0.338704	0.60471	0.524629
A930017M01Rik	0.23648	0.87018	-0.490993	0.657936	-0.0196485	NA	-0.487386	NA
A930018O16Rik	-0.22984	0.866294	-0.110696	0.92282	-0.595805	NA	0.0402259	NA
A930019D19Rik	-0.357348	0.842579	0.424479	0.709574	0.871853	NA	0.267361	NA
A930024E05Rik	0.0512447	0.951747	-0.070965	0.903089	-0.69046	0.0465815	-0.372471	0.366421
A930028N01Rik	0.180363	0.818631	-0.460384	0.321282	0.0789836	0.785496	-0.0281953	0.957577
A930033H14Rik	-0.117167	0.837792	-0.348733	0.342453	-0.164556	0.455337	-0.198541	0.539549
A930035F09Rik	0.090932	0.968651	-0.878371	NA	-0.188854	NA	-1.18457	NA
A930037H05Rik	-0.122771	0.853997	0.187849	0.700414	-0.446331	0.0858229	0.0353664	0.941438
A930038B10Rik	-0.28414	0.811226	-0.484529	0.569247	-0.709745	NA	-0.556715	0.477452
A930041C12Rik	-1.06687	0.48206	-0.0338271	0.981973	0.147763	NA	-0.772864	NA
AA386476	-0.0501034	0.924681	-0.465242	0.0488242	-0.441174	0.0411424	-0.451829	0.0526888
AA388235	-0.494263	0.702373	-0.326543	0.756898	-0.249163	NA	-0.0503136	NA
AA413626	0.470178	0.557344	0.511723	0.368275	-0.321003	NA	-0.24056	0.727946
AA414768	0.322535	0.535362	-0.191643	0.703937	-0.375729	0.194226	-0.0199877	0.972767
AA465934	-0.0707049	0.920063	-0.0832847	0.876678	0.128389	0.615924	0.219437	0.536165
AA467197	-0.638769	0.849528	-0.979464	NA	-0.721109	NA	-1.03633	NA
AA543186	0.0182427	0.984854	-0.189241	0.762141	0.103059	0.733721	-0.253666	0.56727
AA986860	0.0916069	0.883578	-0.240922	0.525341	0.133559	0.518329	-0.212089	0.45692
AB010352	-0.0490902	0.918545	-0.0993215	0.763057	-0.158276	0.422458	-0.0856069	0.740172
AB124611	0.129616	0.796087	0.0190343	0.969694	-0.469935	0.188046	-0.129144	0.698312
AF357359	-0.453978	0.698376	0.0333423	0.973064	0.840018	NA	0.315789	0.628643
AF357399	0.249033	0.745668	0.2882	0.611222	0.0450027	NA	-0.309651	0.556506
AI182371	0.0893059	0.918255	-0.0924767	0.905529	-0.0522421	NA	0.23619	0.622616
AI197445	-0.715911	0.804069	-1.49335	NA	-0.84499	NA	0.0503141	NA
AI225912	0.362617	0.535372	0.643337	0.0488242	-0.0451144	0.875372	0.52558	0.0863388
AI413582	0.189898	0.620172	0.0493043	0.898838	-0.215342	0.272935	-0.0737878	0.822919
AI429214	0.241338	0.370586	-0.0897592	0.76335	-0.0496962	0.783598	-0.0973789	0.72486
AI450353	0.252869	0.391705	0.0423447	0.914541	-0.297905	0.0922133	-0.284097	0.214118
AI463170	-0.406548	0.848574	-1.04973	NA	0.842104	NA	0.681353	NA
AI463229	0.115192	0.947812	-0.328639	0.794777	0.228633	NA	0.071247	NA
AI467606	0.0594732	0.93576	-0.102345	0.843909	-0.687656	0.0468962	-0.443737	0.213391
AI504432	0.0612663	0.923955	0.230964	0.514308	-0.38661	0.330378	-0.0359779	0.934182
AI506816	0.0786884	0.818631	-0.112738	0.665859	-0.236231	0.0951214	-0.149347	0.456563
AI507597	-0.60096	0.650857	-1.29751	0.075734	0.624135	0.242664	0.599264	0.427806
AI597479	-0.167153	0.341909	-0.123278	0.385709	-0.0724252	0.40348	-0.0178829	0.911511
AI661453	-0.511812	0.70964	-0.905541	0.245153	0.677318	0.226381	0.125966	0.899356
AI662270	0.0703199	0.898844	0.276426	0.36553	-0.270987	0.443854	0.00123587	0.997643
AI837181	0.00297423	0.993926	-0.0945333	0.60796	-0.262316	0.0291827	-0.26538	0.0474927
AI839979	0.00543207	0.996778	-0.42183	0.660902	-0.238727	NA	-0.19412	0.805345
AI847159	0.0102138	0.993273	-0.096583	0.889638	-0.72987	0.0509046	-0.482363	0.27507
AI854703	-0.244834	0.709983	-0.248394	0.636619	-0.0136392	0.965083	-0.154887	0.731894
AI987944	0.0172145	0.96029	0.138483	0.445775	-0.0581787	0.640838	0.0126509	0.957577
AU015228	-0.115986	0.798537	-0.0522428	0.908621	0.124242	0.496112	-0.0780239	0.810911
AU018091	-1.97045	0.588308	-1.06412	NA	1.58665	NA	-0.4856	NA
AU020206	0.0102332	0.986113	0.0632724	0.8568	-0.23931	0.241804	-0.127016	0.649073
AU021063	0.183305	0.750392	0.120565	0.798619	0.0466582	0.86449	0.132159	0.719402
AU021092	-0.00307372	0.996603	0.0843134	0.862261	0.186037	0.391571	0.256834	0.407895
AU022252	-0.0585811	0.822126	0.00133097	0.995716	0.11929	0.255675	0.0663734	0.684338
AU022754	-0.33534	0.93756	-1.86592	NA	0.997992	NA	0.298768	NA
AU040320	-0.0062764	0.975064	-0.0329553	0.785081	-0.116721	0.0811179	-0.139582	0.100741
AU041133	0.0265367	0.97134	0.136621	0.757863	-0.0701799	0.810088	-0.00975868	0.985265
AV039307	-0.103112	0.807889	0.0562446	0.888907	0.0545154	0.776891	0.137655	0.614765
AV051173	-0.162677	0.905945	-0.831254	0.327228	0.524436	NA	0.0927571	0.917212
AV099323	0.0561752	0.946036	-0.306908	0.502973	-0.411274	0.200176	-0.263722	0.552084
AW011738	-0.0793856	0.870705	-0.0759065	0.855064	-0.331589	0.0882414	-0.250404	0.371328
AW046200	-0.0386889	0.962506	-0.221493	0.646129	-0.236952	0.384796	-0.219926	0.585572
AW112010	-0.133166	0.803145	0.256052	0.422417	-0.0592	0.814819	0.292344	0.264296
AW146154	-0.0115168	0.977905	-0.0630311	0.834613	-0.0958068	0.55126	-0.0321521	0.892358
AW209491	-0.122	0.748207	0.149763	0.597547	0.340839	0.0283253	0.263539	0.233704
AW549542	-0.00613253	0.996172	0.155801	0.821799	0.431647	0.18607	-0.058719	0.931871
AW549877	-0.017106	0.955616	-0.148126	0.32472	-0.101672	0.312065	-0.10834	0.440293
AW551984	0.421049	0.323176	0.516033	0.116907	-0.0753375	0.816565	0.461621	0.144662
AW554918	-0.102125	0.672772	-0.03987	0.858789	-0.161065	0.15963	0.0595266	0.747319
AW822252	0.122525	0.967384	0.152444	NA	0.29698	NA	0.583731	NA
AY036118	-0.207948	0.833226	0.171551	0.805856	-0.278109	0.419428	0.0585492	0.926819
AY074887	-0.158669	0.945002	0.0821954	0.964739	0.471896	NA	-0.375083	NA
AY358078	0.126218	0.740391	0.0393625	0.917163	-0.430846	0.0372793	-0.172385	0.497199
Aaas	0.234788	0.459968	0.106389	0.62595	-0.276392	0.0802125	-0.13781	0.467691
Aacs	-0.0349998	0.968553	-0.14056	0.808647	0.312574	0.193571	-0.0535116	0.92528
Aagab	0.0204137	0.912108	0.0262516	0.846988	0.0213725	0.782012	0.0753801	0.408881
Aak1	0.101268	0.650414	0.0827794	0.68504	-0.285604	0.0570241	-0.160895	0.312319
Aamdc	-0.254626	0.673478	-0.000755218	0.999021	0.637124	0.0294191	0.373079	0.333622
Aamp	-0.0846994	0.547288	-0.0150139	0.935529	0.0981961	0.25583	0.0352414	0.743155
Aanat	-0.0454871	0.97742	-0.357025	0.682242	-0.542087	NA	-1.24733	NA
Aar2	-0.04537	0.822734	-0.115303	0.393104	-0.0359695	0.716214	-0.0779976	0.572036
Aard	0.473006	0.818631	0.415382	NA	-0.410772	NA	-0.823709	NA
Aars	-0.0799575	0.715981	-0.0565874	0.742317	0.087732	0.4016	0.0273062	0.876141
Aars2	-0.2146	0.549913	-0.283883	0.258632	0.0989254	0.546325	-0.0981073	0.705106
Aarsd1	-0.0630529	0.839741	0.104361	0.696228	0.306261	0.029258	0.282332	0.107636
Aasdh	0.0657896	0.778717	-0.0401367	0.83792	-0.103219	0.272427	0.00920872	0.962897
Aasdhppt	-0.125327	0.634449	-0.0604978	0.805879	0.233402	0.0528006	0.180779	0.273161
Aass	-1.573	0.555789	-0.539779	NA	0.254599	NA	0.555638	NA
Aatf	0.0328701	0.892837	0.0814533	0.578181	-0.102768	0.26535	-0.00504326	0.976681
Aatk	-0.519312	0.48206	-0.71386	0.181542	0.264519	0.448745	0.0770245	0.906007
Abat	-0.102497	0.828424	-0.305175	0.235094	0.0104436	0.960162	-0.0474484	0.874811
Abca1	-0.0349858	0.929475	-0.103548	0.634907	-0.0585507	0.651635	-0.124537	0.503072
Abca13	-0.326631	0.776514	0.0920947	0.927291	-0.47965	0.354374	0.0299745	0.972964
Abca17	0.161365	0.930214	0.458624	0.689754	-0.389297	NA	-0.0447091	NA
Abca2	0.0903997	0.67583	-0.127118	0.548673	-0.150872	0.228969	-0.33945	0.00281988
Abca3	0.0800881	0.653967	0.0133766	0.948673	-0.17188	0.0645244	-0.0765557	0.535043
Abca4	0.460961	0.658038	0.282783	0.757981	0.581298	NA	0.582997	NA
Abca5	-0.208632	0.659853	0.00882854	0.98593	0.3224	0.124702	0.271952	0.329125
Abca6	-0.134932	0.845452	-0.260267	0.569666	0.345343	0.173218	0.258432	0.499094
Abca7	0.108652	0.730085	0.177122	0.407066	-0.246901	0.129367	-0.0558263	0.830726
Abca8a	0.126156	0.811226	-0.0506229	0.901433	0.304492	0.0896243	0.320205	0.167067
Abca8b	-0.053837	0.947812	0.111262	0.827343	0.56547	0.0358225	0.522398	0.0911165
Abca9	0.300884	0.200226	0.0356948	0.898614	0.0440193	0.751579	0.212468	0.212379
Abcb10	-0.176616	0.67583	-0.153828	0.642793	0.296099	0.0827969	0.0542248	0.865568
Abcb1a	-0.192744	0.585454	-0.0839001	0.78437	0.141272	0.391777	0.228456	0.337572
Abcb1b	-0.168603	0.341909	0.0314578	0.884284	0.0557519	0.610735	-0.0753933	0.657671
Abcb4	-1.09033	0.322009	0.301478	0.821057	0.641495	0.249899	0.726379	0.350192
Abcb6	-0.183257	0.702373	-0.357768	0.233886	0.408408	0.0567242	0.0597677	0.863132
Abcb7	-0.11878	0.552462	0.0600397	0.763057	0.0948154	0.397539	0.164519	0.276313
Abcb8	-0.244029	0.654683	-0.465957	0.146976	0.278637	0.22702	-0.0448733	0.912411
Abcb9	-0.087115	0.848414	-0.192141	0.552279	0.174443	0.382872	-0.161776	0.544613
Abcc1	0.00482748	0.986113	0.0032469	0.983831	-0.06929	0.43753	-0.0809579	0.479953
Abcc10	-0.00205525	0.996071	-0.330887	0.0350694	-0.0247724	0.873597	-0.220129	0.220102
Abcc3	0.155465	0.777744	-0.0266964	0.964694	-0.290161	0.205647	-0.203476	0.531903
Abcc4	0.0815165	0.67583	-8.33e-05	0.999307	0.0524666	0.562638	0.00370353	0.98559
Abcc5	-0.0476795	0.838558	0.0384935	0.837281	0.0464227	0.651029	-0.0144903	0.94344
Abcc6	-0.699646	0.644186	-1.33318	0.288617	0.232662	NA	-0.673068	NA
Abcc8	-0.445624	0.71031	-0.463343	0.569485	0.855995	0.0904428	0.433069	0.553201
Abcc9	-0.0879773	0.824529	0.168379	0.618542	0.0998439	0.585062	0.0983718	0.725246
Abcd1	0.0816598	0.728185	-0.0642636	0.695802	-0.276168	0.026103	-0.220493	0.193661
Abcd2	-0.479508	0.585454	-0.676544	0.209268	0.481971	0.193243	-0.134684	0.834176
Abcd3	-0.568486	0.422578	-0.555941	0.341776	0.421661	0.246586	0.184664	0.756026
Abcd4	0.111457	0.672772	-0.0479459	0.86676	0.187941	0.0888729	0.0429801	0.809706
Abce1	0.0134294	0.947812	0.0580345	0.594049	-0.0175841	0.817261	0.030178	0.813521
Abcf1	0.0264003	0.887364	0.0838247	0.575665	0.139059	0.0798493	0.145895	0.193661
Abcf2	-0.0793996	0.732757	0.0767372	0.68504	0.0304385	0.803136	0.0335846	0.829302
Abcf3	0.0245792	0.918232	0.144269	0.218256	0.132256	0.141075	0.136095	0.263377
Abcg1	0.16994	0.733231	0.0452508	0.920478	-0.569441	0.0658611	-0.249575	0.402366
Abcg2	0.0549072	0.862426	0.158269	0.462367	0.420522	0.00962105	0.423442	0.00628988
Abcg3	0.239785	0.665887	0.282386	0.411874	-0.396928	0.311399	0.0782835	0.835072
Abcg4	0.160818	0.867997	-0.121352	0.883772	0.342564	0.368868	-0.1642	0.783169
Abcg8	-0.549838	0.790497	-0.302717	NA	-0.34674	NA	-1.52795	NA
Abhd1	-0.407399	0.401157	-0.408817	0.286766	0.400997	0.139612	0.245389	0.53922
Abhd10	0.075177	0.709927	0.0192474	0.931269	-0.036809	0.676933	-0.0210752	0.898872
Abhd11	-0.19638	0.581572	-0.225594	0.362206	0.27165	0.116291	0.0999738	0.67699
Abhd11os	-0.160989	0.708365	-0.152754	0.625078	0.555319	0.0206278	0.320781	0.216218
Abhd12	-0.0992873	0.713904	-0.135184	0.473784	0.10978	0.354302	0.0312748	0.870866
Abhd12b	-0.399564	0.766402	-0.875559	0.345546	0.207273	NA	-0.112813	NA
Abhd13	0.00332487	0.989976	0.0531651	0.670546	0.0719761	0.390905	0.0505615	0.639304
Abhd14a	-0.0398431	0.942077	-0.110939	0.757863	0.260559	0.190215	0.0886104	0.788762
Abhd14b	0.0474559	0.91645	-0.25327	0.341819	0.205364	0.179076	-0.06029	0.81848
Abhd15	-0.210509	0.775875	-0.397493	0.395325	0.20273	0.435845	-0.225421	0.582735
Abhd16a	0.0254366	0.890342	0.0841523	0.463017	0.0774094	0.291661	0.00602405	0.963341
Abhd16b	-0.297085	0.733446	-0.507777	0.447909	-0.152117	NA	-0.493408	0.465619
Abhd17a	0.00665433	0.978728	-0.0687177	0.534833	-0.0552451	0.437034	-0.0637895	0.483687
Abhd17b	-0.000441367	0.998591	0.0598009	0.727568	-0.0603419	0.588625	0.12026	0.329175
Abhd17c	-0.0538574	0.830678	-0.157166	0.241061	0.207271	0.0679711	-0.0526662	0.721229
Abhd18	0.000792327	0.998224	0.0208773	0.948422	-0.0559917	0.645848	-0.0957181	0.617141
Abhd2	0.155867	0.620174	-0.0305686	0.928896	-0.373212	0.026103	-0.133729	0.559452
Abhd3	-0.299674	0.765166	-0.742241	0.18991	0.415865	0.23165	-0.0902071	0.889956
Abhd4	0.00349378	0.994919	-0.209817	0.382401	0.0550708	0.704521	-0.123252	0.533236
Abhd5	-0.527466	0.487467	-0.405189	0.494308	0.447503	0.220065	0.336351	0.561928
Abhd6	-0.296983	0.609447	-0.339162	0.430234	0.315828	0.200552	0.15855	0.689788
Abhd8	-0.163057	0.63834	-0.110559	0.690612	-0.261856	0.0919806	-0.221784	0.268404
Abi1	0.12432	0.645604	0.126859	0.509952	-0.175282	0.175361	-0.00786427	0.973122
Abi2	0.0483165	0.851104	0.0399189	0.834613	0.0202755	0.84837	-0.0433705	0.780948
Abi3	-0.10864	0.823457	-0.353335	0.21603	0.200464	0.310459	-0.057009	0.863312
Abi3bp	0.0703333	0.836097	-0.00828062	0.979605	-0.0461356	0.719482	-0.00751301	0.976681
Abitram	0.0536619	0.829164	-0.10199	0.608106	-0.333817	0.026103	-0.288591	0.0194829
Abl1	0.0784854	0.64859	-0.0373801	0.813109	-0.185497	0.0451361	-0.153941	0.193661
Abl2	0.081589	0.747496	0.00607278	0.981933	-0.228808	0.0559018	-0.0711138	0.692709
Ablim1	0.0869826	0.732757	0.116814	0.549735	-0.267904	0.0445098	-0.0827493	0.660719
Ablim2	-0.480025	0.293936	0.141215	0.802571	0.204948	0.436691	0.0383825	0.943472
Ablim3	0.0458335	0.939288	0.04737	0.923636	0.393658	0.0500475	0.223589	0.404038
Abr	0.0821064	0.816823	0.112661	0.665859	-0.329987	0.0398433	-0.0950133	0.672144
Abra	-1.60409	0.244692	0.350577	0.798852	0.597836	0.315162	0.894375	0.256665
Abracl	0.0238386	0.962715	0.130699	0.612383	-0.0917557	0.624972	0.150404	0.45692
Abraxas1	0.110714	0.623469	0.0466054	0.842936	-0.0762492	0.520559	0.0166515	0.934091
Abraxas2	0.00783381	0.966099	0.032725	0.749618	0.0432485	0.527224	-0.00358693	0.979584
Abt1	-0.102411	0.728733	0.0241802	0.939194	0.0176033	0.89143	0.046484	0.81702
Abtb1	0.0681805	0.777744	-0.0314567	0.892655	-0.0537788	0.600278	-0.168357	0.209484
Abtb2	0.141457	0.736818	0.0912884	0.774947	-0.467833	0.0208952	-0.167621	0.513297
Acaa1a	-0.0534557	0.90944	-0.120159	0.712381	0.350013	0.0408718	0.139142	0.583577
Acaa1b	-0.447374	0.539793	-0.659688	0.153587	0.472188	0.142977	0.283416	0.564544
Acaa2	-0.0917155	0.896659	-0.234236	0.649272	0.568727	0.0383561	0.260775	0.461169
Acaca	-0.18208	0.82985	-0.417695	0.465309	0.270503	0.376207	-0.338564	0.51825
Acacb	-0.185655	0.800084	-0.33117	0.508002	0.253861	0.348665	-0.0830552	0.878086
Acad10	-0.0136719	0.985222	-0.308215	0.368275	0.173239	0.369997	-0.0973821	0.754595
Acad11	-0.346276	0.621465	-0.474841	0.318683	0.371422	0.199447	0.146228	0.763602
Acad12	-0.108029	0.840998	-0.283277	0.417841	0.243226	0.205213	-0.0213989	0.959568
Acad8	-0.154436	0.768729	-0.180073	0.655252	0.536948	0.0244729	0.259115	0.391282
Acad9	-0.0963774	0.788254	-0.0876949	0.76959	0.277899	0.0692904	0.157861	0.518205
Acadl	-0.189809	0.777744	-0.30982	0.524735	0.552027	0.0480025	0.311014	0.419235
Acadm	-0.276343	0.698376	-0.368411	0.497665	0.692946	0.0356943	0.411895	0.32806
Acads	-0.201437	0.702407	-0.357698	0.339171	0.364479	0.100877	0.0636448	0.864856
Acadsb	-0.196006	0.728989	-0.228734	0.537108	0.333991	0.0999882	0.184507	0.58984
Acadvl	-0.221329	0.745857	-0.317389	0.530059	0.546867	0.0564005	0.217537	0.611676
Acap1	0.221967	0.6842	0.213812	0.571943	-0.499263	0.216628	-0.140848	0.698339
Acap2	0.117554	0.470823	0.148032	0.178252	-0.0883922	0.386011	0.00250737	0.987398
Acap3	0.134758	0.519075	0.0579238	0.725055	-0.0828593	0.404256	-0.0976523	0.505967
Acat1	-0.23402	0.681634	-0.316326	0.435895	0.564095	0.0314234	0.283871	0.424557
Acat2	-0.137902	0.826654	-0.17612	0.728033	0.323734	0.147224	0.14542	0.717623
Acat3	-0.0603439	0.834712	0.0792361	0.707084	0.230791	0.0430568	0.213161	0.268404
Acbd3	0.117957	0.439446	0.0990346	0.454135	-0.0371384	0.686203	0.0381211	0.76697
Acbd4	-0.313626	0.658038	-0.493238	0.265702	0.360248	0.231475	-0.00975891	0.987224
Acbd5	-0.128911	0.764384	-0.173891	0.567447	0.211036	0.207575	0.0354343	0.913478
Acbd6	-0.15639	0.437688	-0.153761	0.346356	-0.0262444	0.837538	-0.0962008	0.531059
Accs	-0.0700446	0.796087	-0.158256	0.404329	-0.20407	0.100505	-0.153637	0.386513
Acd	0.0727415	0.788254	0.00903399	0.972641	-0.188864	0.082117	-0.148836	0.364546
Ace	0.124023	0.730999	0.0076957	0.982316	0.358786	0.0313537	0.277913	0.146551
Ace2	-0.526806	0.684819	-0.053538	0.964433	0.537238	NA	0.64657	0.329101
Acer2	0.0265774	0.970567	-0.0595979	0.910012	0.357814	0.114908	0.00586071	0.988976
Acer3	-0.0946717	0.801795	-0.0246105	0.947953	0.0271768	0.866045	0.234038	0.23559
Ache	-0.129302	0.804264	0.091478	0.834373	-0.144789	0.518329	-0.0806308	0.81302
Acin1	0.103164	0.611541	0.145435	0.325266	-0.200703	0.054246	-0.11231	0.399616
Ackr1	-0.0326843	0.937489	0.0636156	0.818682	0.26161	0.0911162	0.315726	0.0993678
Ackr2	0.445569	0.347224	0.357419	0.375587	-0.436561	0.122532	0.0867456	0.840602
Ackr3	-0.471146	0.278068	-0.306906	0.398261	0.309004	0.231688	0.311665	0.333891
Ackr4	0.00178146	0.996621	-0.0329655	0.924909	-0.00278408	0.985958	0.00566266	0.986018
Acly	-0.140209	0.872583	-0.251257	0.695802	0.165171	0.604237	-0.45068	0.370295
Acmsd	-0.0725072	0.967443	0.0601835	0.964878	0.427557	NA	0.291686	NA
Acnat1	1.02202	0.834712	0.778247	NA	1.66361	NA	1.49214	NA
Aco1	-0.126474	0.839036	-0.320568	0.428407	0.280179	0.209151	-0.0108292	0.982891
Aco2	-0.061614	0.92576	-0.170762	0.707196	0.446078	0.0557882	0.146879	0.649471
Acod1	0.0656175	0.975064	0.794185	0.392223	-0.290636	NA	1.75885	NA
Acot1	-1.05297	0.398981	-1.03286	0.23131	0.636014	0.302483	0.584312	0.581169
Acot10	-0.0657732	0.76654	-0.00331617	0.989433	0.24017	0.0362035	0.0936407	0.555554
Acot11	-0.455369	0.642807	-0.722895	0.265702	0.475374	0.263133	-0.0872864	0.909796
Acot12	-0.690265	0.751461	-0.0474549	NA	0.769869	NA	-0.289733	NA
Acot13	-0.106023	0.846379	-0.0816136	0.86928	0.517698	0.026103	0.273465	0.350947
Acot2	-0.282738	0.62294	-0.423606	0.273441	0.318939	0.206417	0.0245866	0.959393
Acot3	-0.0190548	0.993746	-0.101658	0.960568	0.303271	NA	0.181531	0.876464
Acot4	-0.775473	0.465715	-0.63429	0.474639	0.326276	0.507461	-0.0543228	0.955143
Acot6	-0.153022	0.750392	-0.205638	0.462127	0.120896	0.500237	0.126876	0.648063
Acot7	-0.0658363	0.85948	-0.027606	0.937084	0.140058	0.282417	-0.0156391	0.959563
Acot8	-0.0240802	0.909807	-0.168058	0.142721	0.00830102	0.92485	-0.153478	0.120712
Acot9	0.241336	0.484817	0.198748	0.42945	0.249911	0.132919	0.36427	0.123188
Acox1	-0.277838	0.673478	-0.403557	0.320762	0.260305	0.292667	0.0186096	0.972635
Acox2	-0.47962	0.702373	-0.502261	0.527569	-0.0657304	NA	-0.237247	0.740348
Acox3	0.0504242	0.778826	-0.128045	0.251102	-0.143503	0.134527	-0.11608	0.388341
Acoxl	-0.0367268	0.958	0.0172035	0.977716	-0.77709	0.0202249	-0.603404	0.0780628
Acp1	-0.131502	0.728733	-0.0644035	0.864763	0.156956	0.283236	0.0912516	0.705106
Acp2	0.0499852	0.828424	-0.00741273	0.973243	-0.175419	0.0695925	-0.0224409	0.884624
Acp4	0.0593233	0.92352	-0.0330966	0.949739	-0.3279	0.137269	-0.267319	0.380173
Acp5	-0.251953	0.547288	-0.375511	0.165829	0.264796	0.166234	0.119546	0.692148
Acp6	-0.129674	0.663084	-0.17355	0.345826	0.0402306	0.74688	-0.0274063	0.906251
Acpp	-0.0556944	0.923561	0.172335	0.64195	-0.237134	0.383496	-0.221907	0.488711
Acr	-0.0743804	0.959061	-0.433751	0.565242	-0.31155	NA	-0.438809	0.535227
Acrbp	0.0951032	0.652662	0.134009	0.330324	0.0492345	0.61149	-0.0669988	0.670122
Acsbg1	-0.128807	0.706023	-0.0682856	0.844509	0.00260305	0.986957	-0.118817	0.602918
Acsbg3	0.165856	0.775727	0.152406	0.731903	-0.385451	0.142867	-0.191008	0.613627
Acsf2	-0.145702	0.785254	-0.300146	0.375795	0.161245	0.429532	-3.79e-05	0.999919
Acsf3	-0.211178	0.709177	-0.440128	0.242006	0.376573	0.112489	-0.146157	0.683897
Acsl1	-0.6969	0.39967	-0.673346	0.330867	0.504852	0.240372	0.137927	0.852615
Acsl3	0.174519	0.676407	-0.0260149	0.949083	0.136406	0.401751	0.00362526	0.991693
Acsl4	0.0241791	0.936872	0.0794216	0.662098	-0.0336423	0.765123	0.0400671	0.805561
Acsl5	-0.457115	0.472598	-0.422696	0.417333	0.37095	0.294289	0.0828379	0.890017
Acsl6	-1.33592	0.29915	0.291004	0.834613	0.765157	0.241208	0.905085	0.297788
Acsm3	0.0712731	0.930056	-0.0950576	0.8766	0.368839	0.120991	0.00615611	0.989771
Acsm5	-0.0608849	0.96029	-0.489953	0.379626	0.311455	0.35143	-0.214379	0.693374
Acss1	-0.0931942	0.84085	-0.24713	0.4251	0.256335	0.143453	0.11926	0.6743
Acss2	-0.0414956	0.966494	-0.217912	0.726208	0.0438471	0.889556	-0.504848	0.238099
Acss2os	-0.0646871	0.955609	-0.293526	0.68504	0.0370073	0.925102	-0.496366	0.305138
Acss3	-0.305809	0.732757	-0.526522	0.343196	0.517681	0.107456	0.186599	0.754478
Acta1	-1.32769	0.467519	0.37538	0.781846	0.482164	0.444809	0.48521	0.59949
Acta2	0.0903185	0.896295	-0.109879	0.812078	0.64796	0.054839	0.413603	0.214676
Actb	0.15042	0.778895	0.0598375	0.902711	-0.51543	0.0408718	-0.279601	0.365666
Actc1	-0.969654	0.289512	-0.0193578	0.987648	-0.0828687	0.869797	-0.145916	0.838838
Actg1	0.0755839	0.798996	0.0843388	0.716858	-0.157274	0.199077	-0.106847	0.533805
Actg2	0.542078	0.542884	0.124918	0.881022	0.661371	0.128941	0.45689	0.411588
Actl6a	-0.162674	0.33202	0.00439721	0.983861	0.0948958	0.288186	0.124163	0.380692
Actl9	-0.0102184	0.996603	-0.436141	NA	0.378629	NA	0.0116234	NA
Actn1	0.266259	0.532891	0.189806	0.578562	-0.581597	0.0211197	-0.255234	0.373178
Actn2	-1.38864	0.313659	0.251529	0.862917	0.49209	0.418274	0.593185	0.496984
Actn3	-1.4388	0.406982	0.365365	0.809201	0.45526	0.489567	0.593699	0.550082
Actn4	0.0970857	0.67583	-0.0619105	0.760151	0.0683815	0.577027	-0.0807991	0.59164
Actr10	0.00623889	0.986113	0.0584281	0.749523	0.247418	0.026103	0.194187	0.124988
Actr1a	-0.0382733	0.822707	-0.0855945	0.450473	0.0463374	0.561558	-0.0869316	0.315109
Actr1b	-0.0836344	0.721206	0.00108824	0.996182	0.19672	0.0698041	0.0729994	0.666748
Actr2	0.0681467	0.829164	0.130312	0.516536	-0.207732	0.191449	0.0263418	0.901024
Actr3	0.094251	0.802594	0.168771	0.479811	-0.231238	0.241752	0.0109583	0.970233
Actr3b	-0.0220318	0.98121	-0.0605294	0.923677	0.204093	0.440555	0.39545	0.297017
Actr5	0.113825	0.685831	0.0807491	0.7424	-0.122487	0.389297	-0.0781086	0.729997
Actr6	0.0997715	0.721348	0.125657	0.528267	0.143432	0.239216	0.241806	0.127736
Actr8	-0.0399419	0.834712	0.0141116	0.924909	0.0858731	0.163772	0.0256818	0.805435
Acvr1	0.0487808	0.901439	0.143469	0.611248	0.135243	0.448456	0.229768	0.268783
Acvr1b	0.0523624	0.873647	0.00919486	0.975932	-0.175042	0.179774	-0.149697	0.33998
Acvr1c	0.0353554	0.973317	-0.818161	0.0514665	0.550896	0.151085	-0.302148	0.488417
Acvr2a	-0.0190406	0.950793	-0.0320695	0.887137	0.148946	0.163185	0.012816	0.945714
Acvr2b	-0.36743	0.455918	-0.139703	0.817407	0.153774	0.528819	0.101233	0.805943
Acvrl1	0.124428	0.336814	0.111853	0.320721	0.157657	0.160411	0.102186	0.384182
Acy1	-0.0184896	0.966099	0.0827165	0.714077	0.0961416	0.444504	0.0884955	0.645682
Acy3	-0.0964442	0.8625	-0.315523	0.371096	0.22323	0.214673	-0.0269502	0.938825
Acyp1	-0.0684145	0.811745	-0.0101088	0.975932	0.0330672	0.813447	0.170103	0.332306
Acyp2	-0.629574	0.181136	-0.168589	0.747891	0.487473	0.0800066	0.376694	0.310535
Ada	0.0909591	0.864124	0.0996414	0.830035	-0.285388	0.204001	-0.221125	0.483687
Adal	-0.052252	0.72187	-0.061095	0.534833	0.0731093	0.259316	0.0668145	0.45692
Adam10	0.0977389	0.573639	0.0359988	0.820455	-0.157098	0.0871985	0.0427837	0.75892
Adam11	0.0981857	0.895701	-0.00747379	0.991495	-0.330197	0.334985	-0.202123	0.673803
Adam12	-0.313147	0.701086	-0.609679	0.174029	0.120528	0.729805	0.0252215	0.97148
Adam15	0.0411722	0.874585	0.0330699	0.892443	0.2073	0.154854	0.0321867	0.825449
Adam17	0.0864155	0.748207	0.0670491	0.746809	-0.201447	0.0972511	-0.0798489	0.652654
Adam19	0.0895179	0.828377	0.074324	0.825933	-0.373176	0.0648756	-0.274402	0.248976
Adam1a	-0.055892	0.920797	0.050117	0.924036	0.114144	0.547022	-0.0758777	0.81702
Adam1b	-0.172912	0.834712	-0.238179	0.726208	-0.276012	NA	-0.356292	0.516981
Adam21	0.255396	0.93063	0.28921	NA	1.12023	NA	0.160362	NA
Adam22	0.145618	0.620846	0.125347	0.598918	0.16394	0.255014	0.216051	0.219934
Adam23	-0.0468697	0.91825	0.0316346	0.93381	-0.252687	0.194767	-0.188067	0.399616
Adam3	-0.0185203	0.992066	-0.443768	0.685815	0.326783	NA	-0.0556299	NA
Adam32	-1.81867	0.480155	0.21744	NA	-0.293594	NA	0.394566	NA
Adam33	0.199958	0.627056	0.307682	0.181671	-0.328173	0.103764	0.167605	0.529582
Adam4	0.0520104	0.960578	0.404893	0.451453	0.110871	0.776604	-0.111514	0.861321
Adam5	0.122781	0.930214	-0.0500519	0.970833	-0.246329	NA	0.0310867	0.975534
Adam6b	-0.231468	0.811226	-0.440876	0.51223	-0.623911	NA	-0.437366	0.466257
Adam8	0.0938448	0.87806	0.119639	0.794216	-0.393699	0.230946	-0.183036	0.589478
Adam9	-0.0675654	0.775332	-0.0325156	0.87758	0.103376	0.248255	0.102642	0.438728
Adamdec1	-0.301846	0.695222	0.130486	0.846875	-0.132409	0.725213	0.200998	0.693374
Adamts1	-0.186424	0.796544	0.532198	0.204519	0.5607	0.0629625	0.376041	0.338908
Adamts10	0.179546	0.60511	0.171903	0.49313	-0.246947	0.151972	-0.107218	0.691304
Adamts12	0.0285195	0.984854	-0.41102	0.481813	0.546101	0.161093	0.298189	0.638044
Adamts13	0.54688	0.474893	0.307825	0.618987	-0.593076	0.126432	-0.303196	0.620028
Adamts14	0.171339	0.673721	0.13949	0.68504	-0.343632	0.0684194	-0.0452666	0.895816
Adamts15	0.261223	0.766084	-0.153076	0.797113	0.36485	0.261859	0.145197	0.789507
Adamts17	0.426282	0.389838	0.235061	0.623453	-0.587513	0.093264	-0.054926	0.927793
Adamts19	0.385188	0.80372	-0.164155	0.907201	0.545475	NA	0.497724	0.622851
Adamts2	0.298484	0.67583	-0.0202444	0.973926	0.531055	0.0898215	0.00812392	0.987451
Adamts20	0.065197	0.909807	0.131548	0.715911	-0.245623	0.241896	0.0226721	0.957577
Adamts3	-0.151177	0.892837	-0.492448	0.450175	0.248097	0.565419	0.169917	0.799958
Adamts4	0.0582728	0.95859	-0.156802	0.828148	-0.0636633	0.876244	-0.0458434	0.94916
Adamts5	-0.102833	0.883835	-0.2791	0.417333	0.45119	0.0833195	0.261423	0.39102
Adamts6	0.172691	0.774499	0.127442	0.775452	-0.580645	0.0554138	-0.272013	0.470216
Adamts7	0.159515	0.768581	-0.143776	0.724123	-0.146137	0.546287	0.0439148	0.927173
Adamts8	0.289527	0.619747	0.178517	0.740446	0.0952322	0.745955	0.083029	0.86735
Adamts9	0.269488	0.40107	-0.0871045	0.819403	0.305561	0.136097	0.0205371	0.946308
Adamtsl1	0.0243083	0.974938	0.0156872	0.977497	0.430882	0.0850224	0.334673	0.301672
Adamtsl2	0.296394	0.771057	0.664837	0.322179	0.436478	NA	-0.133009	0.867973
Adamtsl3	0.0252383	0.961609	0.153913	0.597547	0.167635	0.368277	0.137341	0.607793
Adamtsl4	-0.166216	0.738722	0.21772	0.589324	0.250276	0.305211	0.187957	0.59949
Adamtsl5	-0.450292	0.399733	-0.0147348	0.984689	0.342545	0.274811	0.0944413	0.851975
Adap1	-0.0652496	0.838838	-0.0289565	0.916355	-0.0993505	0.50523	-0.18036	0.314984
Adap2	0.134773	0.709396	0.0397233	0.912242	-0.290614	0.141626	-0.0427565	0.885086
Adar	0.0304938	0.95335	0.160125	0.639988	-0.477104	0.0348529	-0.180288	0.490771
Adarb1	0.0642973	0.899212	0.00357518	0.993835	0.270875	0.157362	0.122834	0.651496
Adarb2	0.162377	0.931612	-0.0486111	0.976019	0.223925	NA	0.466896	NA
Adat1	0.0130946	0.977426	0.125576	0.615282	-0.184944	0.190313	-0.109055	0.571759
Adat2	-0.0656283	0.903676	-0.238301	0.480797	0.157072	0.397859	-0.0347197	0.922484
Adat3	0.14425	0.768729	0.154004	0.713398	-0.199307	0.358354	-0.159939	0.620037
Adck1	-0.108491	0.766461	-0.150652	0.549394	0.229815	0.130827	0.0815626	0.726197
Adck2	-0.0491263	0.877031	-0.174585	0.368275	-0.000591256	0.99607	-0.115586	0.539549
Adck5	0.0642381	0.854576	-0.00259939	0.992829	0.0179773	0.901387	0.0422804	0.857693
Adcy1	-0.302361	0.788254	-0.163474	0.860329	-0.123061	0.787295	0.174871	0.803401
Adcy10	-0.513055	0.678673	-0.480816	0.59464	0.425629	0.363446	-0.138646	0.890784
Adcy2	-1.35257	0.215849	0.0730888	0.961719	0.58231	0.279306	0.664682	0.364137
Adcy3	-0.278323	0.653365	-0.397624	0.343825	0.129969	0.637006	-0.124805	0.778004
Adcy4	0.259099	0.234146	0.310301	0.0145478	0.226793	0.146677	0.169105	0.363371
Adcy5	-0.21907	0.780667	-0.580278	0.155347	0.177058	0.604353	-0.144509	0.762816
Adcy6	-0.0891952	0.829495	-0.115227	0.716569	0.218595	0.164403	-0.103078	0.673442
Adcy7	0.192062	0.679124	0.137494	0.715316	-0.484939	0.135504	-0.120013	0.712675
Adcy8	-0.454435	0.848709	-0.559817	NA	-0.133772	NA	-0.307272	NA
Adcy9	0.154952	0.697468	0.00548957	0.988987	0.17549	0.279544	-0.0278825	0.921566
Adcyap1r1	0.157364	0.54551	-0.169771	0.331211	0.00675014	0.960282	-0.120653	0.512871
Add1	0.118807	0.645048	-0.00617353	0.980502	-0.250385	0.0333871	-0.187611	0.239263
Add3	0.110347	0.685858	0.0607376	0.795705	-0.24871	0.103505	-0.0993491	0.657671
Adgb	0.135615	0.874585	0.0777394	0.906607	-0.554427	NA	-0.129549	0.811098
Adgra2	0.418693	0.181136	0.10149	0.740446	-0.195282	0.290026	-0.075223	0.798483
Adgra3	-0.158052	0.818833	-0.262232	0.556428	0.298467	0.242587	0.172619	0.678085
Adgrb1	-0.857434	0.653967	-0.0169207	0.991189	-0.203991	NA	-0.0221329	NA
Adgrb2	0.00158939	0.998297	-0.212886	0.64513	-0.779241	0.0304447	-0.718192	0.0213061
Adgrd1	-0.0307258	0.96192	-0.0446539	0.923677	-0.334334	0.0898933	-0.10333	0.75549
Adgre1	0.380055	0.301989	0.0677378	0.877017	0.0397233	0.868946	0.25553	0.386861
Adgre4	0.19769	0.735704	0.223313	0.599503	-0.470032	0.144056	-0.218299	0.557902
Adgre5	0.149853	0.656112	0.131083	0.597855	-0.271241	0.100938	-0.132435	0.568966
Adgrf2	0.171661	0.888744	0.191473	0.859795	0.373124	NA	0.553533	0.404038
Adgrf3	0.244193	0.844755	0.102723	0.921245	0.285567	NA	-0.177919	0.826948
Adgrf5	-0.0592687	0.917668	-0.0203307	0.967415	0.477318	0.0313537	0.314436	0.275672
Adgrg1	0.0946118	0.843422	0.221886	0.491042	0.413955	0.0620362	0.180989	0.499184
Adgrg2	-0.244916	0.775306	-0.586962	0.21084	0.457447	0.126728	-0.147168	0.763367
Adgrg3	0.303946	0.469256	0.0175156	0.973012	-0.122297	0.561137	-0.199824	0.532605
Adgrg5	0.115323	0.864591	0.151816	0.764513	-0.481447	0.170494	-0.295964	0.417636
Adgrg6	0.171588	0.645604	0.0681254	0.821507	-0.0109016	0.949631	0.187287	0.394674
Adgrl1	0.189555	0.481708	0.14828	0.483328	-0.306063	0.0368456	-0.258817	0.184775
Adgrl2	0.0915929	0.748207	-0.0259399	0.904559	0.0478721	0.776891	-0.0115499	0.957577
Adgrl3	0.0665125	0.924681	-0.202408	0.633551	0.282001	0.290026	0.176426	0.65735
Adgrl4	-0.131724	0.820052	-0.0324699	0.956136	0.499665	0.0448108	0.371421	0.230599
Adgrv1	-0.81031	0.75191	-0.223111	NA	0.493731	NA	0.649959	NA
Adh1	-0.0558653	0.910698	-0.203277	0.497665	0.298294	0.0900808	0.00647164	0.984531
Adh5	-0.0704592	0.801583	-0.00826877	0.976479	0.233143	0.033662	0.151734	0.314746
Adh6b	0.325893	0.888182	-1.03754	NA	0.79563	NA	1.11963	NA
Adh7	0.0759602	0.961168	-0.225631	0.839053	0.710689	NA	0.619879	NA
Adhfe1	-0.157688	0.807889	-0.37294	0.349131	0.359235	0.0973759	0.0817483	0.83564
Adi1	-0.1096	0.721286	-0.178455	0.382401	0.07058	0.581342	-0.0179922	0.94778
Adig	-0.127837	0.849528	-0.256747	0.637876	0.49626	0.0679711	0.0671199	0.883129
Adipoq	-0.0672006	0.934819	-0.324288	0.521675	0.358743	0.187863	-0.0849041	0.852058
Adipor1	-0.148621	0.581572	-0.0464445	0.872439	0.143297	0.249781	0.0602463	0.770265
Adipor2	-0.0898943	0.895733	-0.172242	0.731037	0.289713	0.229623	-0.118382	0.782316
Adk	-0.262727	0.519075	-0.0684483	0.866819	0.457939	0.026103	0.235964	0.391282
Adm	0.0585749	0.916376	0.196271	0.618503	-0.0944804	0.689572	-0.112406	0.76697
Adm2	0.0463344	0.968651	0.00188807	0.998117	-0.646866	0.118051	-0.47037	0.383935
Adnp	0.0282571	0.85948	-0.0173243	0.913131	-0.181246	0.0559018	-0.143031	0.128478
Adnp2	0.0389113	0.856526	-0.0111058	0.963731	-0.0897284	0.367471	-0.148829	0.241946
Ado	-0.0934706	0.555789	-0.0747978	0.564399	-0.130812	0.0694157	-0.116487	0.352865
Adora1	0.0925187	0.886494	-0.220321	0.609341	0.332236	0.157522	-0.197112	0.569704
Adora2a	0.0262748	0.943005	0.0697759	0.809201	-0.160588	0.271071	-0.127182	0.637903
Adora2b	0.156698	0.864007	0.0247524	0.979605	0.45112	NA	0.288648	0.583577
Adora3	0.19105	0.766086	-0.019334	0.975932	-0.0789235	0.780134	-0.148202	0.735052
Adpgk	0.0590625	0.843155	0.00813421	0.977716	-0.294574	0.0356891	-0.145791	0.371836
Adprh	0.0639604	0.800084	0.0332788	0.88296	-0.0933463	0.364664	-0.13447	0.33078
Adprhl1	-1.03105	0.29915	-0.382416	0.691368	0.310587	0.544437	0.231386	0.815364
Adprhl2	0.0149411	0.940861	-0.0486635	0.739737	-0.031534	0.691072	-0.0470495	0.66176
Adprm	0.0578232	0.820351	0.04709	0.819713	0.00420159	0.973638	0.0541441	0.75334
Adra1a	-0.461191	0.540084	-0.559681	0.325353	0.271076	0.408019	-0.0119459	0.986874
Adra1b	0.259326	0.679251	-0.0174404	0.977894	-0.701858	0.0383561	-0.410225	0.333432
Adra1d	0.389161	0.52104	-0.113113	0.86994	0.0804565	0.834148	-0.374758	0.333075
Adra2a	0.413514	0.535362	0.246107	0.642793	-0.781737	0.0283253	-0.535694	0.226511
Adra2b	0.385122	0.785561	0.0391368	0.981973	0.349947	NA	-0.340876	NA
Adra2c	-0.786429	0.524539	-0.109454	0.925971	0.384061	NA	0.654748	0.292054
Adrb1	-0.16802	0.807889	-0.245727	0.652485	0.192639	0.467231	-0.250722	0.517155
Adrb2	-0.0741547	0.862043	0.0316819	0.941923	-0.391685	0.0414612	-0.298215	0.243234
Adrb3	-0.0281832	0.977426	-0.529366	0.184555	0.0896443	0.783577	-0.560747	0.117334
Adrm1	0.0416878	0.837665	0.0197097	0.943412	-0.0721473	0.451093	-0.11355	0.378124
Adsl	-0.154911	0.580794	0.0336786	0.92094	0.145299	0.303729	0.120156	0.568882
Adss	0.0191114	0.920496	-0.0609411	0.616997	0.000285878	0.997121	0.0576305	0.610478
Adssl1	-0.926278	0.26212	0.240438	0.814227	0.51477	0.255908	0.487268	0.464939
Adtrp	-0.675883	0.478706	-0.789096	0.255164	0.533051	0.239232	0.456903	0.498874
Aebp1	0.128019	0.750392	0.0911019	0.772792	0.139899	0.43957	0.0452857	0.875068
Aebp2	0.0281359	0.924681	0.168721	0.243692	-0.160133	0.221667	-0.0453319	0.791138
Aen	-0.208139	0.331888	0.102901	0.572561	0.0960998	0.383378	0.141993	0.420974
Afap1	0.0610004	0.863412	-0.0705222	0.794725	-0.0636854	0.704521	-0.226206	0.216689
Afap1l1	-0.0178203	0.972707	0.120408	0.709197	0.236764	0.225565	0.0794251	0.765235
Afap1l2	0.00901196	0.99018	-0.0929471	0.813377	0.236604	0.295361	0.174229	0.551431
Afdn	0.170829	0.67583	0.0776952	0.821896	0.228036	0.150254	0.138744	0.517155
Aff1	0.047799	0.807889	0.0381362	0.853361	-0.293316	0.0211197	-0.169551	0.1756
Aff2	-0.00975986	0.995028	-0.189535	0.83792	0.145473	NA	0.202243	0.759615
Aff3	0.222864	0.692943	0.0250195	0.969674	-0.779405	0.0312945	-0.386194	0.329509
Aff4	-0.00539502	0.986371	0.00709829	0.977539	-0.00436761	0.968199	0.0551543	0.704005
Afg1l	-0.300453	0.65964	-0.417064	0.378352	0.575117	0.0564237	0.274377	0.515078
Afg3l1	-0.0430643	0.896772	-0.120452	0.57739	0.245959	0.0670146	0.0805645	0.70476
Afg3l2	-0.237077	0.62328	-0.256201	0.455208	0.382543	0.0608676	0.147265	0.64256
Afmid	0.0743728	0.86881	0.00414885	0.99224	-0.443168	0.0411424	-0.278389	0.26063
Afp	-0.244163	0.930288	-0.204345	NA	-0.0589725	NA	0.076552	NA
Aftph	0.0124774	0.96029	0.167414	0.102952	-0.0110593	0.904955	0.0187894	0.883297
Aga	0.0767101	0.785561	-0.166843	0.28002	0.0527916	0.607866	-0.0868357	0.564691
Agap1	-0.0885491	0.875771	-0.174716	0.566593	0.154038	0.468503	-0.0178459	0.962831
Agap2	0.215717	0.728185	0.125515	0.802217	-0.596548	0.0882925	-0.394493	0.315045
Agap3	-0.0171723	0.927777	0.127565	0.153587	0.01744	0.774389	0.0123144	0.906781
Agbl1	-1.44011	0.278068	-0.0435951	0.977716	0.0167815	0.978041	0.159331	0.863581
Agbl2	-0.228451	0.859618	-0.761912	0.418975	0.465867	NA	0.403372	0.548128
Agbl3	-0.171148	0.676298	-0.326495	0.209265	-0.0753051	0.625845	-0.301235	0.187729
Agbl5	0.0276164	0.932038	-0.107727	0.551163	-0.116595	0.30876	-0.108062	0.569947
Ager	0.0103439	0.989711	0.0592623	0.898955	-0.394897	0.127014	-0.3302	0.300536
Agfg1	0.120081	0.591818	0.147624	0.315624	-0.218567	0.0969917	0.0669895	0.639946
Agfg2	0.131536	0.534045	-0.0950651	0.563885	0.0250941	0.830431	-0.13223	0.309531
Aggf1	-0.154067	0.358198	-0.0121072	0.96305	0.0596791	0.54893	0.00570348	0.978824
Agk	0.0161255	0.960087	-0.0887192	0.696945	-0.0598212	0.598166	-0.0720556	0.642398
Agl	-0.586857	0.313659	0.0608943	0.943419	0.436101	0.177082	0.32111	0.531903
Agmo	-0.0541693	0.942368	-0.294896	0.497665	0.264308	0.221654	-0.0428363	0.921272
Ago1	0.0698679	0.660884	-0.0181813	0.92282	-0.267289	0.0257904	-0.175758	0.193661
Ago2	0.0773347	0.849528	0.073327	0.862305	-0.331211	0.088277	-0.145543	0.596302
Ago3	0.0855403	0.648251	0.119041	0.330665	0.0267793	0.827276	0.022312	0.867047
Ago4	-0.0292488	0.943846	-0.10974	0.653044	0.050433	0.681813	-0.0860801	0.67538
Agpat1	-0.081661	0.752858	-0.168525	0.284348	0.0876772	0.424241	-0.0353007	0.848258
Agpat2	-0.54773	0.474141	-0.779433	0.149306	0.52205	0.161201	0.138119	0.829302
Agpat3	-0.158574	0.766084	-0.370571	0.258632	0.237605	0.264115	0.0188315	0.964551
Agpat4	0.263257	0.591692	0.240597	0.495818	-0.177851	0.434151	-0.0713649	0.844293
Agpat5	-0.0617321	0.745589	-0.0551394	0.725141	0.0424851	0.584057	0.129519	0.276313
Agps	-0.0094809	0.96929	0.076406	0.581053	0.010398	0.913008	0.0248302	0.887
Agrn	0.112658	0.80216	-0.0794741	0.803502	0.108865	0.515783	0.000702041	0.998336
Agrp	0.212967	0.785561	-0.345475	0.551141	-0.660278	0.0725636	-0.558207	0.232901
Agt	-0.864831	0.331888	-0.0369303	0.977716	0.424579	0.425536	-0.188795	0.822558
Agtpbp1	-0.148884	0.580794	0.0565798	0.82914	0.223225	0.0724936	0.234111	0.181772
Agtr1a	-0.290885	0.775306	-0.728057	0.179216	0.313921	0.469875	0.471181	0.494677
Agtr2	0.507923	0.68373	0.580469	0.471354	0.202025	NA	-0.101754	NA
Agtrap	0.0289937	0.892837	-0.119456	0.288617	-0.0572605	0.507119	0.0230472	0.874701
Ahctf1	-0.0248773	0.933566	0.136122	0.359625	0.0790921	0.455148	0.131108	0.324624
Ahcy	-0.0707331	0.812318	0.0292274	0.915933	-0.00671091	0.960681	0.101757	0.606822
Ahcyl1	-0.0699961	0.910698	-0.211786	0.634296	0.290653	0.177755	0.0443843	0.914549
Ahcyl2	0.101594	0.785121	-0.0430982	0.899993	0.0473358	0.772662	-0.232422	0.226256
Ahdc1	0.184106	0.601014	-0.00262166	0.993971	-0.198252	0.216486	-0.355188	0.0902034
Ahi1	0.129433	0.748207	0.00677944	0.984689	0.0317856	0.832633	0.148515	0.486613
Ahnak	0.0325606	0.95244	0.0588615	0.848371	0.282577	0.0704298	0.134067	0.503072
Ahnak2	0.0510892	0.956136	-0.170793	0.68504	0.358169	0.134045	-0.00114644	0.998096
Ahr	0.147335	0.593494	0.0329	0.898639	-0.18738	0.133338	0.0179867	0.934821
Ahrr	-0.0997792	0.912487	-0.262049	0.658561	-0.326479	0.323337	-0.389785	0.483
Ahsa1	-0.0726476	0.793484	0.311756	0.0164154	0.274938	0.0309011	0.34704	0.0410366
Ahsa2	-0.00368791	0.988975	0.28299	0.00518932	0.142437	0.148373	0.280677	0.0213061
Ahsg	-0.00461691	0.998365	-0.0480546	0.979516	0.779433	NA	-0.856486	NA
Ahsp	-0.993754	0.807123	-0.0105406	NA	-1.00576	NA	1.1198	NA
Aicda	-0.951223	0.511077	-0.233985	0.863587	-1.28467	NA	-0.726619	0.431187
Aida	0.0268048	0.885197	0.123812	0.341593	-0.0760668	0.308351	0.0884672	0.365666
Aif1	0.02498	0.976076	0.284719	0.455116	-0.328762	0.374874	0.272021	0.413706
Aif1l	0.0790113	0.904781	-0.0311765	0.954491	0.0661689	0.787782	0.282457	0.381604
Aifm1	-0.192475	0.696204	-0.256079	0.478365	0.419516	0.0471435	0.174312	0.602579
Aifm2	-0.188765	0.787468	-0.414702	0.379626	0.455457	0.0951545	0.0296686	0.955854
Aifm3	-0.826354	0.484817	-0.596165	0.480797	0.302745	NA	0.0929446	0.928952
Aig1	-0.213647	0.673478	-0.108296	0.798619	0.430913	0.0514773	0.304822	0.297061
Aim2	0.0765475	0.892627	0.134806	0.738666	-0.310604	0.349175	0.0361654	0.931227
Aimp1	-0.153284	0.434249	0.0412158	0.862601	0.124835	0.195657	0.202024	0.277137
Aimp2	-0.259932	0.573055	0.133068	0.770076	0.159625	0.479258	0.161312	0.629918
Aip	-0.048997	0.777446	0.0414338	0.772127	0.0971228	0.14608	0.0603029	0.543778
Aipl1	0.222535	0.907863	-0.0809926	NA	-0.175931	NA	0.0815736	NA
Aire	0.127696	0.879624	0.148833	0.798619	-0.599188	0.12765	-0.338479	0.476527
Airn	0.165047	0.717281	0.0783832	0.851238	0.136853	0.488782	0.0884054	0.763026
Ajap1	-0.349713	0.857071	-0.370519	0.823268	0.813921	NA	0.0030309	NA
Ajm1	0.0630903	0.93063	-0.0123554	0.982316	-0.59107	0.0484542	-0.442865	0.230101
Ajuba	-0.0110709	0.986371	-0.342204	0.227973	0.187843	0.404417	-0.0744108	0.836054
Ak1	-1.04898	0.24897	0.22763	0.838457	0.515658	0.274317	0.44556	0.523692
Ak2	-0.104062	0.821317	-0.187051	0.593691	0.329139	0.068597	0.102956	0.72108
Ak3	-0.13795	0.797719	-0.3164	0.365138	0.397465	0.0564018	0.171981	0.580116
Ak4	-0.708677	0.28152	-0.251388	0.68504	0.502915	0.132049	0.423839	0.411495
Ak5	-0.351607	0.675619	-0.106235	0.88054	-0.177201	NA	-0.139129	0.805919
Ak6	-0.193014	0.629991	0.137456	0.676643	0.522444	0.0202249	0.46996	0.0681534
Ak7	0.403277	0.824529	0.781247	NA	-0.383498	NA	0.0522659	NA
Ak8	-0.0249333	0.982012	0.0802225	0.911851	-0.594272	0.137343	-0.128019	0.826417
Ak9	-0.143336	0.96111	-0.1362	NA	-0.589565	NA	-0.641133	NA
Akap1	0.0297857	0.969321	-0.21991	0.648875	0.288966	0.225527	-0.0296796	0.947526
Akap10	0.0796087	0.486818	-0.0200353	0.880368	-0.132778	0.109166	-0.113403	0.244083
Akap11	0.0955037	0.622695	0.164186	0.153587	-0.0517718	0.588633	0.105059	0.368498
Akap12	0.208925	0.318881	0.0277961	0.911051	0.248022	0.0935391	0.0810094	0.618457
Akap13	0.0622311	0.843155	0.0726581	0.800137	-0.406132	0.0269148	-0.246008	0.330193
Akap14	-0.089403	0.959793	0.0149116	0.990392	-0.0149701	NA	-0.180306	NA
Akap17a	0.00212713	0.996172	0.0864294	0.739851	-0.250755	0.0742375	-0.233468	0.222301
Akap17b	-0.024697	0.955256	-0.0373823	0.916554	-0.0350846	0.805405	0.0391698	0.876217
Akap5	0.256219	0.562872	0.0912569	0.828148	-0.24229	0.323627	0.102612	0.818253
Akap6	-1.04886	0.25521	0.285799	0.776056	0.567174	0.257556	0.621666	0.34108
Akap7	-0.161219	0.774908	-0.192544	0.626695	0.283993	0.153577	0.0931217	0.779439
Akap8	0.0470514	0.828424	0.0903795	0.549859	-0.134462	0.236131	-0.0204113	0.901408
Akap8l	0.0819828	0.674878	-0.0644822	0.676455	-0.197177	0.0333713	-0.129608	0.409232
Akap9	-0.0726765	0.830264	0.073148	0.784472	0.23017	0.0812752	0.33024	0.0587594
Akip1	-0.022771	0.959599	-0.0262942	0.943213	0.134985	0.280598	0.0727226	0.724582
Akirin1	-0.0181645	0.951747	0.0414814	0.821507	-0.0329596	0.780134	-0.0016707	0.992358
Akirin2	-0.0224154	0.936458	0.110208	0.444408	0.0457787	0.634797	0.0828563	0.53424
Akna	0.172338	0.760992	0.324151	0.358827	-0.506717	0.167656	-0.234296	0.518803
Aknad1	-0.28539	0.918121	0.085187	NA	1.38237	NA	0.316482	NA
Aknaos	0.189164	0.730262	0.367827	0.281188	-0.409237	0.209151	-0.233849	0.571759
Akr1a1	-0.0760856	0.648251	-0.0692952	0.608973	0.112379	0.0956139	0.0902027	0.373663
Akr1b10	-0.26069	0.479474	-0.182493	0.548747	0.401777	0.0471435	0.325198	0.196507
Akr1b3	-0.188969	0.484817	-0.0175111	0.957326	0.12665	0.308708	0.0613184	0.763602
Akr1b8	-0.14564	0.838558	-0.492216	0.245153	0.529585	0.079289	0.188175	0.651698
Akr1c12	-0.28739	0.723913	-0.402333	0.497416	0.00509092	NA	0.0515612	0.937348
Akr1c13	0.0399348	0.945228	-0.0171923	0.973208	0.222692	0.294852	0.192967	0.527242
Akr1c14	-0.532186	0.428868	0.155598	0.796988	0.464996	0.15782	0.303739	0.505446
Akr1c19	-0.0087313	0.995405	-0.566365	0.440903	-0.337499	NA	0.000674252	0.999626
Akr1e1	-0.0523982	0.929441	-0.159873	0.661721	0.256893	0.161553	0.177778	0.572476
Akr7a5	0.0822171	0.85532	-0.00832681	0.984689	0.316699	0.0770158	0.00865886	0.977858
Akt1	-0.0040963	0.981565	-0.015363	0.915933	0.00812577	0.912041	0.0214523	0.852599
Akt1s1	-0.243614	0.370586	-0.169574	0.514803	0.127748	0.413741	-0.0559355	0.826166
Akt2	-0.109158	0.781051	-0.170937	0.548496	0.287841	0.086271	0.00793319	0.98014
Akt3	0.0315481	0.918545	-0.0113443	0.96567	-0.187397	0.14233	0.0432087	0.828437
Aktip	-0.105304	0.424578	-0.0276446	0.875066	0.0440184	0.529507	0.0564674	0.575481
Alad	-0.0236371	0.970068	-0.152407	0.710822	0.433965	0.0368456	0.116011	0.686915
Alas1	0.219198	0.661492	-0.190033	0.596073	0.214779	0.322597	-0.127737	0.665922
Alas2	-0.640452	0.336814	-0.0409179	0.966533	0.486664	0.212883	0.611931	0.198162
Alb	-1.52258	0.547454	-1.67236	0.393104	0.346847	NA	-1.41417	NA
Alcam	0.117135	0.774346	-0.136352	0.513778	0.0313825	0.849528	0.0665792	0.768891
Aldh16a1	0.00101993	0.996603	-0.000969513	0.995716	-0.0436077	0.623095	-0.0641736	0.576838
Aldh18a1	0.218534	0.540084	0.16682	0.544263	-0.270333	0.131216	-0.0618501	0.831108
Aldh1a1	-1.18556	0.201083	0.0792074	0.953371	0.695947	0.170212	0.740379	0.299934
Aldh1a2	-0.189855	0.807889	0.310134	0.503295	-0.103295	0.754359	-0.141112	0.773723
Aldh1a3	0.181422	0.771057	0.0519318	0.933907	0.181432	0.518635	0.244708	0.507367
Aldh1a7	-0.339914	0.695983	-0.548018	0.363268	0.417793	0.226644	0.00727594	0.991713
Aldh1b1	0.0186523	0.984874	-0.146204	0.777402	-0.630735	0.0349314	-0.18501	0.679729
Aldh1l1	-0.327189	0.697136	-0.514989	0.293281	0.441571	0.130181	0.0984574	0.861321
Aldh1l2	0.0151432	0.981114	0.0564633	0.907882	0.164907	0.422095	0.0659179	0.841756
Aldh2	-0.167921	0.764384	-0.308205	0.34532	0.266467	0.185824	-0.104102	0.751027
Aldh3a1	0.157184	0.807889	0.00611095	0.991787	-0.423174	0.164474	0.0284605	0.965097
Aldh3a2	0.045351	0.79608	-0.0799962	0.398261	-0.0505932	0.411141	0.0285094	0.77316
Aldh3b1	0.0962649	0.84678	-0.0359229	0.940422	-0.202552	0.382006	-0.00848898	0.983514
Aldh3b2	-0.39254	0.63214	-0.501984	0.345039	0.396719	0.17495	0.0479859	0.929102
Aldh3b3	-0.0810768	0.943862	-0.47267	0.450473	0.459518	0.146458	-0.0154585	0.982057
Aldh4a1	0.0234195	0.972818	-0.223214	0.530558	0.233744	0.205136	-0.0816139	0.81109
Aldh5a1	-0.25475	0.709396	-0.517899	0.22526	0.321325	0.228226	-0.0744243	0.882827
Aldh6a1	-0.0330529	0.965565	-0.282178	0.458253	0.246936	0.192891	-0.0560109	0.884713
Aldh7a1	0.0406101	0.930565	-0.0188176	0.960661	0.195813	0.189054	0.126324	0.596719
Aldh9a1	-0.0694958	0.878951	-0.235906	0.410248	0.251576	0.113709	0.0954214	0.726837
Aldoa	-0.64439	0.330365	0.117263	0.885653	0.548629	0.12474	0.331325	0.554131
Aldoart1	-0.667544	0.30082	0.0669617	0.939095	0.460535	0.168555	0.256955	0.644156
Aldoart2	-0.686463	0.295458	-0.0237931	0.978344	0.424244	0.193824	0.221155	0.697436
Aldoc	-0.315063	0.783394	-0.795424	0.209268	0.68701	0.226644	0.603138	0.467657
Alg1	-0.087639	0.67583	-0.127696	0.387594	0.0761621	0.375138	0.0261368	0.861137
Alg10b	-0.0635605	0.892002	-0.0477384	0.889638	-0.0413284	0.817924	0.0431922	0.853905
Alg11	0.0329262	0.878572	-0.136172	0.388602	-0.160067	0.0945755	-0.128152	0.310535
Alg12	0.165205	0.278068	-0.00144137	0.994506	-0.142494	0.190194	-0.10802	0.386513
Alg13	-0.0433967	0.885197	-0.0263789	0.921287	-0.0272185	0.845488	0.0445288	0.822192
Alg14	-0.042932	0.930288	-0.103749	0.723719	0.315619	0.0619926	0.233956	0.333432
Alg2	0.020254	0.933558	0.0656201	0.652485	-0.0485553	0.569796	0.0162124	0.918384
Alg3	-0.0203569	0.941419	-0.0747306	0.694496	-0.040769	0.707133	-0.151511	0.304293
Alg5	0.00512488	0.986113	-0.0816542	0.616007	0.0927799	0.29843	0.141535	0.310734
Alg6	-0.130381	0.679922	-0.231045	0.213538	0.0642088	0.603628	0.0663378	0.741989
Alg8	0.0924661	0.797681	0.022387	0.953567	-0.11742	0.490276	-0.141117	0.572395
Alg9	0.031449	0.933171	-0.0721185	0.802217	0.18192	0.211776	-0.0307066	0.902333
Alkal1	0.375849	0.884618	0.418271	NA	-0.154887	NA	0.531979	NA
Alkal2	-0.651165	0.480378	-0.0808866	0.935529	0.319798	NA	0.141236	0.834807
Alkbh1	0.116552	0.716588	0.289108	0.124466	-0.0829199	0.588389	-0.0629225	0.779005
Alkbh2	-0.194109	0.442624	-0.120652	0.620406	0.0815633	0.571385	-0.0215162	0.942635
Alkbh3	-0.240108	0.457505	-0.204707	0.435099	0.284227	0.0812146	0.194132	0.401974
Alkbh3os1	-0.00945079	0.986371	0.0700558	0.860019	0.1037	0.565614	0.182441	0.459245
Alkbh4	0.0813719	0.848133	-0.0270558	0.942103	-0.34006	0.050057	-0.260671	0.238337
Alkbh5	-0.0706952	0.702373	0.0342822	0.839019	0.0452673	0.574337	-0.0320935	0.809137
Alkbh6	-0.00935336	0.97553	0.0770142	0.6856	-0.0260893	0.785496	-0.0798535	0.59949
Alkbh7	-0.18157	0.645604	-0.137278	0.729316	0.379552	0.061275	0.179756	0.45692
Alkbh8	0.10638	0.613638	0.134876	0.42008	0.0237318	0.862622	0.141906	0.346718
Alms1	-0.0812896	0.863412	0.0658195	0.844566	-0.113977	0.486992	-0.0558371	0.832818
Alms1-ps2	0.47718	0.802465	0.562252	NA	1.25341	NA	1.22317	NA
Alox12	-0.227225	0.722238	-0.549788	0.217676	0.263607	0.340348	0.154972	0.744269
Alox12e	-1.4759	0.594342	-2.81155	0.0994387	2.28381	0.0716395	1.98363	0.289888
Alox15	0.279926	0.520367	0.107997	0.771568	0.538252	0.074666	0.365166	0.255573
Alox5	0.196892	0.62328	-0.0210357	0.96305	-0.10935	0.629268	0.0309631	0.938126
Alox5ap	0.1159	0.84085	0.0896999	0.847125	-0.192877	0.454105	-0.0207347	0.962269
Alox8	-0.323131	0.753094	-0.286687	0.69228	-0.494333	NA	-0.238888	0.710664
Aloxe3	-0.715347	0.581572	-0.439923	0.621746	-0.300964	NA	-0.285738	NA
Alpk1	-0.0280129	0.949564	0.0126865	0.972641	-0.0654687	0.686012	0.00253029	0.993402
Alpk2	-1.43264	0.278068	0.0766658	0.963455	0.323052	0.559711	0.502818	0.511939
Alpk3	-1.22785	0.291524	0.214825	0.878829	0.388975	0.49009	0.433781	0.579406
Alpl	-0.226802	0.526822	-0.184392	0.502973	0.432296	0.0349688	0.223053	0.309988
Als2	-0.141655	0.58903	0.0109231	0.972794	0.102085	0.357973	0.106857	0.509729
Als2cl	0.117296	0.722238	0.159408	0.497183	-0.249059	0.137751	-0.12667	0.573019
Alx1	-0.097731	0.960107	-0.596438	0.612747	-0.816383	NA	-0.239208	NA
Alx4	0.584437	0.681634	-0.58715	0.601256	0.594984	0.380435	0.185909	0.89552
Alyref	0.023019	0.980847	0.239262	0.597547	0.0532597	0.851583	0.168167	0.663089
Alyref2	0.0110942	0.980159	-0.0381645	0.907501	0.0085675	0.957628	-0.0361518	0.891354
Amacr	-0.308761	0.464365	-0.284361	0.410323	0.357142	0.0969572	0.18043	0.572395
Ambra1	0.0340699	0.869477	-0.0499154	0.782712	-0.23477	0.0211197	-0.176346	0.1777
Amd1	-0.15119	0.667161	0.123155	0.642702	0.194575	0.215275	0.238578	0.244163
Amd2	-0.238869	0.447519	-0.00216556	0.994801	0.177055	0.234141	0.207633	0.340829
Amdhd1	0.396374	0.657588	0.0266662	0.978663	0.29358	NA	-0.273232	0.67699
Amdhd2	0.0173596	0.960578	-0.18178	0.267311	-0.0741019	0.485846	-0.00142052	0.994711
Amer1	-0.0255607	0.957176	-0.214904	0.228239	-0.0579132	0.666917	-0.10439	0.520988
Amer2	-0.249701	0.957287	-2.26806	NA	0.52436	NA	1.14561	NA
Amfr	-0.106459	0.574646	-0.048152	0.78907	0.100934	0.237339	0.0213552	0.89719
Amh	-0.000429417	0.99983	0.140563	0.820207	0.0103653	NA	-0.385532	0.450317
Amhr2	-0.886306	0.229232	-0.0640938	0.945003	0.411477	0.255324	-0.0135436	0.987033
Amigo1	-0.161344	0.721776	-0.142203	0.675991	0.252883	0.162475	0.102319	0.741989
Amigo2	0.110709	0.714851	0.0963939	0.64195	-0.170516	0.163022	0.0892462	0.738928
Amigo3	0.128593	0.678428	-0.0146511	0.967415	-0.342721	0.0411424	-0.168556	0.323938
Ammecr1	0.0758871	0.787284	0.0816927	0.731903	0.0274534	0.828692	0.0611411	0.735825
Ammecr1l	0.0104606	0.958428	0.0066986	0.973014	-0.0156709	0.814337	-0.0529735	0.569579
Amn	0.53975	0.658038	0.0280737	0.982852	0.078682	NA	-0.322085	NA
Amn1	0.0972918	0.811745	0.229905	0.384441	0.128926	0.470754	0.0588741	0.823604
Amot	-0.734879	0.338675	-0.0832465	0.938261	0.262931	0.557228	0.395802	0.531419
Amotl1	-0.370012	0.515796	-0.184661	0.730043	0.0852326	0.765194	0.016647	0.97751
Amotl2	0.176181	0.724129	0.0524328	0.90673	0.244437	0.277877	-0.0739813	0.785421
Ampd1	-1.35477	0.278068	0.282219	0.846844	0.499637	0.409284	0.589619	0.509729
Ampd2	0.175326	0.347995	-0.0417539	0.862219	0.0103355	0.944091	-0.13811	0.321199
Ampd3	0.00708071	0.984643	-0.211656	0.109611	0.0149926	0.900224	-0.204524	0.201308
Amph	-0.0412254	0.966099	0.0759925	0.903193	-0.574542	0.110704	-0.11717	0.821568
Amt	0.0120365	0.976945	-0.162734	0.455522	-0.00358426	0.97454	-0.0370214	0.843766
Amy1	-0.238135	0.768729	-0.296079	0.602876	0.489364	0.0871985	0.0897951	0.871901
Amz1	0.116555	0.848752	-0.0947342	0.841634	-0.321333	0.187877	-0.270525	0.392756
Amz2	-0.154234	0.63448	0.0119365	0.974914	0.208657	0.153829	0.210972	0.350065
Anapc1	0.0272775	0.875863	-0.0313763	0.847495	-0.0580357	0.444439	0.00297131	0.98304
Anapc10	-0.0946319	0.874034	0.137166	0.68504	0.192919	0.327047	0.143642	0.599988
Anapc11	-0.0546545	0.844763	-0.0962632	0.599962	-0.0726096	0.511448	-0.0737303	0.626154
Anapc13	-0.223211	0.658038	-0.166659	0.682225	0.477083	0.0430568	0.250673	0.430465
Anapc15	-0.11687	0.678665	-0.183781	0.344617	0.0652579	0.554586	-0.0177566	0.934382
Anapc16	-0.0718256	0.653967	0.00406252	0.981973	0.00513699	0.949049	-0.00653516	0.961946
Anapc2	0.0599405	0.569893	0.0443175	0.635148	0.00674281	0.913814	-0.047011	0.574117
Anapc4	0.11491	0.581572	0.00394617	0.986762	-0.0217277	0.848827	0.0899659	0.524629
Anapc5	-0.121366	0.677697	0.0739643	0.806232	0.166858	0.267241	0.206752	0.323663
Anapc7	0.0403281	0.822734	-0.0383781	0.820109	0.00927652	0.9065	0.0426553	0.733189
Ang	-0.119098	0.870752	-0.203076	0.692505	0.411596	0.103716	0.408407	0.296335
Angel1	0.109498	0.551674	-0.000618136	0.997429	-0.197987	0.0787929	-0.188093	0.113901
Angel2	-0.0755715	0.627056	-0.054031	0.621746	0.0355549	0.642141	0.0482969	0.605335
Angpt1	0.0498174	0.944885	-0.18366	0.655883	0.367796	0.12832	-0.0467898	0.909583
Angpt2	0.271488	0.491462	0.0923404	0.810375	0.0403147	0.849225	0.0150153	0.966786
Angpt4	0.192149	0.894237	0.492332	0.558566	-0.413109	NA	0.245849	NA
Angptl1	0.120172	0.860468	0.326814	0.454135	0.355667	0.18982	0.499873	0.188299
Angptl2	0.212245	0.68717	-0.0520437	0.911829	0.314551	0.182471	-0.0416136	0.91681
Angptl3	-0.340862	0.731846	-0.664355	0.315427	0.553466	0.13036	0.0422175	0.952598
Angptl4	0.105562	0.867157	-0.339376	0.368275	0.146968	0.600724	-0.161158	0.600722
Angptl6	-0.0788123	0.808245	-0.0146384	0.966126	-0.045837	0.748601	-0.00494555	0.987224
Angptl7	0.168949	0.777744	0.094057	0.832056	-0.389874	0.179774	0.111439	0.771012
Angptl8	-0.33909	0.752858	0.361104	0.68504	1.14364	0.0281722	0.569899	0.429096
Ank	-0.0903149	0.848574	-0.111805	0.748243	0.195086	0.244032	-0.154945	0.617091
Ank1	-1.43374	0.278068	0.234234	0.875486	0.417096	0.481712	0.436062	0.628643
Ank2	-0.123892	0.660655	-0.131818	0.534833	0.17454	0.167539	-0.0842553	0.635898
Ank3	-0.873081	0.278068	0.132698	0.898955	0.48709	0.291065	0.421627	0.509338
Ankdd1a	-0.191204	0.879635	-0.71365	0.406285	-0.113693	NA	-0.302495	NA
Ankdd1b	0.147917	0.701475	-0.0881484	0.805856	-0.0515434	0.784035	0.0239976	0.94004
Ankef1	-0.156197	0.845452	-0.359935	0.479876	0.405636	0.11298	0.00505386	0.991715
Ankfn1	-1.687	0.289827	-1.15892	0.342806	-0.592699	NA	0.0925577	NA
Ankfy1	0.0667014	0.75363	0.0883819	0.606956	-0.260856	0.026103	-0.0787325	0.552084
Ankhd1	0.0452364	0.818038	0.067137	0.72476	-0.160491	0.0870256	0.0140033	0.933001
Ankib1	0.0532107	0.752858	0.125583	0.323149	-0.0553598	0.544107	-0.0211148	0.866859
Ankle1	0.120908	0.910894	-0.020061	0.982852	-0.349975	0.407539	-0.0671663	0.938228
Ankle2	0.0244633	0.888182	0.0841892	0.479419	-0.10085	0.167136	0.0217227	0.845667
Ankmy1	-0.519271	0.29915	0.186814	0.781846	0.406744	0.192295	0.357006	0.425897
Ankmy2	-0.0210012	0.946832	-0.1008	0.625208	0.0764954	0.390707	-0.0798139	0.566498
Ankra2	-0.105559	0.653967	-0.0390947	0.848554	-0.149761	0.131236	-0.045238	0.800854
Ankrd1	-0.622185	0.66802	0.601279	0.500216	0.451981	NA	0.579064	0.459245
Ankrd10	0.122555	0.582173	0.11895	0.478114	-0.130677	0.259839	-0.0121785	0.958569
Ankrd11	0.0956506	0.6419	0.0713111	0.705189	-0.230557	0.0362656	-0.181341	0.154716
Ankrd12	0.129202	0.67583	0.167176	0.40192	-0.243408	0.112138	-0.0704008	0.723911
Ankrd13a	0.0513309	0.822707	0.00426031	0.984551	-0.14188	0.158944	-0.115398	0.422668
Ankrd13b	-0.00687736	0.993273	0.0450235	0.925971	-0.0114237	0.965989	0.0365345	0.934091
Ankrd13c	-0.0182828	0.929475	-0.0215114	0.886178	0.0203362	0.770869	-0.037256	0.723911
Ankrd13d	0.180221	0.640142	-0.0115127	0.979516	-0.313425	0.133702	-0.0528863	0.862303
Ankrd16	-0.0177405	0.948861	-0.0114493	0.962694	-0.0922091	0.371673	-0.0735955	0.641412
Ankrd17	0.0161638	0.930288	0.0189642	0.907305	-0.07109	0.269561	-0.0435164	0.648063
Ankrd2	-1.64255	0.318881	0.525313	0.758235	1.24917	0.159703	1.28148	0.254717
Ankrd23	-1.11359	0.345801	0.524139	0.695045	0.526138	0.382006	0.591813	0.532605
Ankrd24	-0.0731582	0.829164	-0.212296	0.344617	0.0997842	0.503471	-0.0557291	0.807577
Ankrd26	-0.041685	0.919754	0.0609526	0.86104	0.016968	0.928736	0.0844213	0.728048
Ankrd27	-0.0566575	0.71505	-0.00159995	0.991678	0.0236269	0.779403	-0.0599616	0.589823
Ankrd28	-0.0422015	0.88688	-0.0859585	0.709895	0.159497	0.157968	0.102273	0.571759
Ankrd29	-0.0480047	0.949564	-0.150323	0.747824	-0.12209	0.620471	0.111896	0.75549
Ankrd33	0.16915	0.960471	-0.753437	NA	0.294588	NA	-1.03077	NA
Ankrd33b	-0.343352	0.355625	0.143815	0.685815	0.0215422	0.919871	0.102038	0.741133
Ankrd34a	0.275047	0.750392	-0.166307	0.838332	0.176639	0.652614	-0.194962	0.716991
Ankrd34b	-0.45736	0.878935	-0.246435	NA	-0.124378	NA	0.489336	NA
Ankrd35	-0.367665	0.557344	-0.218856	0.672664	-0.18212	0.54024	-0.195097	0.64646
Ankrd37	-0.210796	0.663084	-0.193765	0.588708	-0.0326575	0.888854	0.0484492	0.899724
Ankrd39	0.106011	0.687394	-0.00375077	0.989706	-0.00629923	0.963047	0.0427047	0.83239
Ankrd40	-0.168644	0.62328	-0.139178	0.600935	0.248327	0.102395	0.0993782	0.69234
Ankrd42	-0.0759558	0.930288	-0.142476	0.826925	0.0180796	0.952489	0.348691	0.381718
Ankrd44	0.11237	0.76829	0.125192	0.687179	-0.392129	0.0969669	-0.180539	0.502728
Ankrd45	-0.599503	0.890342	0.0912103	NA	1.07817	NA	-0.665205	NA
Ankrd46	-0.00491959	0.98604	-0.069152	0.667751	0.197169	0.0279413	0.0993592	0.436493
Ankrd49	0.0859401	0.68373	-0.014399	0.951332	-0.109017	0.279306	0.0119663	0.950579
Ankrd50	-0.022096	0.960107	-0.234549	0.233262	0.0301639	0.852985	-0.0861929	0.647373
Ankrd52	0.139178	0.541135	0.0597996	0.80535	-0.208039	0.0809104	-0.237637	0.150815
Ankrd53	0.381431	0.727126	0.534896	0.457935	0.0685508	NA	0.198421	NA
Ankrd54	0.133793	0.492967	0.111661	0.400129	-0.0206052	0.827435	0.0249654	0.879229
Ankrd55	0.144983	0.864087	-0.0890052	0.87835	-0.117089	0.752622	-0.0553198	0.927173
Ankrd6	-0.00468887	0.993725	0.110865	0.714444	0.108878	0.518329	-0.0180518	0.957715
Ankrd61	0.191435	0.805041	0.271959	0.569664	-0.628116	0.0593094	-0.0390329	0.944019
Ankrd63	0.615622	0.83487	0.92075	NA	0.558558	NA	0.487781	NA
Ankrd65	-0.290352	0.947406	0.0668095	NA	1.20585	NA	0.273041	NA
Ankrd66	1.05369	0.641052	0.559983	NA	-0.599029	NA	0.894478	NA
Ankrd7	0.00521702	0.995405	-0.0522291	0.933907	-0.193869	0.559132	-0.0908296	0.860234
Ankrd9	-0.736315	0.254376	-0.180653	0.798619	0.658212	0.0626148	0.40996	0.381718
Anks1	0.229957	0.29915	0.0425341	0.880368	-0.0113105	0.94821	-0.241364	0.134855
Anks1b	0.683435	0.794206	0.0248315	NA	1.03046	NA	0.308366	NA
Anks3	0.0678571	0.733231	0.0969592	0.479876	-0.0741795	0.463431	-0.0719341	0.569947
Anks6	0.155842	0.775392	-0.0245978	0.966509	-0.199736	0.378957	-0.0876111	0.807725
Ankzf1	0.063665	0.685831	0.0201795	0.903409	-0.0683299	0.41595	-0.0164409	0.895645
Anln	-0.265967	0.787468	-0.395454	0.539911	0.0318045	0.943561	-0.372786	0.497199
Ano1	0.291141	0.566574	-0.117314	0.774207	0.214711	0.294852	0.0717997	0.880297
Ano10	-0.213098	0.614074	-0.269266	0.343196	0.273379	0.144056	-0.00791505	0.983551
Ano2	-0.255139	0.936458	0.0648427	NA	0.256827	NA	-2.03015	NA
Ano3	-1.54926	0.624586	-1.80102	0.345546	1.18456	0.325798	1.25443	0.503072
Ano4	-0.257566	0.901439	-1.09023	NA	0.408964	NA	0.472328	NA
Ano5	-1.40121	0.369176	0.209916	0.897473	0.58778	0.354028	0.590529	0.515762
Ano6	0.00414598	0.981601	-0.0638681	0.397325	-0.0599203	0.201145	-0.0885363	0.193661
Ano7	-0.125635	0.918545	-0.890046	0.203326	-0.908784	NA	-0.557556	0.450327
Ano8	-0.0859357	0.772374	-0.0370137	0.880655	0.0644038	0.58274	-0.0276258	0.899882
Ano9	-0.31964	0.943408	-1.36376	0.462367	0.970352	NA	0.0836386	0.974617
Anp32a	0.0738783	0.653967	0.0493466	0.695045	0.0608543	0.354995	0.0756421	0.489437
Anp32b	0.106816	0.626862	0.0883742	0.598683	-0.0818137	0.386011	0.0195597	0.924925
Anp32e	-0.0847706	0.643869	0.091838	0.530405	0.0337932	0.716368	0.172277	0.162142
Anpep	0.0812574	0.894237	-0.150008	0.702311	0.362359	0.213675	0.130012	0.737374
Antkmt	-0.0972709	0.653967	-0.0875605	0.666519	0.114785	0.214544	0.0667158	0.652685
Antxr1	0.230863	0.548589	0.0513153	0.883045	0.100208	0.594146	0.149522	0.597513
Antxr2	0.0730086	0.650414	0.0565704	0.652485	0.0999221	0.291461	0.126673	0.314464
Anxa1	-0.220032	0.728296	-0.152484	0.760151	0.52	0.0900808	0.373846	0.354424
Anxa11	-0.0596778	0.823774	-0.0399912	0.862917	-0.108428	0.290053	-0.105122	0.502445
Anxa2	0.040495	0.93192	0.0198521	0.96305	0.344005	0.0713313	0.124023	0.612455
Anxa3	-0.00494986	0.99018	0.273801	0.118596	0.277819	0.0547608	0.29586	0.0958227
Anxa4	-0.0192213	0.951902	-0.160283	0.267526	0.0714535	0.546412	0.0788913	0.673574
Anxa5	0.0196054	0.966099	-0.0877837	0.775712	0.359541	0.0393966	0.222692	0.274405
Anxa6	0.0083402	0.972394	0.0415845	0.802324	0.0986107	0.323742	0.000738205	0.996235
Anxa7	-0.046916	0.79224	-0.0217973	0.897473	0.11262	0.146621	0.0461637	0.694977
Anxa8	0.407854	0.67583	0.0159308	0.986762	0.637382	0.0594671	0.234306	0.679893
Anxa9	-0.0550378	0.886393	-0.179536	0.479876	0.0936691	0.529442	0.090631	0.696959
Aoah	0.0077109	0.995028	-0.108202	0.895074	-0.550692	0.151813	0.272856	0.580855
Aoc1	-0.0787183	0.941119	-0.322989	0.578109	-0.431951	0.256704	0.303037	0.547158
Aoc2	0.144054	0.603733	0.010628	0.973522	-0.281929	0.0710783	-0.179234	0.354217
Aoc3	-0.070432	0.934774	-0.497641	0.253466	0.257584	0.367039	-0.374379	0.30806
Aopep	-0.155018	0.540084	-0.0157978	0.965093	0.161974	0.202633	0.171395	0.349605
Aox1	-0.19913	0.778806	-0.412118	0.318683	0.329333	0.187821	-0.0775602	0.868447
Aox3	-0.718111	0.331888	-0.761071	0.206902	0.413824	NA	0.407939	0.45692
Ap1ar	0.0129229	0.955892	0.0943828	0.452044	-0.00343343	0.967573	0.0878081	0.381913
Ap1b1	-0.0105846	0.945002	-0.0790489	0.328555	-0.152257	0.0219632	-0.140437	0.0782549
Ap1g1	-0.00385215	0.982492	-0.0364235	0.768027	-0.115942	0.0579829	-0.114181	0.117463
Ap1g2	0.0583354	0.811226	-0.0392863	0.846875	-0.215433	0.0612129	-0.180284	0.223004
Ap1m1	0.111886	0.667812	-0.014402	0.958579	-0.230599	0.0613095	-0.157533	0.386313
Ap1m2	0.427078	0.837157	-0.893834	0.5008	0.552268	NA	0.9832	0.448902
Ap1s1	-0.0948907	0.732303	-0.194558	0.38809	0.0957718	0.446594	-0.0462513	0.809312
Ap1s2	-0.161538	0.579974	0.176434	0.442315	0.153141	0.308083	0.148231	0.472019
Ap1s3	0.116821	0.862578	0.10839	0.834613	-0.661419	0.0510188	-0.181742	0.657671
Ap2a1	-0.0166139	0.91936	-0.0556776	0.602524	-0.0870395	0.238711	-0.14519	0.0844213
Ap2a2	0.0812071	0.616581	-0.0294438	0.834371	-0.0384108	0.633521	-0.0958141	0.339993
Ap2b1	0.127181	0.531309	0.0437063	0.821057	-0.179944	0.0806823	-0.12034	0.384761
Ap2m1	-0.0622648	0.734519	0.0627159	0.655252	0.0576519	0.441315	0.0462117	0.703488
Ap2s1	-0.0289261	0.897553	0.0119284	0.962168	0.170419	0.0843953	0.1099	0.414054
Ap3b1	0.0794271	0.653967	0.034169	0.826925	-0.224538	0.026103	-0.130864	0.226403
Ap3b2	-0.774254	0.653967	0.0689083	0.964761	0.74284	NA	0.394335	NA
Ap3d1	0.113357	0.336814	0.0847489	0.478911	-0.0830017	0.237339	-0.0428207	0.667659
Ap3m1	-0.0427391	0.75827	-0.0283447	0.833555	0.0769283	0.229623	0.0192135	0.840112
Ap3m2	0.0807701	0.811226	0.0440742	0.883772	-0.235583	0.164553	-0.0482444	0.859118
Ap3s1	-0.106877	0.810833	-0.126266	0.708312	0.250039	0.141075	0.0998644	0.709997
Ap3s2	-0.0662427	0.759186	-0.13972	0.299002	-0.114199	0.172737	-0.130993	0.286677
Ap4b1	-0.08799	0.653557	-0.136806	0.219058	-0.0826706	0.316498	-0.0844599	0.449355
Ap4e1	-0.0117691	0.968129	0.0546476	0.742356	-0.139836	0.115372	-0.0668403	0.612364
Ap4m1	0.0345489	0.813219	-0.0289302	0.798619	-0.0452593	0.459295	-0.0325806	0.754078
Ap4s1	-0.164324	0.554729	0.145972	0.502961	0.240829	0.0774644	0.148704	0.410754
Ap5b1	0.167533	0.646722	-0.0297094	0.940422	-0.505205	0.021743	-0.358218	0.1377
Ap5m1	-0.0125538	0.964742	0.00305797	0.989086	0.0590338	0.531434	0.0708135	0.597853
Ap5s1	-0.115505	0.637598	-0.236067	0.0772783	-0.00520107	0.96914	-0.170694	0.203153
Ap5z1	0.0799994	0.789909	0.0209799	0.945231	-0.316177	0.0313537	-0.257408	0.167067
Apaf1	0.141814	0.732757	0.139499	0.681769	-0.378094	0.0748811	-0.0947994	0.760929
Apba1	0.201288	0.434156	-0.116366	0.634907	-0.205592	0.157495	-0.325426	0.0958099
Apba2	0.0658776	0.970158	0.138199	0.904831	-0.371473	NA	-0.117244	NA
Apba3	-0.0640614	0.834066	-0.0399686	0.889671	0.168208	0.190152	0.00943116	0.968007
Apbb1	-0.190837	0.614278	-0.24931	0.378229	0.299633	0.0755143	0.231831	0.328
Apbb1ip	0.132567	0.823937	0.0718305	0.891727	-0.620186	0.0548812	-0.296506	0.436862
Apbb2	0.0811142	0.794071	0.0838801	0.740446	0.0765206	0.60351	0.0390732	0.850249
Apbb3	0.102259	0.560292	0.0874468	0.533504	-0.0188931	0.86835	-0.0140005	0.922906
Apc	0.0410961	0.845493	0.0378539	0.846875	-0.0648421	0.421356	0.0386848	0.747919
Apc2	0.449564	0.244733	0.317343	0.247697	-0.0037512	0.987331	-0.203697	0.541645
Apcdd1	-0.128765	0.887795	-0.575327	0.204118	0.250419	0.491677	-0.706352	0.0587594
Apeh	0.00247917	0.991522	-0.0173737	0.915178	0.00355652	0.967006	-0.031244	0.802861
Apex1	-0.093887	0.700151	0.0402227	0.864187	0.14895	0.276707	0.153771	0.449355
Apex2	-0.369474	0.544082	-0.133258	0.813026	0.140638	0.621541	0.113652	0.799613
Aph1a	-0.0842239	0.717154	-0.212182	0.123453	0.12066	0.256728	-0.0626613	0.654024
Aph1b	0.00773094	0.990049	-0.0814724	0.802695	0.221115	0.167631	0.163121	0.467213
Aph1c	-0.0252111	0.970271	-0.159325	0.701063	0.106905	0.649882	-0.00746111	0.987224
Api5	-0.0336534	0.837157	0.040804	0.757762	-0.0387255	0.605483	0.0795382	0.457851
Apip	-0.0770045	0.88401	-0.0946185	0.821507	0.428607	0.0349688	0.33982	0.310535
Aplf	0.0890473	0.785561	0.114318	0.660117	0.0949714	0.503919	0.112048	0.62163
Apln	-0.36289	0.621367	-0.600896	0.225531	0.330917	0.301355	0.377297	0.431779
Aplnr	0.309058	0.653967	-0.188054	0.740331	-0.186841	0.543988	-0.277508	0.492495
Aplp1	-0.12013	0.818857	0.155075	0.662139	-0.0714627	0.762511	0.1248	0.696643
Aplp2	0.0621226	0.90739	-0.113524	0.776822	0.225438	0.226646	-0.116387	0.669079
Apmap	-0.599542	0.40166	-0.689008	0.206902	0.470666	0.200321	0.296933	0.597612
Apoa2	-0.1665	0.695983	-0.360862	0.153587	0.249228	0.157392	-0.146151	0.596302
Apobec1	0.0291206	0.94978	0.012731	0.973522	-0.285701	0.12313	0.00718639	0.980413
Apobec2	-1.42749	0.29915	0.0893999	0.955611	0.551652	0.312065	0.580359	0.456248
Apobec3	0.00402575	0.990544	-0.104555	0.548747	-0.299619	0.0380789	-0.147197	0.448577
Apobr	-0.0266305	0.948047	-0.145402	0.531581	0.00969315	0.949914	0.0336959	0.892287
Apoc1	-0.314072	0.703305	-0.282757	0.683892	0.613699	0.0962054	0.412266	0.408903
Apoc2	-0.631527	0.654683	-0.321634	0.76626	-0.233771	NA	-0.0755546	0.939653
Apod	-0.261422	0.570518	-0.074106	0.861925	0.429828	0.0578755	0.470347	0.0685436
Apoe	0.164123	0.627056	0.0405971	0.903089	-0.123546	0.418643	-0.0400582	0.888937
Apof	0.00475924	0.996071	0.536087	0.219058	-0.299198	0.316345	0.0324839	0.952353
Apol10b	-0.22166	0.728989	0.1831	0.723016	-0.162677	0.563087	0.26503	0.463153
Apol11a	0.0785322	0.956375	0.672164	0.318923	0.09098	NA	0.326634	0.631301
Apol11b	-0.340178	0.832413	0.459194	0.714732	-0.136001	NA	0.297811	0.783867
Apol6	-0.198618	0.758164	0.050532	0.933907	0.61016	0.0554138	-0.0217016	0.968583
Apol7a	-0.798321	0.646958	0.218323	0.868855	0.0767707	NA	-0.23837	NA
Apol7b	-0.112965	0.864007	0.0650536	0.915933	-0.246453	0.467451	-0.283781	0.490771
Apol7c	0.0604931	0.94308	0.0502336	0.939976	-0.0538352	0.879217	-0.192856	0.632467
Apol7e	-0.128452	0.862578	0.143672	0.82487	-0.480706	0.176915	-0.0798443	0.875145
Apol8	-0.599285	0.852042	2.60566	NA	1.4062	NA	0.980435	NA
Apol9a	-0.0881067	0.912666	0.363264	0.404917	0.234569	0.376744	0.6507	0.0844213
Apol9b	-0.289936	0.658038	0.123889	0.801883	-0.0879584	0.756098	0.147303	0.704124
Apold1	-0.134454	0.811226	0.324225	0.48012	0.380044	0.169095	0.125771	0.734787
Apom	-0.00459697	0.996603	0.0563924	0.944537	-0.385882	NA	-0.0764105	0.906251
Apon	-0.337037	0.867662	-1.3192	NA	-1.81286	NA	-1.85339	NA
Apoo	-0.125672	0.823774	-0.0774205	0.877971	0.583371	0.0211197	0.20711	0.522375
Apoo-ps	-0.295788	0.583386	-0.140269	0.78297	0.511673	0.0399893	0.299608	0.393949
Apool	-0.294941	0.594342	-0.102761	0.847572	0.647215	0.026187	0.443028	0.202679
App	0.0496019	0.788089	0.0320058	0.821057	0.149726	0.13292	0.146511	0.138466
Appbp2	-0.17382	0.372844	0.0308989	0.898017	0.00983742	0.935443	-0.00870959	0.963341
Appbp2os	0.0119433	0.988975	-0.284218	0.518266	-0.264704	0.354536	-0.515442	0.19095
Appl1	0.0716531	0.750392	0.0844115	0.642237	-0.0863291	0.450842	0.0752555	0.589478
Appl2	0.00654842	0.980976	-0.031172	0.849778	0.0504302	0.521696	0.0175987	0.905817
Aprt	-0.00375402	0.994209	0.0712778	0.810993	-0.0503872	0.744617	0.0349786	0.892287
Aptx	-0.0607672	0.769733	-0.100749	0.497665	0.0124021	0.894949	0.0097976	0.952353
Aqp1	0.0102881	0.98604	0.198155	0.511467	0.41085	0.0429602	0.337833	0.180643
Aqp11	-0.232841	0.778234	-0.333016	0.591201	0.245484	0.477164	-0.177414	0.791377
Aqp2	-1.2287	0.664849	-2.9609	NA	1.16263	NA	0.216221	NA
Aqp3	-0.00228242	0.997548	-0.0963416	0.86824	-0.617838	0.0833195	-0.534451	0.163522
Aqp4	-1.44018	0.235366	-0.145262	0.907501	0.284851	0.585784	0.336715	0.643443
Aqp5	0.306824	0.933237	-0.914829	0.732535	0.213555	0.871437	-0.144322	0.957454
Aqp7	0.0291118	0.968553	-0.22204	0.652485	0.330879	0.181556	0.00208314	0.996614
Aqp9	-0.0272738	0.980847	-0.119386	0.865426	0.264834	NA	-0.00729214	0.991694
Aqr	0.0935611	0.684071	0.0579263	0.808775	-0.253998	0.0470455	-0.140923	0.387938
Ar	-0.161363	0.667058	-0.108774	0.665741	0.10207	0.466902	0.00435315	0.987033
Araf	0.064353	0.658463	0.0183746	0.898217	-0.0699655	0.273492	-0.0385321	0.727464
Arap1	0.198892	0.330365	0.0932167	0.650142	-0.303759	0.0483732	-0.111218	0.533426
Arap2	0.0756451	0.838558	0.164775	0.479876	-0.144708	0.414045	-0.0298532	0.921435
Arap3	0.215351	0.271087	0.184353	0.263811	0.198361	0.109902	0.0793538	0.667659
Arc	-0.277492	0.65451	-0.0603307	0.927808	-0.480011	0.100042	-0.687888	0.056346
Arcn1	0.0665896	0.54551	0.0182587	0.869118	-0.0280694	0.649882	-0.0267672	0.773723
Areg	-0.0823698	0.987871	-0.935594	0.75615	0.121566	0.938919	1.02653	0.658393
Arel1	-0.0459756	0.833909	-0.0423068	0.846875	-0.0964813	0.287174	-0.0722056	0.614813
Arf1	-0.01528	0.935528	0.0340316	0.76873	0.0926744	0.109606	0.0960687	0.267501
Arf2	-0.0422248	0.854576	0.0688609	0.683278	0.133131	0.130181	0.164333	0.163615
Arf3	0.175333	0.572043	-0.0193829	0.957399	-0.409676	0.0227571	-0.316518	0.1134
Arf4	0.0208177	0.948047	0.0170089	0.955784	0.00270102	0.981826	-0.0364694	0.834133
Arf5	0.015488	0.974999	-0.0963489	0.738017	-0.212417	0.158798	-0.216484	0.296793
Arf6	0.079195	0.753298	0.0111699	0.967415	-0.280049	0.0292824	-0.157425	0.324952
Arfgap1	0.0390239	0.851485	0.0474977	0.748051	-0.0224951	0.792441	0.000611925	0.996718
Arfgap2	-0.113124	0.487646	0.0064762	0.978733	0.0844316	0.345201	0.0507024	0.747944
Arfgap3	0.129846	0.574251	-0.05225	0.767502	-0.0213384	0.844688	-0.0390509	0.829393
Arfgef1	-0.0210691	0.933171	0.119482	0.404329	-0.0154288	0.894865	0.100577	0.396571
Arfgef2	-0.0549105	0.844763	-0.149683	0.408368	0.0582328	0.600583	-0.0806369	0.619907
Arfgef3	-0.388803	0.857847	-0.620733	NA	-0.555513	NA	0.0529513	NA
Arfip1	-0.0382849	0.889712	0.0486982	0.805207	0.0250422	0.820654	0.0936676	0.518108
Arfip2	0.0163036	0.958704	-0.0325875	0.893807	0.252655	0.0254372	0.11337	0.467213
Arfrp1	0.0775251	0.62294	0.105325	0.341819	-0.0131956	0.876904	-0.0295321	0.791253
Arg1	-0.166606	0.909807	-0.692896	0.393135	0.377215	0.436579	0.270016	0.737068
Arg2	-0.0643564	0.945992	-0.447498	0.301965	-0.332365	0.2631	0.239025	0.686289
Arglu1	-0.0285378	0.898165	0.0296433	0.864823	-0.0717888	0.372042	0.0605459	0.613627
Arhgap1	0.126974	0.627056	-0.025688	0.916015	-0.211467	0.069001	-0.165716	0.269659
Arhgap10	-0.14591	0.689652	-0.0222247	0.959186	0.16169	0.358733	0.0991773	0.714101
Arhgap11a	0.0217384	0.972707	0.0957556	0.816953	-0.364595	0.204927	-0.109396	0.74732
Arhgap12	0.000920616	0.997953	0.0106986	0.973014	0.172647	0.141587	0.241896	0.111674
Arhgap15	0.151672	0.77469	0.200373	0.556832	-0.371165	0.316498	-0.0644963	0.860469
Arhgap17	0.216409	0.540631	0.0825052	0.802217	-0.418038	0.0354253	-0.175029	0.565628
Arhgap18	0.0335843	0.920573	0.0711745	0.749489	0.239625	0.0469831	0.186927	0.193368
Arhgap19	0.0182189	0.984977	-0.18717	0.549735	-0.131726	0.494071	0.294384	0.354723
Arhgap20	-0.262118	0.610211	0.0839618	0.877971	0.226842	0.364664	0.244173	0.483687
Arhgap20os	-0.58387	0.663138	0.177223	0.854064	-0.035507	NA	-0.0263912	NA
Arhgap21	0.06443	0.884954	-0.104576	0.693826	0.192523	0.154855	0.0485804	0.839167
Arhgap22	-0.16833	0.771057	0.223173	0.535572	-0.226349	0.459859	-0.17157	0.65382
Arhgap23	0.258365	0.24897	0.0200942	0.945856	-0.112717	0.363683	-0.216895	0.242563
Arhgap24	-0.158317	0.653557	-0.249597	0.265362	0.156422	0.330378	0.133988	0.552084
Arhgap25	0.200596	0.67583	0.207517	0.542164	-0.420436	0.183433	-0.0725735	0.85422
Arhgap26	0.0493569	0.864007	-0.0845894	0.713616	-0.204512	0.125823	-0.266981	0.0931054
Arhgap27	0.172191	0.679284	0.0950013	0.765427	-0.367696	0.0715495	-0.221258	0.386313
Arhgap27os3	0.0259782	0.977132	-0.182239	0.737722	-0.713562	0.10268	-0.46719	0.248141
Arhgap28	-0.0662567	0.840305	0.0577297	0.83769	0.00694505	0.963064	0.0841601	0.752152
Arhgap29	0.0887048	0.70471	-0.059565	0.788547	0.111194	0.326789	-0.00471454	0.98179
Arhgap30	0.162077	0.742964	0.271774	0.384441	-0.435424	0.255367	-0.0968078	0.774103
Arhgap31	0.216705	0.305461	0.148797	0.397219	0.0471159	0.713583	-0.0379828	0.853905
Arhgap32	0.16362	0.728185	-0.0886358	0.781035	-0.0112957	0.954995	-0.116448	0.664033
Arhgap33	0.15875	0.692943	-0.113316	0.720285	-0.361181	0.0737327	-0.301042	0.201932
Arhgap35	-0.0360827	0.945534	-0.261574	0.318224	0.128026	0.443219	-0.0675354	0.809456
Arhgap36	-0.972588	0.673721	-0.257748	NA	0.147584	NA	-0.889051	NA
Arhgap39	0.205954	0.555776	0.0823061	0.798619	-0.332499	0.0623365	-0.293808	0.200119
Arhgap4	0.23969	0.681634	0.185385	0.676455	-0.59784	0.111031	-0.197965	0.607752
Arhgap40	0.576614	0.671896	0.0631886	0.965652	0.471111	NA	-0.416261	0.62163
Arhgap42	0.0555931	0.847383	-0.0223432	0.938261	0.181632	0.101853	0.166819	0.248141
Arhgap44	-0.231408	0.761646	0.0523978	0.953045	0.534065	0.164225	0.398938	0.362125
Arhgap45	0.217443	0.68758	0.203693	0.602876	-0.557887	0.167817	-0.235437	0.508195
Arhgap5	-0.146666	0.781094	-0.118877	0.758368	0.347341	0.0637313	0.166452	0.583147
Arhgap6	-0.0904171	0.808638	-0.0669368	0.830035	0.149801	0.305211	0.266651	0.138948
Arhgap8	-0.273811	0.544909	-0.320041	0.3761	0.135512	0.578791	0.185619	0.625644
Arhgap9	0.242808	0.671747	0.150001	0.741024	-0.642123	0.123316	-0.309426	0.396437
Arhgdia	0.0846688	0.823987	-0.00746936	0.983185	-0.285506	0.0619926	-0.240483	0.268404
Arhgdib	0.15003	0.818631	0.118221	0.819378	-0.699434	0.0705388	-0.275508	0.464939
Arhgdig	-0.157334	0.864087	-0.395645	0.548496	0.319063	0.377666	0.504261	0.284788
Arhgef1	0.177234	0.704536	0.128992	0.729151	-0.518783	0.0503267	-0.257316	0.407522
Arhgef10	0.0725543	0.829691	-0.00618223	0.984371	-0.210746	0.139689	0.0623081	0.798916
Arhgef10l	-0.217865	0.696642	0.0603174	0.923045	0.214254	0.408818	0.229411	0.56368
Arhgef11	0.0903454	0.640539	-0.0303796	0.86928	-0.0895195	0.298012	-0.154421	0.239004
Arhgef12	-0.0307935	0.930323	-0.129313	0.517256	0.0917911	0.423994	-0.0506697	0.780948
Arhgef15	0.0810391	0.834712	0.142148	0.602449	0.39991	0.0313537	0.177874	0.3767
Arhgef16	-0.26322	0.79488	-0.633808	0.205349	0.379071	0.308317	0.273307	0.637914
Arhgef17	0.116056	0.798996	0.00670544	0.987176	0.0237895	0.913008	-0.0547723	0.847179
Arhgef18	0.176267	0.60511	-0.00457178	0.990378	-0.419894	0.0540838	-0.231351	0.374737
Arhgef19	-0.561462	0.731846	-1.21905	0.186405	0.815049	0.204175	0.514526	0.589478
Arhgef2	0.138834	0.692614	0.130345	0.631963	-0.291313	0.0810115	-0.163211	0.490753
Arhgef25	0.0135025	0.978281	-0.0131596	0.97332	0.274376	0.144503	0.167962	0.443229
Arhgef26	0.206304	0.652713	-0.146859	0.652485	0.288549	0.112836	0.326122	0.255573
Arhgef28	-0.0563143	0.933171	-0.21434	0.597547	0.389457	0.0716399	0.0349988	0.928604
Arhgef3	0.140555	0.67583	0.049329	0.873747	-0.33055	0.0744997	-0.064525	0.807725
Arhgef33	-0.202942	0.692614	-0.222648	0.521209	0.115606	0.582483	0.109302	0.758787
Arhgef37	-1.01939	0.235959	-0.475416	0.508943	0.481579	0.259801	0.392494	0.547473
Arhgef38	-0.484029	0.877513	-0.986336	0.645788	0.94081	NA	1.39696	NA
Arhgef39	0.0018281	0.997328	0.00631824	0.98949	-0.0764198	0.737168	-0.0856075	0.78064
Arhgef4	0.105125	0.834289	0.0577334	0.903089	-0.319118	0.178461	-0.0840801	0.836165
Arhgef40	0.00357316	0.995028	-0.0723276	0.811721	0.147691	0.265639	-0.10683	0.596302
Arhgef5	0.0336083	0.960012	-0.0317201	0.933907	0.328103	0.100277	0.411064	0.075484
Arhgef6	0.0705513	0.86681	0.137247	0.614893	-0.264304	0.136773	-0.00722341	0.983462
Arhgef7	0.0872201	0.685831	0.0408321	0.812724	-0.146494	0.0971229	-0.170937	0.186379
Arhgef9	-0.180023	0.702339	-0.183676	0.579339	0.251234	0.171549	-0.028141	0.940167
Arid1a	0.0954124	0.788089	0.131561	0.646775	-0.442912	0.029258	-0.275098	0.258325
Arid1b	-0.0469752	0.768729	-0.0659282	0.671891	-0.22494	0.0175486	-0.249549	0.00415823
Arid2	0.0278263	0.912666	0.0376204	0.847662	-0.19884	0.067493	-0.163604	0.231911
Arid3a	0.125265	0.731261	0.0633498	0.845916	-0.356297	0.0704671	-0.253793	0.233456
Arid3b	0.167807	0.700902	0.0800164	0.839669	-0.488144	0.0670252	-0.209585	0.524688
Arid4a	0.00573958	0.989082	0.184605	0.318606	-0.233185	0.134815	-0.0424291	0.840112
Arid4b	0.025387	0.934271	0.168559	0.273441	-0.0691587	0.596217	0.102077	0.479112
Arid5a	0.0890817	0.848478	0.116539	0.730033	-0.481716	0.0446968	-0.239569	0.409699
Arid5b	0.067279	0.787468	0.0747262	0.698483	-0.206666	0.0387946	-0.15694	0.35251
Arih1	-0.033294	0.803145	0.0716523	0.404329	-0.0782462	0.173256	0.0051889	0.958483
Arih2	-0.0518082	0.807123	0.0741969	0.657884	0.131009	0.144458	0.0352166	0.808127
Arl1	-0.0919609	0.73403	0.0511071	0.823414	0.240631	0.0552267	0.220694	0.208651
Arl10	0.02508	0.922027	-0.150406	0.335169	-0.121011	0.239175	-0.0961446	0.535855
Arl11	-0.0411055	0.96029	0.0642107	0.907882	-0.244452	0.410644	0.035409	0.939653
Arl13a	0.68978	0.750392	0.593812	NA	-0.347105	NA	0.489137	NA
Arl13b	-0.0271438	0.926516	0.108577	0.529967	0.131634	0.191071	0.141328	0.296694
Arl14ep	-0.0181003	0.938216	0.0222245	0.904831	-0.0776982	0.338559	0.00360115	0.980813
Arl14epl	0.279315	0.823759	0.0151652	0.99048	-0.155497	NA	-0.231595	NA
Arl15	-0.284045	0.378827	-0.222308	0.409936	0.188559	0.251975	-0.0150536	0.962432
Arl16	0.00988308	0.972786	-0.065535	0.733517	0.0238033	0.828821	0.00204768	0.991647
Arl2	-0.256915	0.438131	-0.188639	0.540056	0.323691	0.0764868	0.146389	0.521348
Arl2bp	-0.099375	0.883108	0.107934	0.836816	0.061058	0.799073	-0.0707271	0.864939
Arl3	-0.269076	0.3335	-0.0262267	0.946913	0.388133	0.0309011	0.251888	0.300869
Arl4a	-0.348384	0.601523	-0.359911	0.467636	0.351361	0.207226	0.210614	0.631707
Arl4c	0.00515703	0.994919	-0.0267413	0.96219	-0.626105	0.0530956	-0.403074	0.171289
Arl4d	-0.0944426	0.816034	0.194561	0.548747	0.262753	0.123363	0.292683	0.248438
Arl5a	-0.0712396	0.627056	-0.0677405	0.542423	-0.0711878	0.321759	-0.0673035	0.505967
Arl5b	-0.0479673	0.798857	0.0200829	0.891867	0.0230531	0.793051	0.0242906	0.830162
Arl5c	0.053078	0.945307	0.167968	0.709756	-0.542214	0.171179	-0.329217	0.372172
Arl6	-0.0583963	0.855092	-0.155336	0.504321	0.307415	0.0238085	0.164329	0.422429
Arl6ip1	0.00924721	0.972707	0.0103165	0.964433	-0.0325198	0.73536	0.0305763	0.838437
Arl6ip4	-0.0334351	0.877583	0.0258563	0.899874	0.152112	0.0750887	0.168655	0.216557
Arl6ip5	-0.0814234	0.785095	0.115705	0.567447	-0.0845663	0.444301	0.0173327	0.930375
Arl6ip6	0.0192883	0.947406	-0.00200789	0.992703	0.00500257	0.960946	-0.0611361	0.667659
Arl8a	0.0319821	0.906068	-0.110339	0.495197	-0.23226	0.040513	-0.182127	0.31944
Arl8b	-0.101561	0.399733	-0.0622204	0.581058	0.101615	0.175241	0.00441799	0.980413
Arl9	-0.171878	0.813219	0.0734267	0.90673	-0.0741138	NA	0.130267	0.790797
Armc1	-0.077147	0.79608	-0.0654391	0.794228	0.117842	0.315583	0.121594	0.515946
Armc10	0.0207811	0.953184	-0.0225532	0.934139	-0.241909	0.0654254	-0.0707538	0.714051
Armc2	0.088452	0.822707	0.125298	0.653044	0.0900981	0.637814	0.00753882	0.983462
Armc3	0.172177	0.877636	0.377709	0.57739	-0.116709	NA	0.0406009	0.960902
Armc4	-0.698807	0.822707	-0.00642892	NA	0.168321	NA	-0.414822	NA
Armc5	0.103377	0.671747	-0.0347799	0.87714	-0.232153	0.0565985	-0.244497	0.0956301
Armc6	-0.0820777	0.708365	-0.0307964	0.886033	0.151258	0.144503	0.112198	0.440293
Armc7	0.0687492	0.903488	0.0429189	0.924909	-0.422758	0.0995912	-0.27555	0.361916
Armc8	0.0208296	0.912352	0.0163184	0.90981	-0.0436075	0.513999	-0.0349591	0.700743
Armc9	0.136146	0.799291	-0.201797	0.607233	-0.594274	0.0283253	-0.286619	0.392026
Armcx1	0.0374752	0.933171	0.0255324	0.948169	0.177918	0.270124	0.161084	0.481048
Armcx2	0.167345	0.529518	0.087105	0.717776	-0.200374	0.143645	-0.0441808	0.843595
Armcx3	0.0299762	0.911353	0.0909243	0.629934	0.134478	0.179599	0.322927	0.00281988
Armcx4	-0.321793	0.535062	-0.00341571	0.99524	0.324446	0.255289	0.488216	0.200601
Armcx5	-0.0142634	0.963413	-0.0799186	0.648446	-0.0753669	0.471907	-0.0655932	0.698545
Armcx6	-0.0330264	0.96038	-0.0342652	0.946611	-0.0219154	0.928689	0.00335689	0.994552
Armh1	0.0405132	0.972707	-0.443631	0.556564	0.377622	NA	-0.439587	0.454445
Armh2	0.0127527	0.990049	0.074467	0.904854	-0.671909	0.0428875	-0.552818	0.214118
Armh3	-0.0367727	0.89525	-0.0533467	0.812571	-0.112112	0.283875	-0.212286	0.121013
Armh4	-0.124842	0.898355	0.162395	0.803876	0.685824	0.0599433	0.354771	0.429266
Armt1	0.0441813	0.840888	0.00290522	0.989433	0.0655831	0.456688	0.0422115	0.79921
Arnt	0.0414891	0.780667	-0.0229998	0.84606	-0.0817288	0.141153	-0.150579	0.0337628
Arnt2	-0.142148	0.803418	-0.125081	0.776822	-0.233509	0.328292	-0.0186456	0.969409
Arntl	-0.167682	0.522933	-0.1985	0.357528	0.00555989	0.976799	0.149941	0.387183
Arntl2	0.0439553	0.918039	-0.2242	0.36553	0.105429	0.495644	-0.00886482	0.979374
Arpc1a	-0.0252395	0.94448	-0.0836938	0.723699	0.163622	0.109888	-0.00934929	0.964987
Arpc1b	0.134406	0.678673	0.116419	0.669265	-0.271871	0.070318	-0.0617224	0.806912
Arpc2	0.0718873	0.878935	0.0517908	0.891348	-0.367701	0.047675	-0.191345	0.440293
Arpc3	0.0786898	0.796768	0.106122	0.615017	-0.0296092	0.830125	0.0848229	0.628913
Arpc4	0.083862	0.777744	0.0327115	0.907201	-0.214241	0.0790151	-0.135476	0.417245
Arpc5	0.0499889	0.889155	0.0492689	0.850569	-0.204253	0.177628	-0.0759405	0.696852
Arpc5l	-0.170374	0.278068	-0.00122056	0.995487	0.0357171	0.704506	0.0875752	0.47787
Arpin	0.00921094	0.983728	-0.19806	0.346269	0.0605928	0.679513	-0.0966741	0.648247
Arpp19	-0.207572	0.28152	-0.0757153	0.705939	0.182283	0.132108	0.187991	0.244083
Arpp21	-0.685579	0.259256	0.0469408	0.963259	-0.125679	0.730864	-0.000393878	0.999653
Arr3	-0.607034	0.794071	-0.874114	NA	0.343128	NA	-0.754287	NA
Arrb1	0.107956	0.422578	-0.0767423	0.482674	-0.126806	0.0688373	-0.0987911	0.218874
Arrb2	0.211534	0.668132	0.189968	0.581026	-0.377025	0.173473	-0.166407	0.598412
Arrdc1	0.0712727	0.879138	0.00736309	0.984982	-0.378538	0.0567566	-0.18291	0.512424
Arrdc2	0.0295613	0.930288	-0.00913013	0.972864	-0.0897725	0.543089	-0.181221	0.256665
Arrdc3	0.0026723	0.996071	-0.0488389	0.889082	-0.156674	0.340458	-0.164521	0.477953
Arrdc4	0.0862566	0.787688	0.19629	0.283299	-0.126837	0.262016	0.0444064	0.815302
Arsa	0.119736	0.573639	-0.0361991	0.862305	0.036427	0.761703	-0.237942	0.0993678
Arsb	0.186483	0.401157	-0.0517651	0.845701	-0.306632	0.0416328	-0.210662	0.237751
Arsg	-0.00459234	0.994919	-0.271252	0.42008	-0.191197	0.415772	-0.104941	0.725224
Arsi	0.294388	0.653967	0.175865	0.733585	0.100024	0.770207	0.246487	0.53261
Arsj	-0.0614249	0.952559	0.103254	0.885653	0.0580909	0.875319	0.469623	0.275274
Arsk	0.0903418	0.723913	0.0303428	0.905612	0.047626	0.670483	0.110625	0.488219
Art1	-1.23382	0.399733	0.413409	0.767136	0.573993	0.362594	0.544106	0.561928
Art2a	0.0332383	0.966099	0.327111	0.344237	-0.413635	0.327316	0.130505	0.697259
Art2b	0.213808	0.785561	0.232667	0.705388	-0.678207	0.117359	-0.445991	0.310535
Art3	-0.225909	0.702846	-0.151784	0.751899	0.393899	0.112283	-0.0158111	0.974073
Art4	0.0590692	0.930287	0.162893	0.688752	-0.490202	0.0699441	-0.176279	0.623771
Art5	-1.22657	0.271087	0.350997	0.763713	0.573019	0.303291	0.33321	0.689788
Artn	-0.265477	0.883835	-0.416177	NA	0.320268	NA	0.392366	NA
Arv1	0.0907186	0.775727	0.033047	0.914544	-0.267812	0.0799906	-0.251615	0.171289
Arvcf	-0.0464107	0.915469	0.0409363	0.915363	0.262958	0.135889	0.169469	0.468434
Arxes1	-0.604327	0.452862	-0.63726	0.338679	0.524998	0.20446	0.12348	0.863562
Arxes2	-0.582419	0.490273	-0.665497	0.310141	0.459329	0.255737	0.143572	0.842269
As3mt	-0.115548	0.738133	-0.0932464	0.73851	0.206321	0.12313	0.146714	0.447628
Asah1	-0.0187132	0.96029	-0.00650833	0.981973	0.0622274	0.585784	0.133909	0.403407
Asah2	-0.0598782	0.885197	-0.0779827	0.769221	0.156104	0.241378	0.0894473	0.671202
Asap1	0.120378	0.600346	0.0443838	0.851825	-0.242131	0.0554138	-0.267808	0.0827049
Asap2	0.164813	0.370586	-0.00333168	0.98949	0.000801287	0.994579	-0.11976	0.411351
Asap3	0.245235	0.264137	0.175569	0.347423	0.163587	0.182867	0.145487	0.421822
Asb1	-0.0355313	0.915937	-0.0312483	0.900986	0.047877	0.665227	-0.0355444	0.842315
Asb10	-1.13752	0.456873	0.218006	0.883772	0.57469	0.310463	0.578792	0.479112
Asb11	-1.64431	0.293936	0.328303	0.828965	0.738714	0.244489	0.708409	0.432401
Asb12	-0.801084	0.381174	0.293603	0.793449	0.613993	0.238434	0.726725	0.328544
Asb13	0.00142234	0.995028	0.0911629	0.531236	-0.0943107	0.174218	-0.00318759	0.982057
Asb14	-1.29761	0.278068	0.190893	0.899993	0.499423	0.376651	0.523238	0.510996
Asb15	-1.28121	0.296844	0.206084	0.902891	0.387034	0.536064	0.251703	0.781375
Asb16	-1.40142	0.313659	0.0970336	0.956243	0.155601	0.797967	0.188669	0.834935
Asb2	-1.05255	0.269799	0.100917	0.945204	0.491569	0.335891	0.655204	0.381718
Asb3	0.0705831	0.804264	0.0521575	0.833017	0.105495	0.371535	0.0485811	0.779005
Asb4	-0.904302	0.286078	0.0147259	0.990368	0.585371	0.182457	0.600569	0.351989
Asb5	-1.30268	0.336814	0.216595	0.88231	0.579721	0.300727	0.662976	0.392257
Asb6	0.0304841	0.923868	0.0703547	0.708538	-0.20961	0.093264	-0.192381	0.22225
Asb7	-0.0184731	0.949564	-0.0318683	0.870655	0.0205587	0.831376	-0.0689255	0.626859
Asb8	-0.210961	0.422578	-0.0220264	0.958433	0.114291	0.421659	-0.0280814	0.921929
Ascc1	-0.0806088	0.778234	-0.0729746	0.73589	-0.0125634	0.92422	-0.103765	0.542974
Ascc2	-0.00754091	0.977329	0.00502133	0.980261	-0.13653	0.147224	-0.0519139	0.652654
Ascc3	0.124727	0.551301	0.119002	0.530076	-0.0958605	0.320518	0.102354	0.396996
Ascl1	-0.238346	0.796001	-0.340223	0.646495	0.412713	0.259839	-0.0322579	0.966256
Ascl2	-0.0900625	0.979467	-0.478677	NA	0.533656	NA	-0.0120377	NA
Ascl3	0.00801105	0.996603	-0.251171	0.8319	-0.127534	NA	-0.240301	NA
Ascl4	0.384273	0.840998	0.411496	NA	0.924748	NA	0.521359	NA
Asdurf	-0.147671	0.518065	0.0209261	0.947159	-0.0227851	0.850113	0.124703	0.507367
Asf1a	-0.0193684	0.951379	0.0352752	0.876495	0.0804238	0.434151	0.127073	0.368498
Asf1b	-0.022851	0.963413	0.137162	0.632743	-0.273216	0.122841	-0.0854594	0.754988
Asgr2	0.193289	0.848752	-0.0276342	0.977827	-0.412844	NA	0.270511	0.649539
Ash1l	-0.0138059	0.949564	0.0251793	0.888341	-0.0858425	0.26017	-0.0315296	0.757868
Ash2l	0.00476676	0.986113	-0.0966045	0.466631	-0.0827272	0.293111	0.0986925	0.404313
Asic1	0.0346153	0.938057	-0.188877	0.493114	0.135698	0.447852	-0.0919913	0.693253
Asic2	-0.168132	0.887348	0.276087	0.723852	-0.554822	NA	0.105481	0.890038
Asic3	-0.0345797	0.966099	-0.401252	0.348248	0.326391	0.199193	-0.233848	0.533236
Asl	0.00233806	0.996071	0.0266561	0.93152	-0.0210593	0.889014	0.143548	0.458135
Asns	-0.162388	0.823873	-0.397724	0.387594	0.361434	0.159288	0.174591	0.691875
Asnsd1	-0.155241	0.41425	0.0656469	0.818564	0.1351	0.231721	0.194573	0.294897
Aspa	-0.31485	0.67583	-0.426605	0.405828	0.484157	0.101581	0.137798	0.78703
Aspg	-0.42649	0.581572	-0.689715	0.145524	0.474615	0.142911	0.0512607	0.935057
Asph	-0.504071	0.336814	0.0112102	0.988415	0.385444	0.192891	0.274774	0.552747
Asphd1	-0.198217	0.824244	-0.681483	0.244415	-0.907822	NA	-0.939454	0.110764
Asphd2	0.348348	0.732757	0.0804406	0.943412	-0.0336187	NA	0.358262	0.580203
Aspm	-0.093228	0.916652	0.083036	0.90996	-0.602425	0.104117	0.0110772	0.987451
Aspn	0.0751067	0.886075	0.184431	0.543644	0.484802	0.0211197	0.389879	0.0485616
Asprv1	-0.126118	0.862578	0.0505804	0.933163	-0.340193	0.26535	-0.0756375	0.892857
Aspscr1	0.00290989	0.992066	-0.052602	0.758368	-0.0364301	0.701944	-0.0730565	0.589689
Asrgl1	-0.2089	0.422578	-0.093534	0.708526	0.160063	0.238952	0.17	0.381989
Ass1	0.0130526	0.988488	0.0756773	0.893237	-0.568164	0.0498313	-0.33891	0.313242
Aste1	0.0338905	0.924131	0.0873213	0.678766	0.203426	0.122916	0.12502	0.462041
Astn1	0.0751548	0.923758	0.0855194	0.862126	-0.27731	0.34825	-0.0283849	0.960145
Astn2	0.334271	0.33202	0.0376379	0.936853	-0.0890472	0.680788	0.137529	0.66929
Asxl1	0.117962	0.619428	0.0772372	0.708811	-0.230854	0.0615061	-0.129615	0.409929
Asxl2	0.0794393	0.73804	0.109591	0.583709	-0.194392	0.134412	-0.000941326	0.996657
Asxl3	0.107937	0.843422	0.0764367	0.873377	-0.0563631	0.818545	0.0689334	0.854211
Atad1	-0.0908996	0.58919	0.00611271	0.976479	0.120229	0.114592	0.0779766	0.600952
Atad2	0.180475	0.60511	0.362375	0.106181	-0.300652	0.170295	-0.0171119	0.958775
Atad2b	0.0558593	0.848133	0.0138731	0.96116	-0.211359	0.135594	-0.0980763	0.56331
Atad3a	-0.00849839	0.987265	-0.117903	0.729511	0.332951	0.0605876	0.0576274	0.837586
Atad3aos	0.0665017	0.943862	-0.174213	0.801883	-0.23534	NA	0.0358267	0.953971
Atad5	0.0870572	0.877031	0.208817	0.548496	-0.222889	0.349321	0.0446935	0.898095
Atat1	-0.132153	0.684595	-0.286117	0.151494	0.043565	0.760428	-0.144606	0.463723
Atcay	-0.1818	0.713904	0.103722	0.789937	-0.131704	0.533768	0.0569756	0.887736
Atcayos	-1.38935	0.229232	0.347827	0.74215	0.371368	0.498109	0.552379	0.40835
Ate1	-0.00230322	0.992066	-0.0211027	0.877276	0.00604047	0.941175	0.00154851	0.990646
Atf1	-0.0720703	0.673478	-0.0182018	0.914417	0.0137947	0.871495	0.00166133	0.991385
Atf1-ps	-0.124225	0.565951	-0.0491554	0.790287	-0.062797	0.52668	-0.0631081	0.665482
Atf2	-0.0633938	0.831992	-0.0744684	0.725449	0.0429209	0.733152	-0.0528652	0.741581
Atf3	-0.534905	0.330182	1.185	0.00140666	0.629636	0.0922348	1.11791	0.00432548
Atf4	-0.227514	0.252616	0.170826	0.302708	0.231291	0.0326939	0.228585	0.061012
Atf5	-0.37065	0.563592	-0.44794	0.332833	0.355804	0.202839	-0.0159601	0.97912
Atf6	-0.0507384	0.872284	-0.0921665	0.678783	0.123026	0.24761	0.0858872	0.617294
Atf6b	0.0953064	0.750392	0.0593715	0.802565	-0.285618	0.0331823	-0.138761	0.436862
Atf7	0.0355748	0.848478	-0.0211529	0.907882	-0.107084	0.161864	-0.0942812	0.333432
Atf7ip	0.000429084	0.999208	0.0150155	0.972794	-0.463355	0.0271291	-0.309944	0.156533
Atg10	-0.0215461	0.972291	-0.15749	0.660359	0.447581	0.0326939	0.273948	0.333891
Atg101	-0.200316	0.296844	-0.109638	0.625911	0.0617557	0.602815	-0.0565337	0.747319
Atg12	0.0138764	0.95545	-0.0656711	0.655883	0.0558086	0.399863	-0.015147	0.909224
Atg13	-0.0440433	0.785033	-0.16926	0.00588918	-0.148763	0.0298307	-0.130043	0.124901
Atg14	-0.0597395	0.796087	-0.120641	0.383266	-0.138109	0.148373	-0.181169	0.172654
Atg16l1	0.0274302	0.882441	0.123765	0.270751	0.0850608	0.233443	0.0454272	0.679685
Atg16l2	0.15004	0.702514	0.189836	0.442341	-0.177863	0.331211	0.0514879	0.850745
Atg2a	0.0468306	0.775727	-0.0686101	0.67164	-0.161017	0.0515162	-0.237233	0.047414
Atg2b	0.0448813	0.782077	0.019952	0.884449	-0.0167712	0.782582	-0.0751953	0.422883
Atg3	0.063838	0.807938	0.141647	0.404329	0.188091	0.104888	0.229987	0.140973
Atg4a	0.0413194	0.915734	0.144377	0.506169	0.0939422	0.541914	0.178028	0.326607
Atg4b	0.0881948	0.432356	0.0760582	0.394784	0.0375876	0.554769	-0.00808209	0.942635
Atg4c	-0.0845463	0.766525	-0.103393	0.581053	0.140091	0.162823	0.0153189	0.937348
Atg4d	-0.0989768	0.681634	-0.056179	0.780703	0.0731511	0.466517	-0.0156882	0.93434
Atg5	-0.0475061	0.772828	-0.0313951	0.820518	0.021465	0.753377	0.0248964	0.832954
Atg7	-0.0255382	0.924681	-0.164843	0.291247	0.104809	0.313282	-0.0393622	0.780575
Atg9a	-0.127027	0.748817	0.0190701	0.964923	0.0124882	0.945826	-0.0981065	0.697259
Atg9b	-0.245765	0.725635	-0.27554	0.59877	0.23453	0.396259	0.0728293	0.892484
Atic	0.0764386	0.788254	0.0928527	0.664501	-0.142934	0.23034	-0.0839413	0.64256
Atl1	-0.110149	0.830511	-0.0915634	0.831948	-0.153712	0.485515	0.176006	0.5586
Atl2	-0.440562	0.278068	0.039262	0.945331	0.526001	0.0335845	0.358413	0.275274
Atl3	-0.0932476	0.741457	-0.229551	0.202364	-0.0631969	0.577397	-0.213639	0.146933
Atm	0.0554064	0.886494	0.207921	0.362474	-0.220527	0.234354	-0.0450167	0.848079
Atmin	-0.0812069	0.49363	-0.0953885	0.318606	-0.158387	0.0298307	-0.166969	0.0197136
Atn1	0.124239	0.626862	-0.0414321	0.875486	-0.219946	0.0858229	-0.258446	0.162223
Atoh8	0.0578698	0.907218	0.315846	0.306978	0.28006	0.198775	0.106919	0.65735
Atox1	-0.198227	0.609899	-0.129839	0.68504	0.380706	0.042063	0.267067	0.258748
Atp10a	0.0755936	0.841523	0.0389335	0.927808	-0.257161	0.143825	-0.179327	0.479112
Atp10b	-1.89517	0.466741	-2.23701	0.215433	0.243424	0.839655	0.332861	0.883297
Atp10d	0.0251503	0.929475	0.0940544	0.664501	-0.104592	0.366516	-0.0872522	0.607296
Atp11a	0.000442892	0.999208	0.0329225	0.915363	0.0720655	0.600103	0.133812	0.420678
Atp11b	0.0673256	0.79756	0.0564287	0.802217	-0.201382	0.137364	-0.0808519	0.634731
Atp11c	0.0311176	0.913797	0.064635	0.739851	0.113334	0.312964	0.121991	0.369479
Atp13a1	0.104839	0.664207	0.134525	0.427304	-0.198773	0.0739882	-0.0817334	0.636406
Atp13a2	0.076598	0.824997	-0.0380948	0.904831	-0.337959	0.0376434	-0.175746	0.395411
Atp13a3	-0.0260148	0.933147	-0.0526778	0.786323	0.0278253	0.776073	-0.0162963	0.928479
Atp13a5	-2.193	0.474143	0.245486	0.92988	1.19761	NA	0.557921	NA
Atp1a1	0.0942878	0.660985	0.0479039	0.818795	-0.158102	0.114611	-0.0315599	0.841758
Atp1a2	-0.305653	0.627276	-0.27509	0.591771	0.425885	0.116834	0.131103	0.757401
Atp1a3	-0.159104	0.833909	-0.27325	0.597547	-0.265452	0.453135	-0.783727	0.0558387
Atp1a4	0.209758	0.829164	-0.129071	0.862601	0.286662	0.417787	-0.48139	0.375052
Atp1b1	-0.260833	0.427408	0.0566276	0.904078	0.0134401	0.949631	0.0836908	0.780723
Atp1b2	-0.577427	0.540084	0.266753	0.776175	0.238358	0.59279	0.056762	0.944965
Atp1b3	0.0139077	0.96192	-0.011482	0.958433	-0.0941286	0.270336	-0.0304348	0.852391
Atp23	0.0673133	0.821348	-0.0411182	0.87714	0.0324527	0.843171	-0.0442563	0.842133
Atp2a1	-1.37731	0.398981	0.267441	0.852498	0.366779	0.563872	0.3457	0.713363
Atp2a2	-0.0440894	0.913797	-0.0528331	0.875868	0.169079	0.23034	0.071531	0.771543
[truncated: 20,090 more rows]

## Sheet: Lung_Expression
Lung
	BCG.7dpi		rBCG.7dpi		BCG.90dpi		rBCG.90dpi		INF.7dpc		BCG.7dpc		rBCG.7dpc		INF.30dpc		BCG.30dpc		rBCG.30dpc
NAME	log2FoldChange	padj	log2FoldChange	padj	log2FoldChange	padj	log2FoldChange	padj	log2FoldChange	padj	log2FoldChange	padj	log2FoldChange	padj	log2FoldChange	padj	log2FoldChange	padj	log2FoldChange	padj
0610005C13Rik	0.00274135	0.999683	-0.0441288	0.968587	-0.338722	0.57381	0.0637053	0.934191	0.114366	0.837695	-0.393932	0.366968	-0.0594437	0.924241	-0.439865	0.308734	-0.218801	0.628324	-0.772109	0.110852
0610009B22Rik	0.0127524	0.998478	-0.165969	0.6095	-0.0524346	0.863533	-0.18958	0.527334	-0.0961606	0.674186	-0.0808878	0.675875	-0.395434	0.0452174	-0.169029	0.369959	-0.162558	0.370183	-0.391938	0.0311148
0610009E02Rik	-0.0258597	0.995329	0.414059	0.0559787	0.25662	0.269388	0.0282688	0.933482	0.272232	0.171369	0.371613	0.0155248	0.513812	0.00191011	-0.112649	0.625997	0.146013	0.39796	0.205107	0.297835
0610009L18Rik	-0.0594342	0.993766	-0.163505	0.80143	0.0520265	0.92186	-0.23946	0.637057	-0.0401649	0.935006	0.149868	0.567296	0.114457	0.776048	-0.493841	0.0721291	-0.656721	0.00854447	-0.264742	0.573498
0610010F05Rik	0.148289	0.988624	0.0644156	0.785467	0.031946	0.895771	0.199867	0.279468	-0.130923	0.364258	-0.24283	0.0198244	-0.151864	0.283868	-0.0392097	0.786104	-0.138392	0.234914	0.0237509	0.913782
0610010K14Rik	0.127678	0.988624	0.229678	0.689415	0.0716261	0.88275	-0.28718	0.501074	0.397659	0.181716	0.399242	0.107625	0.189342	0.550841	0.0256903	0.95003	-0.123217	0.6989	-0.247333	0.485449
0610012G03Rik	-0.00744672	0.999292	0.132209	0.791468	0.161467	0.67581	-0.261891	0.457339	0.36262	0.135425	0.446727	0.0283437	0.15866	0.552987	-0.0141304	0.967491	-0.0840467	0.760073	-0.286809	0.27919
0610025J13Rik	-0.573963	0.988624	-0.0190243	0.990991	0.243471	NA	-0.664916	NA	-0.120447	0.898589	0.654715	0.210099	0.505384	0.444629	-0.877505	0.223697	-0.528574	0.444422	-0.314773	0.772064
0610030E20Rik	-0.15237	0.988624	-0.304928	0.0921012	-0.279944	0.199048	0.02334	0.928975	-0.239795	0.197482	-0.453007	0.00148084	-0.194699	0.182926	-0.0858183	0.636038	-0.263448	0.0233268	-0.0411896	0.859709
0610038B21Rik	-0.124983	0.988624	-0.165828	0.800664	0.0440821	0.942692	0.00593124	0.992409	-0.113238	0.804505	-0.151889	0.628615	-0.1546	0.689558	-0.152028	0.626567	-0.43911	0.181839	0.266865	0.422654
0610039H22Rik	0.337327	0.988624	0.8274	0.582714	-0.22685	NA	-0.997233	NA	-0.272015	0.815978	0.875792	0.202159	0.178505	0.880191	0.0769726	0.948585	-0.990952	0.245709	-0.881396	0.433371
0610039K10Rik	-0.348883	0.988624	-0.197864	0.744494	-0.272381	0.49385	0.206657	0.617114	0.193477	0.567342	-0.229691	0.401888	-0.15424	0.650211	-0.262071	0.376107	-0.242782	0.325425	0.0932297	0.817823
0610040B10Rik	0.0994606	0.988624	-0.105812	0.915941	-0.0528778	0.936022	-0.467226	0.447742	0.694194	0.0404119	0.479747	0.14743	0.124052	0.791636	0.081313	0.852266	-0.249292	0.549488	0.0256842	0.969563
0610040F04Rik	0.149905	0.988624	0.834528	0.181297	0.19567	0.717282	0.8791	0.0208794	0.367733	0.440022	0.348907	0.481965	1.03066	0.000425443	0.644201	0.020955	0.769014	0.00446639	1.38049	1.19e-06
0610040J01Rik	0.280915	0.6317	0.193024	0.384758	0.219499	0.242107	-0.00286494	0.992059	-0.00996869	0.971985	0.223877	0.111993	0.27846	0.0317887	0.287039	0.0632034	0.274679	0.0139614	0.19804	0.291716
0610042G04Rik	0.27033	0.988624	0.395627	0.591901	0.210411	0.744173	-0.101222	0.889905	0.126263	0.814189	0.484217	0.174041	0.173274	0.742789	0.387915	0.334293	0.333753	0.374475	-0.0165373	0.981487
0610043K17Rik	-0.331058	0.988624	0.0618727	0.940167	-0.434961	0.360743	-0.0702748	0.912244	-0.224897	0.587101	-0.549244	0.0784387	-0.327153	0.417969	-0.175531	0.633132	-0.239786	0.503672	-0.00783935	0.990625
1110002E22Rik	-0.547079	0.988624	-0.0754327	0.948239	-0.336195	0.580396	-0.440162	0.572371	-0.194156	0.811559	0.961431	0.0133397	-0.677476	0.106043	-0.271633	0.481572	-0.648012	0.0542015	0.682375	0.336778
1110002J07Rik	0.656123	0.988624	0.0481075	0.977729	-0.562919	NA	-0.113361	NA	-0.30781	0.757497	-0.0812015	0.912152	-0.392078	0.639565	1.38131	0.000386879	0.733452	0.136017	0.233587	0.808289
1110002L01Rik	-0.0678305	0.988624	-0.122331	0.487094	-0.0224486	0.895008	-0.0968674	0.591767	-0.231692	0.0354384	-0.206839	0.0210112	-0.173242	0.0919799	-0.183708	0.0592432	-0.231777	0.00811549	-0.137034	0.222226
1110004F10Rik	0.071885	0.988624	0.0239321	0.958223	0.211367	0.430627	-0.0932521	0.754378	0.174556	0.362559	0.213014	0.208618	0.178531	0.336398	0.124617	0.509681	0.0728057	0.713178	-0.00177935	0.995778
1110006O24Rik	-0.0791243	0.988624	-0.351444	0.504274	-0.510741	0.194631	-0.541582	0.265176	-0.00559239	0.991522	0.219707	0.432965	-0.119901	0.777155	-0.302944	0.30888	-0.400811	0.137825	-0.628334	0.030954
1110008P14Rik	0.219315	0.988624	0.206008	0.736627	0.215561	0.631749	-0.256619	0.561202	0.184283	0.572445	0.31718	0.203679	0.0853942	0.816667	0.077164	0.847098	-0.103302	0.74865	-0.217779	0.55419
1110017D15Rik	0.119143	0.988624	0.170592	0.795617	0.653172	0.136182	0.245599	0.639956	0.0663955	0.919111	0.88679	0.000643013	0.303757	0.401398	-0.288803	0.47957	-0.0363841	0.931462	0.246429	0.622566
1110018N20Rik	-0.0912103	0.988624	0.188266	0.654103	-0.131779	0.708239	-0.27189	0.510189	-0.000110315	0.999686	0.19458	0.381395	0.000819125	0.999137	-0.442458	0.0300789	-0.454087	0.025806	-0.179704	0.592904
1110019D14Rik	-0.00333429	0.999297	0.060611	0.908234	-0.0729236	0.820682	-0.165632	0.633874	-0.500416	0.0220178	-0.244078	0.207975	-0.237398	0.322901	-0.341939	0.0677287	-0.441883	0.0151458	-0.205137	0.429148
1110020A21Rik	-0.0588608	0.993766	0.373725	0.560769	0.293678	0.524345	-0.142632	0.817313	0.0907139	0.858198	0.120836	0.710852	-0.0264089	0.960488	-0.196018	0.598239	-0.318922	0.357918	0.107985	0.847815
1110025M09Rik	-0.135556	0.988624	-0.270765	0.283402	-0.45994	0.00822505	-0.101768	0.771934	0.0761281	0.690794	-0.326081	0.027584	-0.229424	0.142352	-0.141223	0.31675	-0.568091	2.02e-06	-0.371502	0.0232874
1110028F11Rik	-0.126758	0.990034	0.295608	0.79372	0.0890168	NA	0.0837528	0.930471	0.0642454	0.934127	0.0681391	0.903114	-0.156777	0.825043	0.284347	0.603846	-0.168954	0.77917	0.220541	0.768469
1110032A03Rik	0.0292436	0.988624	-0.0039653	0.98983	0.160274	0.278394	0.0885829	0.622006	0.0833549	0.568046	0.164969	0.0864133	0.130873	0.284869	-0.152803	0.138733	-0.124693	0.235819	0.0452333	0.808997
1110032F04Rik	-0.152497	0.988624	-0.508622	0.507956	-0.100991	0.881232	-0.79541	0.205909	0.263699	0.614806	0.25472	0.478771	0.176403	0.725982	0.29547	0.49176	0.239133	0.569048	-0.0258727	0.972448
1110038B12Rik	0.0232775	0.998478	0.124879	0.865055	-0.21162	0.606158	-0.371007	0.411173	0.146831	0.694761	0.258979	0.385565	0.0354993	0.933628	0.132916	0.709407	0.177922	0.567951	-0.136874	0.756146
1110038F14Rik	0.136456	0.988624	0.168064	0.725897	0.165401	0.617374	-0.196523	0.598476	0.325107	0.188346	0.495887	0.0209614	0.261257	0.291972	0.398363	0.0711091	0.185294	0.432942	-0.058342	0.879583
1110046J04Rik	-0.0405233	0.993766	0.0772319	0.877428	0.137322	0.674124	0.092129	0.826344	-0.235231	0.451661	-0.0121418	0.965367	0.132431	0.700824	-0.077524	0.793453	-0.252277	0.299355	-0.0928155	0.808088
1110051M20Rik	0.00955865	0.998423	0.0739198	0.813987	0.182568	0.376234	-0.142959	0.476835	0.0694595	0.686797	0.159425	0.151564	0.0850427	0.583643	-0.0979144	0.561063	-0.0734462	0.594677	-0.127766	0.417258
1110059E24Rik	0.0933698	0.988624	0.0399417	0.924612	0.143986	0.558959	-0.0454587	0.855588	0.206415	0.194512	0.240814	0.0512859	0.145284	0.313657	0.0611691	0.717312	0.020326	0.915548	0.00510543	0.986188
1110059G10Rik	0.112702	0.988624	0.0108815	0.984069	-0.0389753	0.906697	-0.165985	0.567279	0.281519	0.127439	0.227321	0.245893	0.0487659	0.852325	0.0213995	0.93315	-0.0880298	0.666214	-0.251319	0.241539
1110065P20Rik	-0.0682377	0.988624	0.0417645	0.924564	-0.00103436	0.997929	-0.186682	0.53531	0.218323	0.30894	0.238055	0.0950946	0.127585	0.558973	-0.107807	0.634535	-0.237455	0.201121	-0.246837	0.204634
1190005I06Rik	0.355871	0.988624	0.484278	0.612269	0.605386	0.392015	-0.0136195	0.990682	0.494051	0.360886	0.886832	0.0436347	0.249987	0.631587	0.0555393	0.925734	0.0583418	0.924164	0.0578551	0.947883
1190007I07Rik	-0.139848	0.988624	-0.0499858	0.940167	-0.0544745	0.907735	-0.195766	0.64654	0.290045	0.262838	0.373872	0.132148	0.043923	0.900576	-0.18775	0.491183	-0.166393	0.556408	-0.308483	0.278876
1300002E11Rik	0.0564026	0.991336	0.0124971	0.98319	-0.167609	0.575239	-0.356596	0.192054	-0.12041	0.643252	-0.177249	0.374034	-0.257883	0.231695	-0.378655	0.0312628	-0.466994	0.00363228	-0.405791	0.0369979
1300017J02Rik	0.583285	0.988624	0.956233	NA	1.45954	NA	-0.32975	NA	1.15039	NA	1.21341	NA	-0.0804709	NA	-0.617471	0.671981	0.338694	0.831537	0.0625637	NA
1500002C15Rik	0.50906	0.960603	0.336333	0.490971	0.291021	0.393751	0.0460363	0.920881	0.304296	0.258337	0.40431	0.0992916	0.354255	0.172302	0.462778	0.0375456	0.359066	0.114794	0.189881	0.567318
1500002F19Rik	-0.149149	0.988624	-0.201682	0.749055	-0.481972	0.240161	0.131851	0.787696	-0.285453	0.443414	-0.670433	0.0197951	-0.482308	0.0982895	-0.255312	0.483171	-0.351155	0.18817	-0.154959	0.711461
1500004A13Rik	-0.0977159	0.988624	-0.213284	0.693026	-0.385645	0.373236	0.161424	0.70441	-0.34479	0.285093	-0.843217	0.000379292	-0.51987	0.0275198	-0.271883	0.318507	-0.280032	0.208878	-0.0187389	0.967437
1500009L16Rik	0.0593252	0.994533	-0.0659867	0.938236	0.00479738	0.994084	-0.402657	0.496336	-0.131811	0.779529	0.161329	0.648464	0.20544	0.635547	0.238614	0.567417	0.287347	0.428975	-0.495548	0.254511
1500011B03Rik	-0.066422	0.988624	-0.0595291	0.899704	0.0462577	0.879829	-0.320938	0.146451	0.259567	0.171012	0.238323	0.167878	0.0593477	0.80143	0.0274256	0.915473	-0.103027	0.573168	-0.272309	0.167566
1500015A07Rik	0.083205	0.988624	0.0833908	0.855999	0.0434024	0.906838	-0.0864359	0.835707	0.229372	0.381729	0.214805	0.375292	0.227283	0.360283	-0.00420204	0.98987	-0.269999	0.213634	0.0531328	0.886358
1500026H17Rik	-0.444809	0.988624	0.240557	0.841565	-0.00764988	NA	0.0949917	NA	0.714696	0.254476	0.5665	0.240232	0.111795	0.904267	-0.146135	0.849046	-0.473941	0.487169	0.187912	0.844181
1500035N22Rik	0.217671	0.988624	-0.22955	0.841565	0.561147	0.388848	0.434084	0.635292	0.0111736	0.991481	0.634268	0.142958	0.442615	0.435646	-0.686729	0.246554	-0.543452	0.33704	0.192794	0.820954
1600010M07Rik	0.0893656	0.991672	0.140647	0.866586	-0.0688682	0.910925	-0.338837	0.564211	0.525103	0.147622	0.536937	0.0774341	0.386408	0.28561	0.306483	0.379186	0.079142	0.85488	-0.257187	0.590428
1600012H06Rik	-0.0289369	0.988624	-0.000628469	0.998805	0.00251248	0.98584	-0.0382429	0.771934	0.011548	0.910677	-0.0962298	0.161146	-0.0485729	0.632904	-0.0640634	0.32025	-0.140574	0.0159813	-0.149567	0.0306826
1600014C10Rik	0.126697	0.988624	-0.051867	0.872098	0.0870237	0.722673	-0.218696	0.344253	0.0916966	0.683177	0.0462498	0.772105	-0.104082	0.570612	0.966544	3.75e-14	0.720751	2.6e-08	0.146949	0.459579
1600020E01Rik	0.0311153	0.993766	0.289375	0.347427	0.282467	0.24371	0.024767	0.940436	-0.170511	0.418679	0.0674759	0.689434	0.277993	0.123835	-0.159871	0.358706	0.113898	0.486445	0.169704	0.399414
1600023N17Rik	0.268329	0.988624	-0.45321	NA	-0.295455	NA	-0.967732	NA	0.721382	NA	-0.550012	NA	-0.351389	0.749433	-0.0810905	0.934842	-0.193184	0.85119	-0.523758	NA
1600029I14Rik	0.228073	0.988624	0.220382	0.795617	0.842959	0.0888777	0.414166	0.509159	0.0764443	0.916352	1.00764	0.0019209	0.345836	0.446684	-0.0920855	0.873518	0.229769	0.604469	0.416824	0.438984
1700001C19Rik	-0.133867	0.988624	0.150475	0.723783	-0.17833	0.637623	-0.148555	0.67473	-0.421086	0.190126	-0.618693	0.00374912	-0.791782	8.05e-05	-0.847425	1.64e-06	-1.28163	9.13e-13	-0.757966	0.000193554
1700001G11Rik	-0.267349	0.988624	-0.659001	0.114823	-0.67446	0.173503	-0.0204495	0.971102	-0.276203	0.490639	-0.823844	0.00316796	-0.710239	0.0123682	-0.63245	0.0196337	-0.74969	0.00357293	-0.313867	0.404981
1700001G17Rik	-0.46189	0.988624	-0.0304006	0.978497	-0.0659512	0.924396	-0.19035	0.794657	0.0564619	0.923605	-0.159331	0.698885	-0.0185462	0.977778	-0.592257	0.136512	-0.086693	0.872635	-0.236655	0.703853
1700001J03Rik	0.0441392	0.997676	0.137313	0.844269	0.230189	0.659358	0.252444	0.67011	0.310037	0.462863	0.258381	0.424775	0.274834	0.509732	0.104411	0.800093	-0.0337749	0.945067	0.427517	0.23813
1700001J11Rik	-0.0242883	0.999292	-0.28196	0.683932	-0.202464	0.710944	0.134171	0.801381	-0.434498	0.255571	-0.693417	0.0863599	-0.365687	0.283542	-0.312281	0.377338	-0.278342	0.362904	-0.119211	0.808018
1700001K19Rik	-0.187615	0.988624	0.13402	0.807112	-0.204206	0.603679	-0.0671186	0.899891	-0.199007	0.5837	-0.494113	0.0732419	-0.479577	0.0828614	-0.383871	0.113503	-0.311337	0.19985	-0.217015	0.527602
1700001K23Rik	0.243075	0.988624	0.722928	0.34594	-0.51064	NA	0.564285	0.539903	-0.97145	0.171012	-1.91062	0.00565272	-1.66448	0.0207204	-0.67037	0.230109	-0.816827	0.158107	-0.452026	0.551713
1700001L05Rik	0.173061	0.988624	-0.0826776	0.901765	0.0901268	0.781994	0.286263	0.31217	0.169312	0.444456	0.236315	0.253552	0.354342	0.0646426	0.191064	0.359239	0.043653	0.872635	0.279987	0.213911
1700001L19Rik	0.132922	0.988624	-0.00931792	0.98983	0.627294	0.0560391	0.293092	0.419642	-0.246815	0.589193	0.593975	0.00831909	-0.00401784	0.992824	-0.13441	0.697318	-0.200842	0.457958	-0.118231	0.789956
1700001O22Rik	-0.128739	0.988624	-0.246185	0.73427	-0.0187024	0.976338	-0.0383291	0.955623	0.0732084	0.880931	0.352185	0.19857	-0.0022658	0.998104	0.27721	0.356215	0.158959	0.661041	-0.0211127	0.974186
1700001P01Rik	-0.392729	0.988624	0.369378	0.761644	0.204419	NA	-0.833861	NA	-0.139634	0.874858	-1.17594	0.0808563	-0.168256	0.853322	-0.347219	0.612374	-0.173661	0.816768	-0.519065	0.551504
1700003E16Rik	0.0343714	0.997676	-0.0480743	0.947913	0.427971	0.329282	0.137765	0.784306	-0.111364	0.813654	0.514647	0.0384755	0.0271077	0.952385	-0.128262	0.737318	-0.0295225	0.938391	0.00148023	0.997754
1700003F12Rik	-0.585366	0.988624	-1.3097	0.136869	-0.443471	NA	-0.555868	NA	-1.62114	0.0264766	0.222833	0.686355	-0.270761	0.710604	-0.64799	0.239887	-1.32444	0.017511	-1.05162	0.11974
1700007J10Rik	-0.196201	0.988624	-0.271989	0.724288	-0.650847	0.275177	0.141324	0.807409	-0.690121	0.14175	-1.33542	9.94e-05	-0.921962	0.0029364	-0.711607	0.0825707	-0.948043	0.000369085	-0.400627	0.30749
1700007K13Rik	0.241594	0.988624	0.418186	0.512921	0.793442	0.0677464	0.561908	0.269956	-0.179328	0.774169	0.73889	0.00901167	0.134993	0.76747	0.11079	0.83006	0.292767	0.408854	0.463085	0.276952
1700007L15Rik	0.320073	0.988624	-0.139081	0.869474	0.117162	0.844383	-0.0434568	0.957582	0.431335	0.336789	0.711943	0.0132675	0.00236484	0.998104	0.600967	0.0463602	-0.0502541	0.916492	-0.0831099	0.907518
1700008J07Rik	-0.140549	0.988624	-0.0926325	0.721198	-0.137581	0.446878	-0.228624	0.25506	0.111439	0.486757	-0.0421409	0.778487	-0.0182792	0.925332	-0.147207	0.251576	-0.146732	0.222746	-0.134091	0.409511
1700008O03Rik	-0.019585	0.999292	0.369278	0.565732	0.226537	0.679187	-0.315379	0.665299	-0.212296	0.735395	0.675942	0.0331373	0.13321	0.803037	0.356112	0.314005	0.160312	0.735078	-0.107883	0.871644
1700009J07Rik	0.146048	0.992405	0.227537	0.862439	-0.0811635	NA	0.343052	NA	0.386852	0.614854	-0.32869	0.62257	-0.952553	0.282115	1.31509	0.000809997	1.18958	0.00555841	0.637985	0.379573
1700010G06Rik	0.306275	0.988624	0.225354	0.866087	0.241803	NA	0.106439	NA	0.716372	0.250462	-0.279512	0.676667	-0.411383	0.638054	0.056929	0.948588	0.42211	0.502878	-0.715045	0.436805
1700010I14Rik	0.129265	0.988624	-0.377969	0.321073	-0.122135	0.730185	-0.225872	0.57386	-0.175638	0.614907	-0.138982	0.59887	-0.261324	0.349553	0.0619548	0.834985	-0.185405	0.470378	-0.234079	0.44113
1700010K23Rik	-0.363202	0.988624	-1.27751	NA	-0.518977	NA	0.377156	NA	-0.689117	NA	-0.178009	NA	0.676931	0.345143	-0.660397	0.4298	-0.377945	0.677289	0.210432	NA
1700012D01Rik	0.00930606	0.999292	0.236018	0.689162	0.103348	0.829049	-0.120667	0.828922	-0.104524	0.801952	0.186179	0.522119	0.0815586	0.861742	-0.260919	0.411503	-0.142399	0.698101	-0.0014921	0.997642
1700012D14Rik	0.442424	0.988624	-0.382656	0.596874	-0.503725	0.362052	0.0508596	0.944126	0.11534	0.827751	-0.136439	0.71412	-0.00685272	0.991596	-0.0986708	0.83601	-0.354281	0.391529	-0.269266	0.633629
1700014D04Rik	0.477364	0.988624	0.83256	0.525859	-0.532319	NA	-0.095465	NA	0.213846	NA	0.123986	NA	0.549834	0.544102	0.540177	0.493582	0.17619	0.8766	0.664819	NA
1700015C15Rik	-1.16574	0.988624	-1.03918	NA	-0.177798	NA	-0.2664	NA	-0.0342344	NA	-0.876085	NA	-1.9909	0.109437	0.133739	0.889737	-0.825944	0.3623	-0.393887	NA
1700016A09Rik	-0.322313	0.988624	0.184357	0.863358	-0.0703365	NA	-0.0671516	0.950421	0.0529017	0.953154	-1.12639	0.053134	-0.693985	0.281081	-0.112996	0.860905	-1.6119	0.00773347	-0.480218	0.513925
1700016C15Rik	-0.611358	0.988624	0.0649814	NA	0.215232	NA	0.212183	NA	-0.19993	NA	0.0708539	NA	-0.350118	0.773972	-0.532077	0.56233	-0.705539	0.474087	0.251138	NA
1700016K05Rik	0.277644	0.988624	0.372355	0.661048	0.635629	0.376796	-0.651132	0.474003	0.625012	0.27894	0.7319	0.0615952	0.718405	0.368406	-0.0717232	0.930731	0.181316	0.757811	0.0468004	0.96455
1700016K19Rik	0.0982163	0.988624	0.0132144	0.988934	0.629973	0.19308	0.249646	0.657768	0.0938138	0.893886	0.833424	0.00314081	0.276009	0.491531	-0.0910584	0.867973	0.0858047	0.843265	0.242336	0.665673
1700017B05Rik	0.0265635	0.992806	0.0161176	0.964217	-0.13951	0.475964	0.0255015	0.923011	-0.0871385	0.624814	-0.12492	0.337566	-0.0332338	0.863208	0.178321	0.179304	0.240099	0.0494783	0.245518	0.0931115
1700018A23Rik	0.145304	0.988624	0.3007	0.503472	0.400795	0.306578	-0.270827	0.527617	0.091512	0.797668	0.501931	0.0530712	0.235162	0.411042	0.0405403	0.910327	-0.0938106	0.759691	-0.125061	0.739151
1700018L02Rik	-0.33932	0.988624	-0.381672	0.527395	-0.433908	0.392886	0.0178392	0.979594	-0.0545889	0.908217	-0.335668	0.399746	-0.393006	0.27323	-0.348728	0.30168	-0.46898	0.101949	-0.192189	0.681853
1700019D03Rik	-0.151959	0.988624	-0.32626	0.507239	0.183272	0.672904	0.193976	0.677601	0.0890295	0.832266	0.512703	0.0477015	0.0135308	0.977648	-0.294347	0.324491	0.249609	0.40391	0.126728	0.775097
1700020L13Rik	0.0398012	0.998222	0.279773	0.747809	-0.743023	NA	0.271064	0.737319	-0.243949	0.722205	-0.345173	0.496952	-0.389371	0.532672	-0.34689	0.504126	-0.37805	0.474761	-0.0290225	0.975098
1700020L24Rik	-0.0954784	0.988624	0.294139	0.45856	0.074225	0.850975	-0.0379761	0.933702	0.341833	0.189851	0.236011	0.269172	0.03574	0.918508	-0.20161	0.50172	0.0515464	0.861976	0.0832198	0.836443
1700022N22Rik	-0.102323	0.988624	0.0440796	0.94475	-0.0672639	0.88567	0.0967464	0.798347	-0.306419	0.237988	-0.258281	0.366161	-0.143117	0.579896	-0.114487	0.64616	-0.0100166	0.972172	0.0397217	0.917756
1700023D09Rik	-0.0101932	0.998222	0.0541405	0.830427	0.123868	0.464476	-0.0629381	0.775814	0.188727	0.194085	0.0934432	0.527535	0.195171	0.128272	0.020392	0.922512	0.130408	0.286939	0.0547845	0.798709
1700025G04Rik	0.0263188	0.988624	-0.0464683	0.854186	-0.0987421	0.457842	0.145659	0.195736	-0.0497884	0.659281	-0.0191258	0.889697	0.0318822	0.818805	0.304222	3e-06	0.344125	3.94e-06	0.244822	0.00057405
1700025N23Rik	-0.0667349	0.997676	0.602111	0.391785	0.0851098	NA	0.423942	0.60643	-0.386972	0.53793	-0.416119	0.383124	0.0734603	0.921393	0.886393	0.00697437	0.28738	0.609293	0.139211	0.874926
1700027J07Rik	-0.70291	0.988624	-0.852779	0.41087	-0.986557	NA	-0.384918	NA	-0.618853	0.448332	-1.57866	0.0098142	-1.57724	0.0195101	0.106128	0.871352	-0.1337	0.839658	-0.266974	0.75008
1700028B04Rik	0.162473	0.988624	0.249219	0.70618	0.382365	0.439303	-0.274735	0.617729	0.102813	0.802846	0.423768	0.112431	0.257888	0.505634	-0.0321245	0.941581	0.0877562	0.808251	-0.243539	0.571929
1700028E10Rik	-0.319239	0.988624	-0.572483	0.465663	-0.381624	0.515219	-0.403818	0.615401	0.0627467	0.91033	-0.118677	0.779695	-0.0324931	0.960619	0.249045	0.598741	-0.0597286	0.910734	-0.175833	0.774449
1700028J19Rik	0.181162	0.988624	0.368548	0.648017	0.410756	0.50872	0.121424	0.896733	0.263073	0.640906	0.307484	0.503642	0.0907566	0.89439	0.176721	0.747784	0.366839	0.413695	0.433623	0.483493
1700028K03Rik	0.180355	0.988624	0.112093	0.766012	0.0649667	0.821961	0.0349679	0.920722	0.157225	0.541535	0.337004	0.0294175	0.319665	0.0741432	0.285961	0.0583555	0.370102	0.0242148	0.248509	0.266706
1700029H14Rik	-0.118967	0.995458	1.42242	0.0527655	-0.793134	NA	-0.355464	NA	1.17397	NA	0.532659	NA	0.924115	0.219711	0.343664	0.74125	-0.216873	0.842635	0.389792	NA
1700029I15Rik	-0.0426917	0.998001	0.29274	0.704497	0.263584	0.619804	-0.194015	0.776502	0.090738	0.875322	0.567623	0.0957402	0.212635	0.654176	-0.373642	0.332021	-0.150066	0.738824	-0.259286	0.627191
1700029J07Rik	0.129185	0.988624	-0.0456334	0.923887	0.3684	0.144319	0.449688	0.0584768	-0.128976	0.668099	0.300429	0.101155	0.146655	0.56601	-0.0926955	0.764532	-0.0226982	0.933275	0.27993	0.248684
1700030C10Rik	0.298237	0.988624	0.177968	0.806153	0.373615	0.420679	0.0556396	0.930564	0.378349	0.374537	0.126232	0.689331	-0.0513729	0.926783	0.0331117	0.941411	0.244872	0.474933	0.160743	0.763988
1700030C12Rik	-0.0115933	0.999292	0.393362	0.48904	0.0315744	0.962874	0.715222	0.0419532	-0.383734	0.370341	-0.399103	0.297142	-0.106324	0.823074	-0.236454	0.523796	-0.18878	0.621316	0.330259	0.392674
1700030J22Rik	-0.0839981	0.991336	-0.167402	0.848474	0.236866	0.63146	0.234708	0.68995	-0.446845	0.353077	0.0353275	0.932762	-0.313771	0.458385	-0.135067	0.764847	-0.216117	0.584506	-0.0553062	0.935505
1700030K09Rik	0.0854377	0.988624	0.135738	0.431454	0.0125832	0.951474	-0.0669613	0.738046	0.0410875	0.79662	0.0950233	0.384066	0.0154679	0.936317	-0.0186249	0.912413	0.0104556	0.942409	0.0696386	0.711245
1700034H15Rik	-0.100154	0.988624	-0.113683	0.811481	-0.266729	0.467367	0.24522	0.474003	-0.137805	0.657064	-0.465668	0.0258922	-0.21006	0.407022	-0.274335	0.257945	-0.443062	0.015261	-0.058714	0.891503
1700034I23Rik	-0.120242	0.993766	-0.00527909	0.998739	-0.894808	NA	-0.083372	NA	0.256977	0.773911	-0.314538	0.681371	0.0646451	0.95235	-0.16974	0.840953	0.036979	0.968758	-0.0460369	0.971786
1700034P13Rik	-0.137176	0.989719	-0.530054	0.609339	-1.0238	0.116548	0.147661	0.859863	-0.77414	0.189839	-1.29605	0.00645599	-0.873857	0.0873229	-0.356549	0.547983	-0.927985	0.0216843	-0.513342	0.404393
1700037C18Rik	0.0408074	0.989058	-0.0970946	0.80037	0.318841	0.232061	-0.038589	0.905532	0.246548	0.218231	0.610288	0.000193215	0.186571	0.340073	0.0428981	0.840674	-0.195891	0.229517	-0.06276	0.842953
1700037H04Rik	0.127486	0.988624	0.374318	0.170919	0.107483	0.759121	-0.0944125	0.74317	0.244477	0.258001	0.319414	0.0641027	0.0423981	0.863208	-0.0795746	0.755136	-0.0488195	0.821534	-0.184814	0.3989
1700040D17Rik	-0.426326	0.988624	-1.01874	0.470958	0.0258614	NA	-0.529549	NA	-0.395329	NA	-0.114589	0.874562	-0.591725	0.511016	-0.192229	0.830775	-0.507106	0.53558	-0.572876	0.582769
1700041G16Rik	0.09433	0.992806	0.000162548	0.999916	-0.029403	0.972913	-0.462305	0.582346	0.161064	0.799727	0.226256	0.602251	-0.197716	0.751309	0.0792667	0.894304	-0.163309	0.772015	-0.384287	0.564811
1700047A11Rik	0.687238	0.988624	1.32901	0.357146	0.172047	NA	-0.484614	NA	1.03915	NA	2.2095	0.000486305	1.29974	0.0565463	0.92104	0.253056	0.435728	0.70441	0.226823	NA
1700047M11Rik	-0.425852	0.988624	0.0767582	0.959599	-0.0759269	NA	0.329239	NA	0.431638	0.568627	1.34421	0.0027395	0.453758	0.523419	0.132018	0.879996	-0.206531	0.802157	0.175745	0.872784
1700048M11Rik	-0.183186	0.988624	-0.273605	0.636573	-0.344356	0.486294	0.218783	0.665748	-0.384863	0.321971	-0.242304	0.438287	-0.0149784	0.976329	0.0211767	0.964397	-0.243774	0.467017	-0.345067	0.361535
1700048O20Rik	0.410871	0.916027	-0.0166205	0.9812	-0.0103798	0.980676	-0.308586	0.486707	0.388952	0.111918	0.0853994	0.745527	0.40733	0.129272	0.228399	0.449983	-0.151129	0.566889	-0.0410104	0.9223
1700049J03Rik	0.272026	0.988624	0.193688	0.781693	-0.632044	0.181869	-0.282815	0.681925	-0.803905	0.0636728	-0.339801	0.495637	-1.11403	0.00135794	-1.26701	5.18e-05	-1.69383	1.25e-07	-2.05529	1.25e-07
1700052K11Rik	-0.0742581	0.988624	-0.11452	0.612328	-0.0651998	0.72222	-0.151631	0.470254	0.241524	0.059217	0.169128	0.102475	-0.0223695	0.9076	-0.0698287	0.646994	-0.202769	0.0735238	-0.31518	0.00905121
1700055D16Rik	-0.160714	0.988624	-0.279066	0.612328	-0.491043	0.354414	0.305705	0.512095	-0.880503	0.00533485	-1.15577	0.000498129	-0.575022	0.0592923	-0.735713	0.014795	-0.807876	0.00159037	-0.138721	0.782527
1700055D18Rik	-0.0303222	0.998222	0.0146143	0.987548	-0.145343	0.775756	0.195633	0.746902	0.0619653	0.904147	0.222225	0.505564	0.0286192	0.957379	0.220471	0.533233	0.353794	0.229176	-0.122978	0.830363
1700056E22Rik	-0.360813	0.988624	0.208203	0.72038	0.107141	0.851272	-0.190139	0.738933	0.404803	0.224873	0.309392	0.320137	-0.154501	0.712	-0.00769378	0.985734	-0.353425	0.253011	-0.268884	0.532762
1700060J05Rik	-0.0859182	0.990605	-0.0968621	0.906282	-0.297001	0.558272	0.102817	0.848581	-0.176509	0.625274	-0.448853	0.181349	-0.128041	0.759763	-0.106841	0.810528	-0.145131	0.669515	0.129537	0.777164
1700066B19Rik	0.447672	0.988624	0.0299978	0.981261	0.227124	0.770276	-0.597864	0.483888	0.220332	0.736278	-0.00551478	0.991567	0.153452	0.830379	1.46359	5.85e-06	0.71989	0.0796708	-0.00552078	0.995735
1700066M21Rik	-0.0617264	0.988624	-0.274146	0.176048	-0.104888	0.624387	-0.0496796	0.833855	-0.251643	0.0848228	-0.335932	0.00705394	-0.305961	0.0441431	-0.178805	0.173301	-0.173081	0.197418	-0.241555	0.122667
1700067K01Rik	-0.12776	0.99046	0.114777	0.915941	-0.192415	0.803488	-0.737394	0.332299	-1.02117	0.0732926	-0.158587	0.758484	-0.413067	0.467536	-0.404303	0.397879	-0.258271	0.648465	-0.728361	0.251437
1700071M16Rik	-0.11559	0.988624	-0.16628	0.845455	-0.474715	0.407066	0.198632	0.759047	0.483254	0.310761	-0.632077	0.127867	-0.151091	0.801717	1.94874	1.61e-12	1.28345	4.64e-06	0.569629	0.150347
1700082M22Rik	-0.0865506	0.99392	-0.109063	0.936337	0.0180276	NA	0.0562215	NA	0.492626	0.455194	0.0897921	0.88032	0.00087039	0.999702	0.139901	0.850664	-0.479053	0.444416	-0.686499	0.393432
1700084E18Rik	0.129006	0.988624	0.424756	0.539989	0.269124	0.631749	0.247946	0.719077	0.350752	0.407474	0.568235	0.0620945	0.875969	0.012243	-0.542802	0.154218	0.110082	0.818607	0.477038	0.342186
1700084J12Rik	0.0849766	0.997676	0.315924	0.828474	0.131806	NA	-0.572769	NA	0.420679	0.637166	0.0451822	0.953747	0.310706	0.745068	-0.280332	0.752723	0.235075	0.793421	-0.66579	0.493099
1700086O06Rik	-0.255211	0.814007	-0.192486	0.369376	-0.314132	0.0681274	-0.191782	0.432998	-0.0235048	0.906138	-0.261507	0.0322339	-0.23125	0.180142	-0.458878	0.000162805	-0.550739	6.46e-06	-0.210682	0.186923
1700086P04Rik	-0.602427	0.916027	-0.33206	0.595392	-0.293508	0.534019	-0.211155	0.727174	-0.227894	0.573222	-0.505415	0.113303	-0.485248	0.170299	-0.00676155	0.987406	-0.303347	0.339197	-0.49126	0.188016
1700088E04Rik	-0.0403803	0.988624	0.102623	0.690097	0.245933	0.0945997	0.150908	0.436243	0.0287646	0.897272	0.249322	0.0232146	0.202696	0.0947319	-0.150151	0.199409	0.0991351	0.419014	0.126001	0.432024
1700092M07Rik	-0.318091	0.988624	-0.0913371	0.947011	-0.0911293	NA	0.0327744	0.975497	0.222347	0.721017	0.169562	0.729244	-0.0924157	0.90465	0.228804	0.675554	0.253831	0.626879	-0.382372	0.631191
1700093K21Rik	-0.311049	0.988624	-1.20775	NA	-0.983978	NA	-1.31322	NA	-0.287805	NA	0.0630824	NA	-0.653673	0.540871	-0.270154	0.779099	-0.890045	0.332789	-0.175798	NA
1700094D03Rik	-0.0563925	0.988624	0.0375712	0.947076	0.349176	0.239324	0.185286	0.595569	-0.187074	0.610087	0.289239	0.136578	0.0144835	0.966115	-0.206778	0.452353	-0.0713844	0.797242	0.111805	0.774972
1700094J05Rik	-0.068742	0.992806	-0.0428844	0.966482	-0.0387045	0.952476	0.0695746	0.909128	-0.429102	0.316161	-0.742029	0.0102098	-0.382605	0.289985	-0.115459	0.814975	-0.244521	0.46205	0.101435	0.848435
1700095B10Rik	-0.380244	0.989928	0.211203	NA	-1.3783	NA	-0.371914	NA	-1.32667	NA	0.567694	NA	1.18056	0.430233	-0.836436	0.53642	0.938757	0.453188	0.403229	NA
1700096J18Rik	-0.247994	0.988624	0.401068	0.742425	0.282533	NA	-0.416011	NA	-0.662185	0.365616	0.081787	0.88499	0.137297	0.849242	-0.505794	0.371155	-0.243372	0.6989	-0.125527	0.891745
1700096K18Rik	-0.256285	0.916027	-0.095848	0.757506	-0.0367773	0.889814	-0.164616	0.47708	0.510829	2.77e-06	0.0480331	0.71598	0.0211388	0.92331	-0.122252	0.417642	-0.292876	0.0180385	-0.171914	0.367836
1700097N02Rik	-0.102967	0.99392	-0.141353	0.866217	-0.497479	0.437902	-1.43067	0.0724347	0.0493853	0.939659	0.157661	0.680052	-0.223114	0.664783	0.516629	0.0939879	0.0620262	0.899596	-0.284979	0.606364
1700099I09Rik	0.10733	0.991036	0.216477	0.831996	-0.214984	NA	0.314681	0.686138	-0.233424	0.739594	-0.293247	0.539496	0.0573979	0.936958	0.554242	0.164739	0.267745	0.601413	0.463505	0.377575
1700101I11Rik	-0.30863	0.988624	-0.327696	0.404399	0.00808703	0.985985	0.205581	0.534233	-0.0666662	0.855426	-0.247958	0.436074	-0.217724	0.368211	-0.282131	0.174767	-0.395844	0.0348914	-0.0413542	0.90846
1700102H20Rik	0.192915	0.988624	0.294387	0.686357	0.143057	0.823599	0.106304	0.894012	0.449551	0.316496	0.492005	0.128977	0.262344	0.58447	-0.35398	0.40108	-0.0932982	0.85393	-0.152935	0.818319
1700102J08Rik	-0.1127	0.992677	-1.03842	0.33297	-0.311678	NA	0.0469388	NA	0.400307	0.517132	-0.753162	0.1826	-0.0631619	0.939804	-1.30866	0.0306148	-0.538283	0.385388	-0.266697	0.764353
1700102P08Rik	-0.0733882	0.988624	0.140254	0.779501	-0.0509807	0.906838	-0.141531	0.755729	-0.867208	0.00578936	-0.545162	0.0222552	-0.229945	0.458101	-0.759146	0.000938943	-0.645906	0.00522684	-0.557172	0.051623
1700104B16Rik	0.122143	0.99392	-0.00671085	0.998418	-0.139574	NA	0.72503	NA	-0.579957	NA	-0.189115	0.804775	0.413182	0.623949	-0.105371	0.91755	0.156832	0.857241	-0.320795	0.794708
1700105P06Rik	-0.310107	0.988624	-0.151237	0.88045	-0.426015	0.465158	-0.0362304	0.965881	0.0890729	0.879808	-0.402552	0.337199	-0.495997	0.29773	-0.413847	0.344307	-0.266483	0.542858	0.160157	0.780783
1700108F19Rik	-0.204266	0.992806	-0.289225	NA	0.786773	NA	-0.0736715	NA	-0.0209703	NA	1.11148	NA	-0.195896	NA	0.562247	0.576443	0.109386	0.933863	-0.431377	NA
1700109H08Rik	0.116934	0.988624	0.199348	0.56253	0.0832101	0.774818	-0.226574	0.41094	0.169785	0.41004	0.135221	0.516982	0.0630252	0.775194	-0.00170422	0.994545	-0.0185641	0.933868	-0.0889867	0.73232
1700109K24Rik	0.0857169	0.994028	-0.433444	0.620071	-1.08669	0.103633	0.0959527	0.91482	-0.81459	0.18479	-1.39259	0.009358	-0.627259	0.241043	-0.204319	0.753533	-1.1269	0.0137096	-0.17015	0.842618
1700110C19Rik	-0.308805	0.988624	-0.795902	0.575191	-0.1457	NA	-0.295045	0.812043	0.256094	0.767539	-0.692639	0.282492	-0.888408	0.226716	-0.27648	0.711455	-0.662069	0.321779	-0.438307	0.639895
1700110K17Rik	-0.444233	0.988624	-0.393339	0.707469	-0.903265	0.199294	0.419308	0.607418	-0.963241	0.120907	-1.54429	0.00217905	-0.536899	0.343451	0.230355	0.695223	-0.397689	0.43681	-0.295324	0.659604
1700112J05Rik	0.532604	0.988624	0.387077	NA	0.255199	NA	0.520866	NA	-0.506766	NA	-1.10547	NA	-0.0218684	0.987027	-0.00966302	0.992769	-1.62044	0.0919846	0.207777	NA
1700112J16Rik	-0.670833	0.988624	-0.459308	0.755705	0.0173377	NA	0.206998	NA	-0.281122	0.761457	0.424753	0.41664	0.324413	0.674227	-0.124351	0.882325	-0.946117	0.168504	-0.739919	0.421034
1700113A16Rik	0.0892616	0.988624	0.293238	0.28838	0.314325	0.210992	-0.0852463	0.78644	0.122888	0.627586	0.489597	0.0144417	0.494753	0.00206286	-0.0484459	0.846765	0.175926	0.313731	0.184077	0.436651
1700113H08Rik	0.13271	0.993636	0.161455	NA	0.254908	NA	0.335408	NA	0.508362	NA	0.861427	0.143369	1.13922	0.0569356	-0.714545	0.408987	-0.297162	0.758536	0.280566	NA
1700116H05Rik	0.0872529	0.994922	-0.197956	0.882286	-0.245331	NA	-0.23232	0.854095	-0.225599	0.775797	-0.0856251	0.893629	-0.289157	0.72101	-0.903338	0.155728	-1.10725	0.0807458	-0.602794	0.481193
1700120B22Rik	-0.387382	0.988624	-0.174676	0.836739	-0.824359	0.162461	0.225119	0.7044	-0.556761	0.207153	-1.13614	0.00803687	-0.631923	0.220823	-0.150176	0.726571	-0.579317	0.104465	-0.208879	0.721612
1700120C14Rik	-0.292184	0.988624	-0.128105	0.902699	0.0450013	0.958046	-0.57744	0.474706	-0.241986	0.690173	0.0333249	0.943185	0.0431488	0.950724	-0.295027	0.524335	-0.0463178	0.937449	0.0732688	0.922535
1700120K04Rik	0.188254	0.988624	0.320607	0.720439	0.337375	0.589172	-0.0851145	0.929891	-0.400649	0.532412	-0.175606	0.715713	-0.0736281	0.922661	0.0455654	0.939056	-0.0909145	0.894807	-0.198019	0.787708
1700121C10Rik	0.572801	0.988624	0.0466491	0.981085	-0.249218	NA	-0.277059	NA	-2.46334	NA	-0.0761028	0.927224	-0.391948	0.710742	-0.552988	0.523085	-0.999058	0.262057	0.0313645	0.983062
1700122E12Rik	0.324182	0.988624	0.445219	NA	0.770579	NA	0.230358	NA	0.188383	NA	0.422686	NA	-0.140105	0.916115	0.686671	0.374003	0.706808	0.35679	-0.315872	NA
1700123M08Rik	-0.000884345	0.99981	-0.256108	0.67785	-0.274286	0.577037	-0.0526197	0.930841	0.178183	0.705991	-0.138586	0.675009	-0.156322	0.722817	-0.172797	0.658798	-0.162832	0.679491	0.327459	0.415343
1700123O20Rik	0.00171889	0.999297	0.00709059	0.985517	-0.0690231	0.729395	-0.141803	0.493108	-0.0767959	0.643126	-0.0787779	0.55491	-0.175613	0.191334	-0.167955	0.234671	-0.31798	0.00200569	-0.340948	0.00527444
1700124L16Rik	0.234525	0.988624	0.337601	NA	0.106472	NA	-0.34336	NA	0.454658	NA	0.803116	0.231686	-0.217105	0.860873	-0.0786231	0.945099	-0.0335326	0.975191	-0.0887098	NA
1700125H03Rik	-0.151915	0.990303	-0.662063	0.514422	-0.903851	0.291339	0.118274	0.914108	-0.603247	0.46594	-1.98711	0.0056417	-1.62239	0.00862596	-1.74624	0.00364305	-2.3315	1.99e-05	-0.995081	0.127742
1700128F08Rik	0.144456	0.992806	-0.823397	NA	-0.0533557	NA	-0.376514	NA	-0.594998	NA	0.153042	NA	-0.93316	NA	-0.298283	0.751447	-0.122421	0.908862	-0.0922487	NA
1810006J02Rik	-0.320178	0.988624	-0.775513	0.528736	-0.969024	NA	-0.507911	NA	-0.301055	0.714405	-0.181458	0.781059	-0.373999	0.644629	0.210336	0.763318	0.477042	0.35257	0.271948	0.74276
1810008I18Rik	-0.254096	0.988624	-0.771249	0.439725	-0.284408	0.70532	0.102101	0.91323	-0.281615	0.692442	-0.0274799	0.964891	-0.0792522	0.913773	-0.120292	0.870195	-0.222282	0.726296	-0.227835	0.784836
1810009A15Rik	0.050359	0.992964	-0.017515	0.976599	0.0622384	0.872258	-0.157817	0.690031	0.284313	0.253049	0.440765	0.0185002	0.145761	0.600215	0.20827	0.448432	-0.0691937	0.814238	-0.111201	0.76205
1810010H24Rik	-0.0355116	0.994672	0.163801	0.724316	0.311113	0.19096	0.382086	0.0654492	0.113159	0.698879	0.319103	0.072299	0.415754	0.00863772	-0.405656	0.0318605	0.0627038	0.78852	0.33932	0.0433829
1810012K16Rik	0.114041	0.991814	-1.01803	0.325894	-0.626137	NA	-0.194807	NA	-0.0668304	0.939067	-0.959029	0.0942037	-0.604159	0.392384	0.122851	0.863515	-0.319149	0.611195	-0.388601	0.662119
1810013L24Rik	-0.0132473	0.992405	-0.0326025	0.831305	-0.0263449	0.832749	0.0435827	0.671809	-0.205989	0.000387911	-0.112368	0.0868072	-0.0610624	0.492889	-0.258828	9.86e-08	-0.204731	0.00205639	-0.0816156	0.441182
1810014B01Rik	-0.121646	0.988624	-0.181066	0.658461	0.129225	0.683831	-0.348557	0.2678	0.0923276	0.765535	0.0985484	0.635932	-0.0609721	0.843808	-0.223952	0.287072	-0.209818	0.335704	-0.328556	0.142066
1810019D21Rik	-0.0213267	0.993766	0.0424942	0.902699	0.0468935	0.821658	0.033928	0.886695	-0.152007	0.424511	-0.0353723	0.797749	-0.0272343	0.896602	-0.543071	0.000254815	-0.339978	0.00764083	-0.133119	0.460581
1810019N24Rik	-0.232784	0.988624	-0.231275	0.8554	-0.716107	NA	-0.643247	NA	0.849407	0.101074	0.352908	0.494431	-0.174053	0.84034	0.526925	0.32683	-0.380969	0.569626	0.289305	0.716037
1810020O05Rik	-0.0767526	0.988624	-0.20212	0.547265	-0.155655	0.520797	0.185469	0.457435	-0.1364	0.645311	-0.158159	0.375252	-0.188769	0.421427	-0.436157	0.0129842	-0.357842	0.0118757	-0.0168832	0.958031
1810021B22Rik	-0.137676	0.988624	0.0138991	0.98354	0.0322966	0.937095	-0.193308	0.639568	0.300357	0.370633	0.413548	0.0484281	0.0703948	0.856358	0.0188155	0.95279	0.165323	0.516894	-0.148203	0.69677
1810021M19Rik	-0.0238912	0.999292	-0.123375	NA	0.457418	NA	0.225432	NA	0.435649	NA	0.269316	NA	0.42008	0.715176	0.430615	0.59935	0.464172	0.595937	0.554076	NA
1810024B03Rik	-0.287366	0.988624	-0.014321	0.98983	-0.237312	0.6768	0.00373877	0.996787	0.366885	0.41536	-0.151064	0.694438	0.0212298	0.9717	0.346222	0.317457	-0.668289	0.0744613	-0.151999	0.812536
1810030O07Rik	-0.00384275	0.999292	-0.011971	0.958176	0.139612	0.224691	-0.0336958	0.831845	0.0236518	0.838791	0.0810669	0.312939	0.0794325	0.438043	0.0738225	0.404518	0.0516934	0.57133	0.0222134	0.890661
1810034E14Rik	-0.211171	0.988624	-0.0873866	0.801962	-0.0702253	0.80623	-0.0631286	0.833124	-0.102878	0.673341	-0.289832	0.100071	-0.200774	0.339125	-0.19268	0.253857	-0.485585	0.00107491	-0.223972	0.320813
1810037I17Rik	0.312725	0.988624	0.158808	0.844552	0.0762124	0.903474	-0.23839	0.651421	0.0647472	0.882374	0.486903	0.153329	0.0444439	0.927112	-0.288052	0.449423	-0.553984	0.049569	-0.670138	0.0369979
1810041H14Rik	0.0943977	0.988624	0.096197	0.893917	0.0756476	0.883153	-0.0888799	0.870244	0.076963	0.873261	0.624133	0.0112816	0.0510248	0.901352	-0.162677	0.619643	-0.0141662	0.970509	0.00174826	0.997197
1810044D09Rik	-0.103042	0.988624	0.0581021	0.946005	0.220555	0.637056	-0.414549	0.432901	0.302137	0.459534	0.449116	0.131092	0.159082	0.696754	0.13944	0.699787	0.0541688	0.887436	-0.31237	0.484746
1810046K07Rik	0.197072	0.988624	-0.00222938	0.999162	0.214548	0.735675	-0.0800829	0.945304	0.952535	0.0450595	0.590668	0.202383	0.465729	0.355437	0.053882	0.925503	0.0843115	0.876491	0.135844	0.863114
1810055G02Rik	-0.11486	0.988624	0.0252843	0.951243	0.122197	0.632055	0.0894978	0.741574	-0.0925888	0.678873	0.00159077	0.995254	0.00484788	0.986747	-0.126479	0.451251	-0.0117463	0.952737	0.0314072	0.905768
1810058I24Rik	0.0549778	0.993958	0.232347	0.755705	0.0507836	0.931163	-0.376941	0.468683	0.305112	0.43048	0.410304	0.190428	0.241247	0.521085	0.111819	0.800919	-0.0617238	0.88293	-0.182298	0.703853
1810062G17Rik	-0.204289	0.988624	-0.16846	0.761823	0.15816	0.687573	0.158912	0.756815	0.41264	0.20952	0.219165	0.360089	0.108959	0.753167	-0.0417809	0.90352	-0.0925141	0.780217	0.00903513	0.986172
1810062O18Rik	-0.30599	0.988624	-0.23519	0.782594	-0.495194	0.375222	0.0763637	0.911162	-0.517888	0.263326	-0.974294	0.00877703	-0.463933	0.230456	-0.522349	0.155492	-0.727412	0.0258686	-0.0579874	0.930304
1810073O08Rik	0.178879	0.988624	0.448472	0.691798	0.796137	NA	-0.20639	NA	1.45978	0.0246437	0.9532	0.075815	0.171239	0.844815	1.60426	3.07e-05	1.50253	0.000383445	0.523943	0.505512
2010001A14Rik	0.217158	0.988624	0.0930031	0.897359	0.0281486	0.96035	-0.536493	0.117126	0.123266	0.730274	0.333562	0.236732	-0.0141039	0.972276	-0.162856	0.568245	-0.293342	0.27267	-0.371743	0.242118
2010003K11Rik	-0.608189	0.988624	0.200947	NA	0.568012	NA	-0.788906	NA	-1.08887	NA	0.463404	NA	-0.925666	NA	-0.987925	0.292222	-1.0294	0.285779	-0.179349	NA
2010009K17Rik	0.428552	0.988624	0.783682	NA	-0.135803	NA	0.418136	NA	-0.0856221	NA	-0.564944	NA	0.332569	NA	-0.0598115	0.964675	-0.21424	0.872007	-0.166061	NA
2010010A06Rik	-0.019663	0.998222	-0.0929182	0.857109	0.0891862	0.817669	-0.166668	0.682017	0.38644	0.208803	0.739178	2.86e-05	0.832822	5.47e-05	-0.17151	0.494026	-0.0717371	0.803803	0.152711	0.704207
2010016I18Rik	-0.0739702	0.988624	-0.534394	0.0207353	-0.670796	0.00587793	-0.393996	0.271688	-0.453281	0.0756858	-0.882431	9.86e-07	-0.853702	7.68e-05	0.0742336	0.772782	-0.446117	0.00847837	-0.624077	0.00200564
2010103J01Rik	-0.00070678	0.999901	-0.161762	0.847525	-0.172722	0.740761	0.21653	0.745392	-0.288726	0.548975	-0.69937	0.0405578	-0.227693	0.653559	-0.272661	0.494615	-0.347692	0.351581	-0.214097	0.684244
2010204K13Rik	0.287101	0.988624	0.0675422	0.936578	0.575257	0.313865	-0.0894159	0.894423	0.238466	0.598176	0.929765	0.00600942	0.25325	0.544956	-0.383521	0.289168	-0.0422224	0.924931	-0.00114241	0.998533
2010315B03Rik	-0.0479595	0.988624	-0.372505	0.0308201	-0.138674	0.573396	-0.163238	0.503751	0.137073	0.416243	0.0657788	0.647555	-0.0618111	0.770797	0.476965	3.29e-05	0.178009	0.206109	0.0225611	0.931157
2010320M18Rik	0.0531477	0.99392	0.122467	0.866236	-0.0358839	0.948568	-0.499546	0.229449	0.288563	0.381585	0.558189	0.0417472	0.136542	0.724813	-0.405401	0.153876	-0.517507	0.0469889	-0.419421	0.215511
2200002D01Rik	0.201382	0.988624	0.326317	0.589016	0.17672	0.672772	-0.274504	0.547949	-0.0555151	0.901829	0.216835	0.408704	0.0909795	0.839381	-0.234573	0.453584	-0.45104	0.0518299	-0.369446	0.23154
2200002J24Rik	-0.211631	0.988624	-0.474089	0.627638	-0.105506	NA	-0.270407	0.746316	-0.0559509	0.942298	0.282988	0.495697	-0.291245	0.647671	-0.0385397	0.948585	-0.0433097	0.942599	-0.049883	0.957624
2210016F16Rik	0.15875	0.988624	0.0548117	0.905688	0.172715	0.582284	-0.185882	0.547486	0.211765	0.300794	0.306394	0.107007	0.061827	0.809705	0.14276	0.491916	-0.0185577	0.939337	-0.206513	0.349158
2210016L21Rik	-0.0333126	0.993766	0.068366	0.86383	0.0934782	0.738668	-0.16941	0.552118	0.186792	0.356159	0.263977	0.0931434	0.143598	0.478599	0.059695	0.809385	0.040573	0.85275	-0.09332	0.736143
2210039B01Rik	-0.556246	0.988624	-0.700483	0.27076	-0.255032	0.650739	-0.602031	0.352794	-0.102541	0.861063	-0.310539	0.416964	0.0396786	0.944504	-0.676165	0.0804615	-0.877045	0.0207061	-0.357231	0.587098
2210406O10Rik	0.274252	0.991814	1.40242	NA	0.992007	NA	0.504483	NA	0.719669	NA	1.41623	NA	0.865181	NA	0.208082	0.903826	-0.394915	0.834591	-1.0868	NA
2210408F21Rik	-0.185663	0.988624	-0.182666	0.785467	0.179156	0.680955	0.237639	0.652668	0.0685786	0.882003	0.367398	0.204858	0.244377	0.500314	0.0538849	0.896085	0.107435	0.773373	-0.164311	0.740904
2210408I21Rik	-0.0237168	0.998001	-0.14902	0.727335	0.0461719	0.903474	0.190944	0.607988	-0.466418	0.0445299	-0.285514	0.145046	-0.162489	0.558384	-0.297674	0.208453	-0.180914	0.423858	-0.00128145	0.997309
2210416O15Rik	0.165166	0.988624	-0.182154	0.699236	0.136234	0.671968	0.022412	0.960002	0.230299	0.344361	0.322035	0.101011	0.0840987	0.79414	-0.534593	0.0074153	-0.391265	0.0854195	0.137289	0.668468
2210417A02Rik	0.286185	0.988624	-0.565094	0.625508	0.113123	NA	-0.871487	NA	0.115035	0.885403	-0.0065173	0.992159	0.04583	0.960887	-0.0636789	0.931609	-0.296896	0.665566	-0.620807	0.533302
2210418O10Rik	0.158022	0.988624	-0.193421	0.648363	-0.0247276	0.952476	0.0974371	0.807446	-0.16514	0.517685	-0.0730142	0.728659	-0.0457389	0.888388	-0.123639	0.613623	-0.218557	0.285076	0.0327961	0.935887
2300009A05Rik	-0.0889491	0.988624	0.00446763	0.993026	0.0245751	0.939376	-0.113715	0.68995	0.030404	0.896268	0.0967793	0.535134	-0.0903956	0.640202	-0.303982	0.0489624	-0.223869	0.12924	-0.251994	0.164739
2310001H17Rik	-0.0609942	0.991813	-0.495667	0.210043	-0.319762	0.37145	-0.496701	0.134438	0.234626	0.442493	-0.022703	0.940753	-0.330523	0.220436	0.32486	0.147311	-0.317499	0.180399	-0.615986	0.0104234
2310001K24Rik	-0.292913	0.988624	-0.265136	0.632727	-0.258407	0.545409	0.113866	0.81883	-0.240769	0.574154	-0.307639	0.257423	-0.430599	0.238578	-0.818039	0.00162267	-0.501516	0.0744375	-0.0909602	0.863923
2310002F09Rik	-0.278476	0.988624	-0.134337	0.900314	-0.805791	NA	-0.0527843	0.957582	-0.570925	0.332194	-1.03779	0.0262687	-0.396349	0.49368	-1.42972	0.00222483	-0.62245	0.181873	-0.484094	0.469
2310002L09Rik	-0.683189	0.988624	-0.221814	0.904795	0.320352	0.781656	-0.549619	0.651531	-0.0585349	0.961889	1.09287	0.0740089	0.806883	0.455673	-0.0730356	0.93315	0.489346	0.607919	0.747485	0.470008
2310009B15Rik	-0.134312	0.988624	-0.172663	0.743452	0.0976779	0.842941	-0.325049	0.411173	0.144246	0.639331	0.300337	0.273229	0.00895947	0.983313	-0.0705563	0.823617	-0.20997	0.400368	-0.287107	0.320335
2310010J17Rik	-0.126109	0.988624	0.294912	0.615935	0.113494	0.836853	-0.466137	0.332299	0.284011	0.395991	0.561481	0.0561231	0.382145	0.195867	-0.1637	0.631996	0.132588	0.694814	-0.0625201	0.903742
2310011J03Rik	0.0659915	0.988624	0.0790594	0.86169	0.204056	0.480615	-0.147172	0.654277	0.191434	0.393747	0.183928	0.320886	0.0292578	0.921845	-0.023482	0.940554	-0.167194	0.417307	-0.310214	0.151805
2310015A10Rik	-0.174905	0.988624	-0.46607	0.00110613	-0.345558	0.0402052	-0.112565	0.689718	-0.0730046	0.779715	-0.285409	0.01929	-0.227531	0.124572	-0.140029	0.458558	-0.308804	0.00813204	-0.177388	0.367104
2310015D24Rik	0.422964	0.988624	-0.352334	0.796494	0.260234	NA	-0.171124	NA	-0.0469848	0.972239	0.835888	0.0600029	0.177771	0.889581	-0.151023	0.851553	0.198784	0.83984	0.245885	0.843729
2310016D23Rik	-0.0348921	0.999292	-0.100903	0.951799	-0.693767	NA	-0.410046	NA	-0.0641938	NA	-0.0230472	0.976054	0.0989221	0.929973	0.475699	0.459098	0.664746	0.358688	-0.160776	0.896148
2310016G11Rik	-0.145051	0.988624	-0.338585	0.622104	0.0203246	0.969228	-0.0281575	0.96534	-0.467364	0.25424	-0.230005	0.523898	-0.588121	0.129738	-1.15219	0.000219832	-0.591778	0.0718252	-0.366664	0.381838
2310022A10Rik	-0.0534914	0.988624	-0.0894754	0.653856	-0.0930805	0.500077	-0.108416	0.494514	-0.0164341	0.911941	-0.000725124	0.994755	-0.030734	0.838156	0.178993	0.0522802	0.198944	0.0137099	0.00213173	0.992736
2310022B05Rik	-0.10131	0.988624	-0.0390645	0.894126	0.00579999	0.980715	-0.0611926	0.774426	-0.315169	0.138721	-0.413659	0.00381952	-0.287298	0.094991	-0.604972	2.83e-07	-0.50451	6.21e-06	-0.270594	0.0603157
2310030G06Rik	0.163123	0.988624	0.0994569	0.743452	0.258452	0.19474	-0.0525807	0.846309	0.00379147	0.988556	0.223732	0.115654	0.133376	0.422552	-0.260911	0.0553572	-0.303609	0.0101637	-0.193365	0.261882
2310033P09Rik	-0.0316444	0.998001	0.0827429	0.899644	-0.0935952	0.836556	-0.511238	0.113381	0.30646	0.279641	0.369664	0.13652	0.159146	0.610782	-0.200187	0.471001	-0.246805	0.325474	-0.362647	0.201449
2310034G01Rik	0.241983	0.988624	0.00694491	0.994134	0.585815	0.210663	0.0833103	0.888578	-0.0239477	0.97605	0.98402	0.00023109	0.193036	0.63754	0.153227	0.715021	0.0382202	0.927798	0.329839	0.455798
2310039H08Rik	0.124418	0.988624	0.119583	0.85244	0.187043	0.700165	-0.178823	0.686138	0.362821	0.212494	0.66913	0.0180498	0.2945	0.298819	-0.15658	0.626857	-0.273112	0.284878	-0.33678	0.296138
2310040G24Rik	0.107477	0.988624	-0.228364	0.739445	-0.102173	0.855548	-0.0613244	0.920032	0.22633	0.554023	0.122735	0.685116	0.29877	0.574657	0.797945	0.000783795	0.807019	0.00204167	-0.0258869	0.967299
2310043M15Rik	0.0506844	0.997676	-0.320711	0.613001	-0.251626	0.590768	0.00053498	0.999224	-0.494296	0.130081	-0.487473	0.149596	-0.261239	0.486869	-0.220633	0.522256	0.183564	0.677356	-0.0228263	0.967473
2310047D07Rik	-0.236713	0.988624	-0.652328	0.0675751	-0.0736127	0.881865	-0.0895829	0.852562	0.138231	0.740906	-0.207725	0.48719	-0.358653	0.25159	-0.0942214	0.784947	-0.123119	0.712255	0.0186611	0.972984
2310057M21Rik	-0.053298	0.988624	-0.0852674	0.629029	-0.070994	0.603679	-0.0636855	0.700049	-0.107447	0.355941	-0.0771806	0.431877	-0.168014	0.0967474	-0.137944	0.0993242	-0.269108	0.00104053	-0.308148	0.00176742
2310061I04Rik	-0.0652034	0.988624	0.118509	0.632783	0.0852561	0.609344	0.040252	0.843791	0.0363305	0.833613	0.163812	0.0832026	0.0961158	0.445356	-0.136295	0.201867	0.0305755	0.831243	0.019663	0.927412
2310067E19Rik	-0.00996922	0.999292	1.11674	0.0200386	0.343704	0.47966	-0.525055	0.15743	0.204253	0.791774	0.366443	0.117309	0.238723	0.755364	-0.292935	0.45619	-0.172839	0.573306	-0.485302	0.105006
2310068J16Rik	-0.243971	0.988624	0.0221355	0.983143	-0.390767	0.481152	-0.471732	0.52093	0.349681	0.407906	-0.183894	0.631471	0.394101	0.318264	-0.120859	0.804406	-0.434165	0.256146	0.0800293	0.900952
2310069B03Rik	0.893903	0.988624	-0.439445	NA	-0.262589	NA	-0.595294	NA	-0.541968	NA	1.18787	NA	0.241693	NA	0.956132	0.391105	0.800245	0.495739	-0.302818	NA
2310075K07Rik	0.0048159	0.999297	-0.0252005	0.978333	-0.145215	0.793802	-0.414479	0.432998	0.0155485	0.976549	0.0151257	0.967782	-0.34404	0.346429	-0.417943	0.170319	-0.468203	0.105275	-0.538481	0.113373
2410002F23Rik	-0.0658784	0.988624	-0.162216	0.470831	-0.158256	0.370221	-0.258471	0.132838	0.26857	0.052453	0.156757	0.193105	0.11965	0.373513	-0.0443293	0.764272	-0.133615	0.26959	-0.204529	0.119853
2410003I16Rik	-0.806843	0.988624	-1.40284	NA	0.764795	NA	0.124124	NA	-0.568414	NA	0.360133	0.54709	-0.593691	0.501125	-0.393928	0.620661	0.045677	0.962159	-0.486025	0.652395
2410004B18Rik	-0.0057997	0.999292	0.0656031	0.873424	0.068869	0.807097	-0.233687	0.365579	-0.128794	0.513291	0.0117443	0.955615	-0.167432	0.400165	-0.311385	0.0414947	-0.320133	0.0380767	-0.448186	0.00561788
2410004P03Rik	0.156843	0.988624	0.0842622	0.923833	0.515314	0.296378	0.307141	0.611938	0.105937	0.876311	0.850933	0.00494346	0.294092	0.499051	0.0296195	0.957953	0.181027	0.660505	0.383951	0.443328
2410006H16Rik	0.208925	0.988624	0.180212	0.72035	0.270938	0.475197	-0.149392	0.717961	0.342884	0.192671	0.443881	0.0581803	0.362095	0.11797	0.259214	0.27975	0.334477	0.118469	0.124215	0.739898
2410017I17Rik	0.24409	0.988624	-0.0211372	0.968587	-0.00519489	0.990395	0.15812	0.703013	0.138199	0.662562	-0.101419	0.684041	0.0226613	0.951592	1.32299	2.7e-11	1.08143	2.84e-09	0.396232	0.138207
2410022M11Rik	0.00642904	0.999292	-0.252265	0.589563	-0.140171	0.715366	-0.285155	0.495159	0.684991	0.00165825	0.382376	0.0986506	0.245754	0.365742	0.208985	0.418424	-0.160547	0.553529	-0.149819	0.674803
2410080I02Rik	0.488557	0.988624	0.74496	0.183363	0.342948	0.535306	-0.0169411	0.986694	0.522438	0.255851	0.923368	0.0193047	0.787522	0.0574849	-0.772911	0.115112	-0.112844	0.835241	0.427242	0.471222
2410137M14Rik	-0.126671	0.988624	-0.377323	0.667482	-0.137772	NA	-0.271779	0.734993	-0.716431	0.214929	-1.41401	0.00425766	-0.571658	0.275905	-0.56259	0.262464	-1.07635	0.0221336	-1.90012	0.00116754
2500002B13Rik	-0.183442	0.988624	0.291477	0.70618	-0.223312	0.606158	-0.375017	0.452673	0.0978093	0.856352	0.208175	0.534541	-0.214436	0.598371	-0.507948	0.0655698	-0.569342	0.0360488	-0.41476	0.219431
2500004C02Rik	-0.155138	0.988624	-0.255694	0.292422	-0.0531089	0.839654	-0.177665	0.489519	-0.0529631	0.805873	-0.108795	0.48675	-0.139106	0.474653	-0.353503	0.0189756	-0.208045	0.147474	-0.177212	0.338011
2510002D24Rik	-0.0491422	0.988624	0.0186846	0.970629	0.0887014	0.71211	-0.216918	0.332307	0.328441	0.0334588	0.331153	0.0113696	0.280976	0.0691751	-0.0535371	0.775188	-0.0759763	0.661658	-0.108451	0.613239
2510003B16Rik	-0.135534	0.988624	-0.268363	0.699236	-0.243818	0.622996	-0.0444252	0.955409	-0.22487	0.644564	-0.245629	0.529207	-0.379204	0.398011	-0.244756	0.536223	-0.757382	0.0205527	-0.191667	0.713664
2510009E07Rik	-0.0558323	0.988624	-0.00946633	0.978002	-0.124735	0.524371	0.16433	0.278852	0.0818465	0.636839	-0.0208785	0.881256	0.0748715	0.565885	-0.171508	0.160277	-0.0845381	0.46903	0.11833	0.400738
2510022D24Rik	0.0373237	0.997676	0.241407	0.681145	0.115529	0.799722	-0.264296	0.56293	0.0255104	0.950512	0.276955	0.276998	-0.0494506	0.905054	-0.335251	0.22557	-0.322021	0.232614	-0.416514	0.161479
2510039O18Rik	-0.00190084	0.999292	-0.000580706	0.998805	-0.0196224	0.904257	-0.0577956	0.706895	-0.0134416	0.9093	-0.0871496	0.234746	-0.0697087	0.533387	-0.0323927	0.816436	-0.0965968	0.315248	-0.174432	0.0893387
2600006K01Rik	0.0266551	0.998423	0.396783	0.525919	0.0119431	0.986021	0.247025	0.678309	0.189058	0.695625	0.471427	0.119985	0.118405	0.83653	0.472598	0.120196	-0.105868	0.853705	0.245978	0.619459
2600014E21Rik	-0.330045	0.988624	-0.341241	0.797626	-0.11353	NA	-0.110352	NA	-0.115304	0.901229	-0.307635	0.641201	-0.0768516	0.937581	-1.84491	0.0140977	-1.55961	0.0317129	-0.457243	0.665119
2610001J05Rik	0.046691	0.991751	-0.0197285	0.965586	0.0236165	0.94019	-0.19527	0.491734	0.0297537	0.905088	0.0375447	0.8446	-0.0456992	0.857077	-0.17475	0.339614	-0.197527	0.230215	-0.224648	0.296202
2610002M06Rik	-0.00359103	0.999292	-0.192703	0.366734	-0.16425	0.353809	0.0231546	0.923735	-0.184787	0.234599	-0.237919	0.031317	-0.20056	0.122706	0.0131156	0.940554	-0.0806634	0.573828	-0.134725	0.402165
2610005L07Rik	-0.0661558	0.993766	-0.345499	0.60407	-0.563638	0.266056	0.308113	0.594794	-0.241492	0.617692	-0.756976	0.0302555	-0.385369	0.33062	-0.106332	0.829044	-0.332362	0.345959	0.0206528	0.976027
2610008E11Rik	-0.0520639	0.988624	-0.28261	0.0618477	-0.258341	0.160614	-0.166471	0.421264	-0.174173	0.344361	-0.236389	0.0442869	-0.330106	0.037339	-0.198879	0.113704	-0.36948	0.00105311	-0.334107	0.0190988
2610016A17Rik	-0.949477	0.988624	-1.15902	0.466861	0.786842	0.471992	0.115079	0.938911	-0.798223	0.520254	0.59961	0.383827	-0.753367	0.442035	-0.603865	0.503064	-0.533838	0.569047	-0.655159	0.565462
2610017A05Rik	0.291304	0.988624	0.0809387	NA	-0.155106	NA	0.147666	NA	0.887506	NA	0.190031	NA	-0.831366	NA	0.743125	0.296354	-0.467839	0.675722	-0.72554	NA
2610020C07Rik	0.107038	0.988624	0.0678583	0.898738	-0.216988	0.491543	0.246606	0.457435	-0.0823769	0.800981	-0.449481	0.0493969	0.00451381	0.990073	0.14653	0.539288	0.176117	0.396443	0.350938	0.106023
2610027K06Rik	-0.157638	0.988624	-0.22995	0.56937	-0.212681	0.48878	-0.0521895	0.873493	-0.0951917	0.762163	-0.266029	0.105217	-0.246479	0.229871	-0.754919	2.07e-07	-0.578902	4.59e-05	-0.282376	0.17296
2610028H24Rik	-0.0773033	0.988624	-0.0713021	0.86164	0.176368	0.4788	0.0583834	0.862674	-0.0707964	0.815857	0.299311	0.104368	0.120058	0.613672	-0.280416	0.15106	-0.13792	0.497386	-0.064823	0.863288
2610035D17Rik	0.0713149	0.99392	-0.0778924	0.948627	0.161704	0.85262	0.0123151	0.990867	0.418803	0.376269	0.733597	0.0944573	0.161335	0.797801	0.54652	0.141728	0.0877117	0.878929	0.291779	0.63254
2610042L04Rik	-0.917712	0.988624	-0.604805	NA	-0.94643	NA	-0.410138	NA	0.0284642	NA	-1.38128	NA	-0.0264563	NA	-0.316414	0.803597	0.284734	0.819304	-0.778844	NA
2610044O15Rik8	0.0611878	0.99046	-0.0710894	0.897359	0.135793	0.672904	-0.266311	0.423278	0.121254	0.638925	0.16428	0.400163	-0.130978	0.639076	-0.0690917	0.795424	-0.177417	0.412933	-0.144925	0.63652
2610203C22Rik	0.118408	0.988624	0.0916282	0.816282	-0.0983792	0.69919	0.0992358	0.7511	0.269893	0.1811	-0.0320744	0.858972	-0.0582005	0.8178	-0.205853	0.201297	-0.507753	0.000291881	-0.163771	0.523533
2610206C17Rik	-0.135046	0.988624	-0.219213	0.737452	-0.21347	0.633197	0.0292818	0.963795	-0.179162	0.669798	-0.250203	0.391127	-0.191421	0.641811	-0.0471428	0.913535	0.0389766	0.922408	0.031492	0.95609
2610301B20Rik	-0.0297827	0.988624	-0.0758462	0.71878	0.295018	0.0348351	-0.0305488	0.874311	0.146802	0.231855	0.216769	0.0233457	0.21229	0.0227355	0.0497938	0.692525	0.0173523	0.909275	0.0226723	0.912134
2610306M01Rik	-0.0320782	0.997676	-0.0970489	0.875021	0.0260624	0.951778	-0.429504	0.239138	0.127877	0.679639	0.259285	0.265153	-0.099884	0.764118	-0.232943	0.351359	-0.491446	0.0186694	-0.495015	0.0465568
2610307P16Rik	0.0589218	0.988624	-0.0898601	0.841449	-0.161323	0.645302	-0.00275336	0.995336	-0.22769	0.411925	-0.422048	0.0434012	-0.332973	0.231695	-0.791969	8.57e-06	-0.67849	0.000222526	-0.517596	0.0333262
2610318N02Rik	-0.0587767	0.998001	-0.556668	0.630609	-0.610456	NA	-0.74463	NA	-0.284581	0.716521	-0.782748	0.193933	-1.33887	0.0648459	1.00682	0.00479804	0.683117	0.128	-0.414125	0.671315
2610507B11Rik	-0.00989504	0.998001	-0.0781495	0.786818	-0.104275	0.531389	-0.0349832	0.848878	-0.443269	0.000931544	-0.571281	3.4e-06	-0.448641	3.54e-08	-0.104185	0.448048	-0.241937	0.00105233	-0.118953	0.342014
2610507I01Rik	0.0125208	0.999292	-0.295429	0.656037	-0.49311	0.180478	-0.426518	0.323404	0.0528459	0.896762	-0.219163	0.412763	-0.145066	0.716849	-0.00941435	0.980579	-0.283939	0.311183	-0.109547	0.812386
2610524H06Rik	0.234192	0.988624	-0.0891677	0.886478	0.0542213	0.919149	-0.330343	0.454663	0.19068	0.579778	0.296831	0.294251	-0.0181983	0.965344	0.435871	0.0826056	0.287092	0.267346	-0.275174	0.45072
2610528A11Rik	2.5987	0.172487	0.760337	NA	1.64328	NA	0.567899	NA	1.30912	NA	0.873635	0.228782	-0.750191	NA	0.777388	0.253361	1.0703	0.0647318	0.866701	0.28046
2610528J11Rik	0.032002	0.991157	0.0293792	0.927462	0.126662	0.527994	0.0543797	0.828702	0.162891	0.477665	0.312484	0.0528478	0.183098	0.293417	-0.255793	0.120208	-0.0990045	0.497771	-0.033133	0.915122
2700003A03Rik	-0.174674	0.988624	0.65185	0.603669	-0.106687	NA	0.16298	NA	0.338495	0.605755	0.473533	0.360089	0.232326	0.740779	-0.398305	0.515297	-0.825434	0.171392	-0.796798	0.297835
2700012I20Rik	-0.181048	0.988624	-0.165248	0.844412	-0.172529	0.742134	-0.525528	0.377875	0.122983	0.799879	0.0772793	0.857412	-0.156591	0.765036	-0.245553	0.532763	-0.335977	0.391322	-0.494857	0.29436
2700038G22Rik	-0.264573	0.971591	-0.332684	0.415353	-0.180403	0.479873	-0.298697	0.201148	-0.134864	0.551272	-0.232936	0.129702	-0.256804	0.151404	-0.300574	0.0261615	-0.293809	0.05752	-0.386584	0.02063
2700046G09Rik	0.0166094	0.998222	-0.217716	0.61011	0.127262	0.663893	-0.514037	0.0930516	0.402414	0.0406654	0.527964	0.0130205	-0.0177973	0.957379	-0.356662	0.0589564	-0.529399	0.00283665	-0.257641	0.313156
2700049A03Rik	-0.26875	0.988624	-0.252078	0.49451	-0.154385	0.565303	-0.0679117	0.830522	-0.0537518	0.857664	-0.282712	0.134248	-0.0773139	0.75498	0.0704161	0.764294	-0.0832038	0.697497	0.0706904	0.813338
2700054A10Rik	-0.121573	0.988624	-0.118335	0.801325	-0.4009	0.207391	0.0963393	0.807446	-0.0417125	0.905054	-0.302935	0.171285	-0.0733373	0.817575	-0.565092	0.00399972	-0.46232	0.0255291	-0.0960199	0.801966
2700062C07Rik	0.0517636	0.991036	0.0625637	0.890586	0.191726	0.496235	-0.261853	0.416498	0.180009	0.445281	0.323631	0.0630802	0.0929409	0.739862	0.151286	0.485727	0.0938139	0.659346	-0.145596	0.593579
2700081O15Rik	-0.0402882	0.988624	0.152844	0.244204	0.00229562	0.990533	0.047833	0.769858	-0.129787	0.257177	-0.059793	0.501232	-0.0919929	0.432337	-0.459638	5.56e-11	-0.264209	0.000639153	-0.0904064	0.461576
2700097O09Rik	0.011648	0.998423	0.209108	0.413488	-0.113186	0.671779	0.188379	0.436022	-0.325258	0.0483679	-0.249143	0.0759486	0.119437	0.457131	-0.358813	0.0221651	-0.2745	0.0486441	0.121537	0.606204
2700099C18Rik	-0.253928	0.988624	-0.391905	0.671912	-0.396029	0.565303	-0.787339	0.331853	-0.181731	0.776697	-0.297956	0.514058	-0.415804	0.46442	0.66109	0.098924	-0.0450824	0.940365	-0.288482	0.675782
2810001G20Rik	-0.253483	0.988624	-0.412623	0.523075	-0.16857	0.729122	-0.589204	0.158326	-0.0136814	0.979185	0.118639	0.737229	-0.257601	0.4674	-0.187879	0.5565	-0.462626	0.0907273	-0.54284	0.0862584
2810002D19Rik	-0.0105675	0.999292	-0.26067	0.483435	-0.225106	0.454515	0.0893263	0.830522	-0.0785915	0.801078	-0.0702498	0.748316	-0.21469	0.406082	-0.0551082	0.832781	-0.127798	0.615069	-0.183251	0.530056
2810004N23Rik	-0.022883	0.98885	-0.129319	0.390953	-0.140886	0.306095	0.0108425	0.957582	-0.196651	0.0899566	-0.1813	0.0416309	-0.219159	0.0243589	-0.0230694	0.834484	-0.113384	0.173857	-0.126984	0.252461
2810006K23Rik	-0.0196554	0.994672	0.0878842	0.704262	0.0219336	0.920659	-0.110346	0.551663	0.188898	0.170014	0.207341	0.0270335	0.135688	0.274788	0.121157	0.406349	0.139669	0.200632	-0.0923165	0.565517
2810013P06Rik	-0.135915	0.988624	-0.202378	0.124772	-0.0370048	0.844383	-0.164367	0.286319	0.15246	0.179955	0.0346361	0.762447	0.0115962	0.937662	-0.061887	0.623773	-0.224066	0.00619477	-0.107356	0.375388
2810021J22Rik	-0.252428	0.988624	-0.376556	0.160123	-0.415143	0.142465	-0.110665	0.752001	-0.131167	0.593989	-0.475931	0.00767294	-0.374215	0.0686502	-0.0665423	0.804406	-0.267193	0.152818	-0.309013	0.163065
2810025M15Rik	-0.0542318	0.991336	0.162309	0.765836	0.0172132	0.964853	-0.208259	0.580745	0.353695	0.153315	0.389538	0.0677831	0.128604	0.667323	-0.177009	0.486885	-0.170344	0.485342	-0.251911	0.381535
2810029C07Rik	-0.12345	0.988624	-0.0383075	0.961713	0.227419	0.604967	0.0382871	0.950544	0.397024	0.310739	0.456096	0.109066	0.289865	0.451902	0.388113	0.17432	0.226519	0.464121	0.360076	0.360621
2810030D12Rik	-0.335238	0.988624	-0.437988	0.22337	-0.259679	0.473229	0.0854793	0.858123	0.592776	0.0139957	0.41725	0.0441673	0.233384	0.423756	0.527713	0.00877486	0.0474086	0.877832	0.378174	0.12618
2810032G03Rik	-0.0416437	0.994028	-0.34099	0.484114	0.345448	0.375222	-0.141007	0.779106	0.147219	0.704335	0.278887	0.262822	0.373069	0.207847	-0.18929	0.548523	0.0670296	0.85008	0.152563	0.71155
2810039B14Rik	-0.548701	0.916027	-0.341257	0.50172	-0.175474	0.667989	-0.457485	0.312437	0.0908697	0.839548	-0.140751	0.595757	0.0151889	0.974522	-0.290595	0.311488	-0.505518	0.0610464	-0.535242	0.100803
2810047C21Rik1	0.348624	0.988624	1.36179	0.0985107	0.554549	NA	0.564053	0.523931	0.743626	0.2341	-0.630907	0.288794	0.136928	0.873407	0.0334326	0.963034	-0.0746433	0.925145	0.433701	0.533974
2810403D21Rik	-0.538078	0.988624	-0.474123	0.540584	0.116128	0.857359	-0.676344	0.310829	0.0944378	0.860873	0.461471	0.155891	-0.227537	0.651698	-0.246114	0.596609	-0.255587	0.572045	-0.27505	0.651701
2810405F15Rik	0.0609071	0.998222	1.08051	0.294718	0.71214	NA	0.687558	NA	0.702995	NA	0.736465	0.230371	0.977421	0.162714	0.666936	0.332021	-0.215473	0.840773	0.774225	0.337287
2810407A14Rik	-0.689364	0.988624	-0.343872	0.784664	-0.798045	NA	0.482815	NA	-0.505989	0.522209	0.103922	0.860748	-0.154414	0.865326	-0.525336	0.424728	-0.427953	0.512302	-0.160086	0.87698
2810408A11Rik	-0.32039	0.988624	-0.391947	0.226809	-0.263433	0.407839	-0.399189	0.241	-0.170851	0.515288	-0.315511	0.131862	-0.396558	0.0911259	-0.472114	0.0125957	-0.449392	0.0189749	-0.489768	0.0630582
2810408B13Rik	-0.455485	0.988624	0.047882	0.969051	-0.19485	0.778225	-0.523677	0.47708	0.413605	0.439011	0.134463	0.7543	0.0678792	0.917618	-0.0314335	0.960337	-0.200621	0.686644	-0.415744	0.454946
2810408I11Rik	0.754804	0.988624	-0.101853	0.958104	-0.626092	NA	-0.971665	NA	-0.296474	0.808339	-0.266424	0.738547	-0.530639	0.575452	1.06738	0.0982787	0.486935	0.502053	-0.831901	0.44403
2810410L24Rik	0.0970815	0.988624	0.234787	0.544084	-0.0135704	0.962874	0.124485	0.666625	0.152181	0.478124	0.0943197	0.579345	0.425184	0.00998105	-0.587015	0.000195338	-0.391061	0.005742	0.219592	0.388414
2810414N06Rik	-0.0908429	0.988624	-0.089316	0.852091	0.255728	0.420394	-0.283774	0.457413	0.280251	0.232269	0.378069	0.0679539	-0.128409	0.648359	-0.182476	0.40383	-0.272872	0.194207	-0.239044	0.429148
2810429I04Rik	0.578774	0.988624	-0.155408	NA	0.408952	NA	0.181996	NA	0.00346771	NA	-0.55774	NA	0.126998	0.904003	0.531857	0.429735	0.443949	0.561459	0.57529	0.566063
2810433D01Rik	-0.225141	0.988624	-0.356908	0.298428	-0.0509788	0.883585	-0.475316	0.121883	-0.380866	0.337054	-0.772933	0.00134702	-0.443091	0.135166	-0.725511	0.000185022	-1.08791	1.63e-08	-0.776631	0.000306357
2810454H06Rik	-0.331971	0.988624	0.271036	0.782575	-0.00759994	0.992606	-0.513093	0.453833	0.341344	0.4834	0.451913	0.278917	0.245728	0.617599	-0.298395	0.494155	-0.319362	0.466917	-0.0163852	0.983709
2810459M11Rik	-0.258736	0.988624	-0.578382	0.272746	-0.18723	0.717514	-0.155833	0.803669	-0.00571376	0.99238	-0.0625152	0.855729	0.0925545	0.855647	-0.146375	0.707302	-0.347486	0.321401	-0.517644	0.285549
2900005J15Rik	-0.234062	0.988624	-0.0647813	0.848476	-0.222081	0.353054	-0.0639962	0.851371	0.208921	0.396141	0.129916	0.395346	0.133171	0.522347	-0.0643037	0.783972	-0.188262	0.264086	0.0124565	0.971037
2900009J06Rik	0.0286949	0.999292	0.0695575	0.962812	0.359073	NA	-0.351838	NA	0.0411689	NA	0.762193	0.11659	-0.571866	0.493484	-0.620972	0.40116	-0.270031	0.729775	0.120646	0.912134
2900024J01Rik	-0.470155	0.988624	-0.640367	0.620071	0.181896	NA	-0.198787	NA	0.13314	0.867049	0.233503	0.661229	-1.27283	0.0902317	0.0850544	0.905684	-0.630115	0.306536	-0.48978	0.544473
2900026A02Rik	-0.0230602	0.998001	0.161801	0.655716	-0.153254	0.630282	0.0957693	0.758196	-0.0451663	0.858594	-0.252617	0.153767	-0.054861	0.818371	-0.477064	0.00198282	-0.194984	0.197441	0.0638735	0.823353
2900041M22Rik	0.227534	0.988624	-0.168083	0.887029	0.551169	NA	-0.0440352	0.965354	1.11691	0.0127267	1.42846	0.000178436	0.47992	0.342011	0.0502474	0.939969	0.210857	0.717193	-0.047386	0.96072
2900052L18Rik	-0.125731	0.988624	-0.392164	0.0630348	-0.225696	0.309151	-0.10235	0.749713	0.46946	0.00576707	0.110794	0.51506	0.176752	0.337652	-0.352399	0.0271094	-0.377667	0.00907415	0.0658464	0.826555
2900052N01Rik	-1.46648	0.988624	-0.0695504	NA	1.05735	NA	0.0983641	NA	1.873	0.22499	0.272697	NA	-0.178541	NA	1.10544	0.354679	2.38252	0.00838602	0.0502778	NA
2900060B14Rik	0.752438	0.988624	0.714202	0.550422	0.021896	0.986269	-1.60858	0.12666	1.27152	0.0664431	1.45738	0.00746954	1.72261	0.00466449	-0.217252	0.807883	1.13108	0.0322358	0.993978	0.180022
2900060L22Rik	-0.136455	0.988624	-0.151642	0.791373	-0.576645	0.104224	-0.452048	0.31217	-0.137517	0.694124	-0.266924	0.348501	-0.39137	0.191334	-0.326111	0.217566	-0.450421	0.075705	-0.46189	0.140451
2900076A07Rik	-0.108123	0.988624	-0.329687	0.129031	-0.176657	0.408004	-0.230383	0.337724	-0.256114	0.308389	-0.000407692	0.998279	-0.217975	0.253243	-0.12347	0.425845	-0.211736	0.127266	-0.11043	0.681729
2900089D17Rik	-0.0400152	0.992806	-0.00691279	0.989471	-0.129707	0.703641	-0.178334	0.563996	0.401711	0.0515365	0.334349	0.0520151	0.207067	0.381049	-0.509761	0.00597491	-0.570708	0.00023624	-0.26714	0.225946
2900093K20Rik	-0.171092	0.988624	-0.297212	0.798862	-0.382707	0.581546	-0.847156	0.248057	-0.00408814	0.99627	0.357372	0.468596	-0.419374	0.466535	-0.516988	0.275716	-0.661317	0.148122	-0.66737	0.255992
3000002C10Rik	-0.167718	0.988624	-0.572746	0.00656166	-0.239474	0.345177	-0.445685	0.0660106	0.164422	0.427601	0.0112146	0.95599	-0.0381257	0.904267	-0.0864009	0.676753	-0.323612	0.040587	-0.295077	0.131263
3010001F23Rik	0.27944	0.988624	0.628934	0.540407	0.245597	NA	0.558104	NA	-0.34879	0.69715	0.527937	0.351302	-0.0441405	0.965344	0.0373501	0.964189	-0.237196	0.760073	-0.0163112	0.989601
3010003L21Rik	-0.0627466	0.988624	0.0496724	0.921438	0.140892	0.646828	-0.332286	0.322251	-0.047705	0.879212	-0.0081944	0.973941	-0.0467783	0.886931	-0.494562	0.0176382	-0.35013	0.114195	-0.614085	0.00294102
3110006O06Rik	-1.4507	0.988624	-1.47476	0.383323	0.0149421	NA	0.131574	NA	-1.03563	NA	-0.128303	0.882325	-0.436537	0.722883	-0.254427	0.806066	-0.855267	0.338619	-0.367884	0.791519
3110009E18Rik	-0.056192	0.988624	0.15537	0.606653	-0.0224319	0.946671	-0.152003	0.609691	0.0762283	0.738259	-0.0864307	0.60403	-0.174529	0.379519	-0.331969	0.0351676	-0.243848	0.138206	-0.264981	0.184964
3110021A11Rik	-0.36691	0.988624	-1.09884	0.177413	-0.912485	NA	-1.02291	0.209405	-0.444286	0.544551	-0.422043	0.37813	-0.748781	0.21756	-0.332159	0.581665	-1.32375	0.00887236	-0.950057	0.128877
3110040N11Rik	-0.0154911	0.998222	-0.121367	0.699236	0.0997255	0.691813	-0.289742	0.200836	-0.0471203	0.805621	0.146948	0.344385	-0.0617629	0.730505	0.140013	0.330452	0.0129908	0.944789	-0.287431	0.0491011
3110045C21Rik	0.0833382	0.993636	0.00626095	0.995917	0.394334	0.505096	-0.300085	0.666819	0.248529	0.632594	0.826681	0.0492147	0.353471	0.437453	0.269593	0.533456	0.258355	0.551138	0.0485176	0.950219
3110053B16Rik	-0.064681	0.988624	-0.161388	0.34594	-0.225435	0.157823	-0.0859274	0.637155	-0.243065	0.0770098	-0.294667	0.0030327	-0.192716	0.140411	-0.0549982	0.664161	-0.176598	0.120105	-0.263346	0.0166814
3110056K07Rik	-0.21585	0.988624	-0.292101	0.610276	-0.191408	0.57381	-0.331635	0.370186	-0.269598	0.328618	-0.127934	0.587223	-0.227431	0.400046	-0.00892785	0.976639	-0.313357	0.171848	-0.359785	0.158208
3110070M22Rik	-0.194333	0.988624	-0.323844	0.470379	0.0833441	0.826588	-0.527391	0.144001	0.386323	0.160006	0.310425	0.124283	-0.126377	0.700824	0.0634509	0.843534	-0.434528	0.0528898	-0.369954	0.191749
3110082I17Rik	0.178992	0.988624	0.288345	0.347644	0.17509	0.520788	-0.045253	0.896872	0.363627	0.0463026	0.423192	0.00745393	0.239514	0.196599	-0.0289024	0.90908	0.0450989	0.847579	0.24572	0.246521
3110083C13Rik	0.375353	0.988624	0.140646	0.894276	-0.106473	NA	0.0120064	0.990867	0.290817	0.617373	0.316986	0.433221	0.0316949	0.965817	0.424731	0.293474	0.0217734	0.972851	0.461155	0.358337
3200001D21Rik	0.0824769	0.997676	-0.206889	0.89999	0.261233	NA	0.0573732	NA	-0.0027877	NA	-0.152797	0.859147	-0.0491098	0.969976	-0.299198	0.743652	0.200964	0.820439	0.0702649	0.964971
3300002I08Rik	-0.00806573	0.998355	-0.233648	0.102777	-0.280633	0.0214027	-0.158006	0.348569	-0.14483	0.293994	-0.310407	0.00122048	-0.389945	2.26e-05	-0.0660396	0.641261	-0.351664	4.21e-05	-0.344366	0.00106532
3300005D01Rik	0.00776268	0.999297	-0.197821	0.838793	0.236627	0.712372	-0.00440204	0.996833	0.277216	0.662483	-0.095707	0.843832	-0.0402048	0.957245	0.898908	0.00989434	0.37856	0.372018	0.300502	0.631191
3425401B19Rik	-0.0491994	0.997676	-0.362494	0.587403	-0.473139	0.268701	-0.218108	0.724525	0.40664	0.393199	0.713983	0.0214935	0.903315	0.11797	0.39157	0.202842	-0.0138388	0.973386	0.690293	0.170638
3632454L22Rik	-0.31159	0.988624	-0.15025	0.895457	-1.00063	NA	-0.231153	0.819396	0.0115624	0.990286	-0.802928	0.112752	-0.849227	0.135126	-0.123143	0.874591	-1.04004	0.0341329	-0.579566	0.395242
3830406C13Rik	-0.0158737	0.994265	-0.188864	0.193357	-0.0268835	0.866277	-0.0163339	0.935867	-0.0995576	0.428631	-0.0958755	0.333498	-0.0696897	0.64012	0.0333843	0.794496	-0.0548707	0.625196	-0.177711	0.0986632
3830408C21Rik	-0.223835	0.988624	-0.415464	0.324248	-0.323615	0.388368	-0.10587	0.840121	-0.130071	0.720664	-0.520789	0.053134	-0.176333	0.56601	-0.285575	0.344538	-0.613207	0.00999578	-0.227805	0.502709
3930402G23Rik	0.182943	0.988624	0.221122	0.722798	0.458763	0.292422	-0.124393	0.835619	0.196419	0.657365	-0.0789265	0.821213	0.0364499	0.942468	-0.104275	0.809385	-0.226765	0.525612	0.00193068	0.997263
4430402I18Rik	-0.0602048	0.988624	-0.13047	0.347427	-0.0129335	0.935473	-0.0381241	0.812274	0.155807	0.0860231	0.0880151	0.315908	0.0302192	0.824489	0.1007	0.255285	-0.0398319	0.714132	-0.0171923	0.918879
4631405J19Rik	0.266251	0.988624	0.151419	0.80871	-0.123851	0.799741	-0.294796	0.629197	-0.108148	0.807258	0.0675482	0.863635	-0.400084	0.298819	-0.183477	0.615229	-0.344001	0.281845	-0.512041	0.165457
4632404H12Rik	-0.157387	0.988624	-0.362852	0.0620186	-0.230929	0.299151	-0.0835948	0.765282	-0.0102972	0.969997	-0.104424	0.551259	-0.025503	0.920451	-0.107229	0.586997	-0.280856	0.0529851	-0.119634	0.585309
4632415L05Rik	-0.151946	0.988624	-0.2875	0.0438407	-0.134194	0.455721	-0.0190677	0.938532	0.00802406	0.967696	-0.15941	0.126129	-0.207028	0.103438	-0.0764892	0.538588	-0.249794	0.0153966	-0.17989	0.207571
4632427E13Rik	0.305566	0.988624	-0.327663	0.572091	-0.622114	0.173503	0.268892	0.637057	-0.153715	0.746744	-0.411655	0.163762	-0.346899	0.386357	-0.172912	0.653156	-0.751141	0.0115325	-0.45408	0.239978
4632428C04Rik	-0.0787921	0.988624	-0.461922	0.204276	-0.395151	0.197729	-0.137527	0.707713	-0.460358	0.234178	-0.806388	0.000107141	-0.718671	0.00282274	-0.221702	0.43264	-0.905476	1.12e-07	-0.535523	0.0202202
4732416N19Rik	-0.315293	0.988624	-0.242732	0.809079	-0.304547	0.660571	0.372301	0.550597	0.0466976	0.939087	-0.317238	0.517816	-0.240437	0.613558	-0.161085	0.75832	-0.225276	0.605082	0.259552	0.639507
4732419C18Rik	-1.25914	0.988624	-0.527098	NA	0.372045	NA	-1.04629	NA	-0.64878	NA	-1.25091	NA	-0.372131	NA	-0.0958321	0.934842	0.158665	0.884271	-0.309168	NA
4732471J01Rik	-0.145063	0.988624	0.177302	0.689798	-0.0746396	0.804995	0.110861	0.724525	0.223746	0.380461	-0.213063	0.343048	-0.311612	0.143742	0.171794	0.348954	0.146337	0.4571	0.239044	0.30059
4732491K20Rik	-0.141506	0.988624	-0.469473	0.173818	-0.203823	0.561813	-0.0256685	0.958227	0.271202	0.38823	-0.0300398	0.906006	0.0322105	0.940208	0.0991132	0.728872	-0.350269	0.12235	0.0635999	0.885427
4831440D22Rik	-0.591021	0.988624	0.540476	0.604479	0.629397	NA	-0.787219	NA	-0.823631	NA	-0.301066	0.638643	0.285809	0.708628	0.0400899	0.962212	-0.214116	0.779597	0.26086	0.780442
4831440E17Rik	-0.246324	0.988624	-0.443929	0.0980698	-0.163279	0.517001	-0.246549	0.419486	-0.185215	0.467166	-0.268587	0.0894412	-0.183538	0.390667	-0.41532	0.00899282	-0.423773	0.00421702	-0.0867816	0.76397
4833407H14Rik	-0.161436	0.988624	0.0493081	0.931824	-0.13039	0.707121	-0.173116	0.60379	0.365773	0.151591	0.0995637	0.581823	0.0472105	0.889581	0.363271	0.0363726	0.2223	0.247717	0.0812297	0.785675
4833411C07Rik	-0.224746	0.988624	-0.440121	0.605483	-0.137176	0.85652	-0.412108	0.601464	-0.0109175	0.988892	-0.0941407	0.840098	-0.339317	0.543669	-0.327403	0.483072	-0.477822	0.276868	-0.487418	0.397201
4833412C05Rik	-0.0118484	0.999292	-0.142619	0.892654	0.456732	0.469235	-0.191873	0.821765	0.248272	0.709968	1.07181	0.00554667	0.764063	0.052362	-0.366015	0.479999	0.109461	0.839595	0.440444	0.458547
4833417C18Rik	-0.0364108	0.998222	-0.36075	0.675983	-0.754577	0.211484	-0.377112	0.663537	-0.42941	0.441794	-0.820498	0.0523308	-0.988906	0.058254	-0.366094	0.435261	-1.20299	0.00625518	-0.60276	0.291262
4833418N02Rik	-0.254147	0.988624	-0.245663	0.577205	-0.391709	0.219542	-0.0342911	0.939968	0.0509106	0.879808	-0.386513	0.0593364	-0.104225	0.722674	-0.28544	0.180088	-0.372983	0.0961164	-0.354916	0.167607
4833419F23Rik	0.0318702	0.997676	0.0417406	0.953243	0.419753	0.206999	-0.153335	0.77473	0.317584	0.319742	0.0636179	0.821139	-0.0429241	0.919511	0.339723	0.135259	0.114053	0.709787	-0.191118	0.637207
4833420G17Rik	-0.0330126	0.988624	-0.0809393	0.662926	-0.0648771	0.686923	-0.00285359	0.990208	-0.0418061	0.752334	-0.168571	0.0424061	-0.000847874	0.996589	0.0020445	0.99041	-0.026733	0.843729	0.00940296	0.959528
4833422C13Rik	-0.17497	0.988624	-0.405481	0.164017	-0.132649	0.655847	0.364267	0.124274	0.0747472	0.790423	-0.0824071	0.657487	0.00471359	0.989223	0.0934526	0.69152	-0.0714292	0.764549	0.108751	0.696675
4833438C02Rik	-0.0826855	0.988624	-0.124805	0.612664	-0.0180412	0.937334	-0.0275388	0.907177	0.0609007	0.709088	-0.111022	0.45246	0.0562407	0.723805	0.332039	9.54e-05	0.317022	0.00551831	0.0839697	0.664193
4833439F03Rik	-0.0397445	0.997676	-0.0800244	0.913362	-0.638278	0.24371	0.162061	0.774938	-0.0843295	0.846493	-0.694355	0.067674	-0.508004	0.0982895	-0.948489	0.000287096	-0.741868	0.00336391	-0.25318	0.550554
4833439L19Rik	-0.0678767	0.988624	0.00229724	0.994134	0.0266005	0.883153	-0.00879032	0.966783	-0.132713	0.272436	-0.146479	0.273436	-0.0332206	0.821627	-0.241237	0.00382211	-0.109033	0.278037	-0.0296281	0.858164
4833447I15Rik	0.0069616	0.999292	-0.410998	0.251297	-0.163592	0.640323	-0.0268758	0.956692	-0.422893	0.111213	-0.538311	0.0107624	-0.477349	0.106764	0.0266365	0.932427	-0.560404	0.00618844	-0.188938	0.601961
4921504A21Rik	-0.0624108	0.992806	-0.106571	0.876915	-0.166299	0.715584	0.00433529	0.994771	-0.284311	0.466045	0.288526	0.256682	-0.0145484	0.976574	-0.156262	0.651612	-0.166009	0.621652	-0.437832	0.216414
4921507G05Rik	0.0204013	0.999292	0.320202	0.813222	0.537247	NA	-0.211092	NA	0.186407	NA	-0.258193	0.715028	-0.267566	0.779666	-0.0375967	0.965446	-0.536008	0.525502	-0.254032	0.819212
4921507P07Rik	-0.457722	0.988624	-0.241975	0.575404	-0.346591	0.406192	-0.348617	0.356488	0.145603	0.619433	-0.220256	0.430837	-0.340065	0.196119	-0.550691	0.0163909	-0.515267	0.0301203	-0.318393	0.297691
4921511C10Rik	0.322123	0.988624	-0.247751	0.8554	0.0932695	NA	-0.613316	NA	-0.00326502	0.997726	-0.670524	0.305824	-0.159622	0.860145	0.018163	0.983409	-0.190427	0.808895	-1.15965	0.169083
4921511I17Rik	-0.360495	0.988624	-0.565846	0.462957	-0.566969	0.383378	0.190989	0.781248	-0.564062	0.273299	-1.03104	0.00675564	-0.805742	0.0502849	0.0224085	0.971603	-0.354043	0.379939	-0.0696827	0.922484
4921513I03Rik	-0.310159	0.988624	1.02135	0.233705	0.441714	NA	0.621454	NA	-0.221112	NA	-0.170483	0.811015	0.722246	0.256311	-0.231017	0.772473	-0.491897	0.502878	0.494019	0.516265
4921517D16Rik	0.0858002	0.991144	-0.184461	0.825021	-0.220139	0.704566	-0.438994	0.523423	-0.174785	0.738707	-0.570125	0.120431	-0.648309	0.145704	0.0449204	0.925231	-0.240998	0.563719	0.116905	0.859167
4921522P10Rik	0.101619	0.988624	0.293303	0.316174	0.330464	0.178072	-0.0182082	0.957582	0.150807	0.424316	0.345364	0.0305486	0.331112	0.0316983	-0.149122	0.368697	0.0497456	0.810271	0.0487963	0.861204
4921524J17Rik	0.0418912	0.991336	0.101531	0.792372	0.117552	0.651398	-0.101413	0.747069	0.0661605	0.766872	0.135136	0.494105	-0.149378	0.451934	0.120494	0.518543	0.0275202	0.900287	-0.0800635	0.785149
4921525O09Rik	-0.569916	0.988624	0.308954	NA	-1.09883	NA	-0.783612	NA	1.11964	NA	0.29448	NA	0.65236	NA	1.37518	0.0446571	0.551018	0.607268	-0.404908	NA
4921531C22Rik	0.170277	0.988624	-0.0327087	0.950448	-0.0868162	0.75093	-0.0749578	0.807446	0.228108	0.284451	0.133658	0.410923	-0.193553	0.308421	-0.023792	0.912333	-0.120642	0.505325	-0.248039	0.192701
4921533I20Rik	-0.00416509	0.999297	-0.220855	0.77056	-0.160348	0.763967	0.264471	0.567787	-0.146689	0.744641	-0.547013	0.16107	-0.208712	0.578071	0.147944	0.678905	-0.00174817	0.996526	0.0875138	0.858959
4921536K21Rik	-0.0372499	0.998001	-0.0407934	0.965298	0.0694781	0.910432	0.297855	0.619935	-0.400142	0.398052	0.387795	0.274732	-0.0749038	0.893973	-0.119366	0.803815	-0.0127003	0.980959	0.271112	0.671138
4930402H24Rik	0.0126874	0.998001	0.203971	0.130692	0.00570091	0.976054	0.0907514	0.617729	-0.0521821	0.718546	0.0143017	0.902171	0.0337755	0.830885	-0.0516651	0.68235	-0.046197	0.712302	0.155667	0.204208
4930403D09Rik	0.76151	0.988624	0.630553	0.527141	0.0694533	NA	0.151021	NA	0.0177979	0.987593	0.800325	0.149443	0.307969	0.710862	0.247092	0.725225	0.342497	0.594056	0.238769	0.825556
4930404H24Rik	0.0195249	0.999292	0.0126205	0.994909	-0.189391	NA	0.235227	NA	-0.0788933	NA	-0.133758	0.876767	-0.375112	0.703756	-0.516345	0.509506	-1.13091	0.149718	0.312075	0.745749
4930404I05Rik	0.132539	0.988624	0.157616	0.791673	0.220834	0.571401	0.0445186	0.936509	-0.407953	0.173626	0.241272	0.297899	0.289591	0.31303	0.122662	0.700213	0.298606	0.259471	0.163269	0.700011
4930404N11Rik	0.0299741	0.989459	-0.0249466	0.931952	-0.0390185	0.840783	-0.0543339	0.800457	-0.0857295	0.578557	-0.130679	0.353405	-0.0738523	0.6248	0.484379	1.82e-06	0.311749	0.00488356	-0.0498229	0.821226
4930405A21Rik	0.02917	0.998222	-0.70876	0.278128	-0.254835	0.684527	-0.16351	0.826344	-0.250342	0.643083	-0.771642	0.0479768	-0.685431	0.113398	-0.485475	0.206495	-0.695421	0.0637954	-0.840211	0.0661734
4930407I02Rik	-0.229691	0.988624	0.491709	0.746342	-0.547355	NA	0.0199085	NA	0.496676	NA	-0.232578	NA	0.360919	0.701899	0.177554	0.846435	0.588567	0.404714	0.175145	0.896903
4930412C18Rik	-0.187803	0.988624	-0.255709	0.736157	0.320702	0.468677	0.290822	0.597627	-0.191531	0.730342	0.35101	0.24243	-0.0804101	0.872441	0.162145	0.69647	-0.159585	0.708273	0.248316	0.605697
4930412M03Rik	0.242868	0.988624	0.0524605	0.949763	-0.414395	0.329931	-0.241091	0.700049	-0.450559	0.195924	-0.769557	0.0107314	-0.792125	0.013236	-0.359901	0.210958	-0.773115	0.00484489	-0.797725	0.00956379
4930412O13Rik	0.120333	0.988624	0.0656282	0.946005	-0.440448	NA	0.101662	0.895719	-0.425921	0.394972	-0.285879	0.469487	0.337701	0.422011	-0.0254359	0.962007	0.268427	0.562046	-0.162252	0.806929
4930413F20Rik	-0.333523	0.988624	-0.445262	0.595392	-0.145505	0.853564	0.0178687	0.982683	-0.359656	0.498541	-0.794149	0.0646667	-0.88173	0.0385938	-0.585935	0.127621	-0.826448	0.0333732	-0.136789	0.82711
4930413G21Rik	-0.146034	0.988624	-0.011246	0.978002	-0.111168	0.666972	-0.123371	0.665299	0.215733	0.203937	0.210884	0.214801	0.122577	0.500314	-0.388815	0.00523035	-0.431418	0.00524381	-0.156802	0.51219
4930414N06Rik	0.320596	0.988624	0.0030402	0.998805	-0.192953	0.782039	0.44692	0.506696	-0.405808	0.427321	-0.628913	0.145066	-0.169779	0.765644	0.308517	0.481906	0.502451	0.2055	0.40362	0.435114
4930415O20Rik	-0.123204	0.988624	0.0651052	0.936643	-0.206651	0.717282	-0.166837	0.813938	-0.399011	0.371848	-0.240136	0.482261	-0.0899026	0.866812	0.129476	0.752461	-0.0358707	0.938391	-0.316957	0.527602
4930417H01Rik	-0.698902	0.988624	-1.18081	0.272479	-0.478552	NA	0.0191505	NA	-0.539226	0.513953	-0.360439	0.560911	-0.684603	0.383166	-1.2441	0.0501849	-1.27507	0.0525827	-0.254351	0.79846
4930417O13Rik	-0.62134	0.988624	-0.984252	0.368213	-0.813182	0.392015	-1.26246	0.278852	-1.51302	0.0599757	-1.60338	0.0164611	-1.31509	0.0881194	-0.428619	0.537611	-0.507059	0.506323	-0.877293	0.29086
4930422M22Rik	0.307652	0.988624	-0.195395	0.710046	0.109989	0.781094	0.273629	0.548559	0.288234	0.4091	0.633132	0.001754	0.372896	0.199812	0.282004	0.343222	0.182258	0.517918	0.101333	0.810793
4930426D05Rik	0.0888896	0.988624	-0.173838	0.80143	-0.263481	0.584562	0.0252717	0.96668	-0.0396652	0.930058	0.0489595	0.86119	0.129446	0.766412	-0.217705	0.462369	0.0470273	0.888543	0.165961	0.715471
4930426I24Rik	-0.0783882	0.992405	-0.460081	0.445148	-0.447488	0.383579	0.135812	0.813894	-0.430797	0.269822	-0.778329	0.0265476	-0.464195	0.213837	-0.0305024	0.948993	-0.300387	0.363793	-0.166768	0.737834
4930426L09Rik	-0.400433	0.988624	-0.680364	0.230219	-0.313181	0.533079	-0.0957538	0.883453	0.0111549	0.984791	-0.187399	0.592726	0.164306	0.720763	0.439474	0.110756	0.0736613	0.872007	-0.00541786	0.994136
4930429B21Rik	0.0185031	0.999292	-0.0601137	0.948239	-0.230228	0.656195	0.130845	0.846309	0.135396	0.780745	-0.534917	0.136271	-0.144155	0.76774	-0.293801	0.46372	-0.365413	0.389861	-0.727418	0.115157
4930429F24Rik	-0.135294	0.988624	-0.104059	0.807058	-0.102173	0.793279	-0.0938288	0.806903	0.199924	0.371202	-0.33138	0.137582	0.177754	0.46442	-0.376306	0.0767562	-0.155089	0.501685	-0.154093	0.654078
4930429H19Rik	-0.121667	0.993766	-0.0717227	0.963709	-0.699002	NA	-0.593861	NA	0.262661	0.740217	0.527836	0.327693	0.282426	0.734916	-0.239755	0.771747	-0.147183	0.866841	0.316873	0.730962
4930429P21Rik	-0.667716	0.988624	0.701809	NA	0.436391	NA	-0.425569	NA	-0.791411	NA	0.118448	NA	-0.0799648	0.949152	-1.45739	0.118695	0.500414	0.550184	0.114984	NA
4930430E12Rik	1.42371	0.971591	-0.509382	0.744245	-0.66514	0.567467	-1.22507	0.336548	-0.724145	0.460152	-0.777454	0.283573	-0.552498	0.56917	3.13055	3.34e-09	2.43818	9.55e-06	0.403148	0.722753
4930430F08Rik	-0.00179285	0.999297	-0.082077	0.697755	0.0250127	0.908925	0.0617493	0.755453	-0.215552	0.106713	-0.0788278	0.492658	-0.0796518	0.58119	-0.194427	0.051614	-0.0580667	0.657323	-0.153157	0.283128
4930430J02Rik	-0.229469	0.988624	-0.397563	0.78576	-0.428198	NA	-0.520368	NA	-0.547681	0.50709	-1.23044	0.0764253	-0.491913	0.569489	-1.42289	0.0444437	-1.59191	0.0326004	-1.29917	0.129737
4930431P03Rik	-0.13382	0.988624	-0.345082	0.521342	-0.120871	0.792377	0.0378867	0.947188	0.202832	0.60853	-0.0679974	0.809332	0.0121385	0.978573	0.439426	0.0744726	-0.116601	0.731909	0.234117	0.533471
4930432K21Rik	-0.45313	0.718656	-0.346021	0.284387	-0.244764	0.413164	-0.433365	0.136084	-0.133033	0.629113	-0.313417	0.131977	-0.197676	0.468975	-0.0339718	0.904914	-0.371605	0.0594902	-0.433542	0.0457925
4930439D14Rik	-0.465589	0.988624	-0.729167	0.384758	-1.14544	0.0521157	-0.688753	0.410202	0.0274013	0.968738	-1.19565	0.00725715	-0.326491	0.577414	-0.145791	0.787725	-0.360304	0.433521	-0.756991	0.136479
4930443O20Rik	-0.122452	0.988624	0.467481	0.169782	0.0965635	0.764776	0.0706748	0.87034	0.314032	0.158559	0.369241	0.0410096	0.44468	0.0203963	-0.531537	0.00397738	-0.276157	0.163181	-0.146607	0.658835
4930444A19Rik	-0.0755232	0.994533	-0.555152	0.441959	-0.621605	0.360315	0.0742935	0.927845	-0.290331	0.653549	-1.40633	0.001754	-0.932522	0.0702406	-0.447469	0.352155	-0.574162	0.148854	-0.174626	0.811179
4930445K14Rik	-0.150623	0.988624	-0.203897	0.483844	-0.433249	0.0404186	-0.333896	0.150541	-0.0312145	0.900994	-0.468572	0.00156719	-0.486408	0.00179174	-0.282397	0.0744726	-0.476767	0.000411781	-0.390267	0.0248974
4930451E10Rik	0.10065	0.988624	-0.153362	0.79591	0.0344926	0.943668	0.0927566	0.847579	-0.406615	0.224437	-0.0274504	0.927557	0.0292411	0.947233	-0.279596	0.303436	-0.0120968	0.973737	0.120739	0.791519
4930451G09Rik	-0.0405716	0.994672	-0.16555	0.752012	-0.0114497	0.980634	-0.0932342	0.851506	0.0763169	0.840093	0.197542	0.404926	-0.0112582	0.980324	-0.128468	0.664477	-0.0543102	0.878493	0.00325517	0.995633
4930453N24Rik	0.101067	0.988624	-0.00662794	0.985913	0.0873839	0.698337	-0.128515	0.566514	-0.0397072	0.827932	0.100667	0.477839	0.0374459	0.843839	0.00859057	0.962038	-0.0820055	0.556184	-0.114967	0.520345
4930455C13Rik	-0.141954	0.988624	-0.235089	0.625579	-0.44436	0.261463	-0.00799649	0.988563	-0.336531	0.268678	-0.706814	0.0239286	-0.567496	0.0136632	-0.336813	0.17113	-0.419735	0.0409515	-0.235733	0.399984
4930455D15Rik	-0.274736	0.988624	0.468709	NA	-0.174866	NA	1.00468	NA	0.102941	NA	-1.13552	NA	0.902133	0.290341	0.205998	0.834985	-0.128515	0.908862	0.361171	NA
4930455G09Rik	-0.0135356	0.999292	0.353235	0.667482	0.57166	0.347078	0.383323	0.60379	0.568579	0.36368	0.840257	0.016301	0.0133081	0.986984	1.02702	0.000784606	0.791125	0.0163083	0.348649	0.544764
4930455H04Rik	0.0763453	0.992405	0.141936	0.854864	-0.168678	0.764152	0.326193	0.47708	-0.252062	0.530027	-0.371232	0.366994	-0.236677	0.490257	-0.000638122	0.999173	0.104847	0.771991	0.348683	0.335339
4930467E23Rik	-0.0841834	0.988624	-0.285227	0.303398	-0.135492	0.592887	0.112814	0.686138	-0.345348	0.0660193	-0.142909	0.492694	-0.178855	0.378213	-0.30431	0.107946	-0.0548715	0.820768	-0.0546606	0.871055
4930469K13Rik	-0.319733	0.988624	-0.0794183	0.933497	-0.483795	0.427405	-0.023799	0.978615	-0.145624	0.807815	-0.0831193	0.851217	-0.228326	0.664977	1.07986	7.75e-05	0.885684	0.0024621	0.188915	0.762762
4930470G03Rik	-0.241603	0.988624	-0.398638	0.594362	-0.414211	0.529744	0.0480126	0.950264	-0.226574	0.665967	-0.733625	0.104225	-0.446331	0.282536	-0.184024	0.732099	-0.301671	0.449168	-0.11555	0.857783
4930473A02Rik	0.04932	0.988624	0.0817051	0.654402	0.12723	0.354414	0.023307	0.905083	0.103507	0.442074	0.159622	0.0871031	0.113551	0.303069	0.142304	0.131713	0.0840887	0.407249	0.0642817	0.679808
4930473H19Rik	-0.14506	0.988624	0.120121	0.869323	-0.220294	0.668056	-0.0286606	0.968205	-0.553257	0.199989	-0.384845	0.314407	-0.217139	0.678116	-0.0590428	0.901368	-0.0544454	0.908873	0.0468259	0.939059
4930479D17Rik	-0.0843776	0.998222	-0.0562677	NA	-0.25857	NA	-0.127161	NA	0.048269	NA	-0.862599	NA	-1.67576	NA	0.710806	0.377133	0.123819	0.917782	-0.758302	NA
4930480K23Rik	-0.060852	0.992806	-0.441154	0.392497	-0.470747	0.210516	-0.0735383	0.894122	0.084977	0.842605	-0.325636	0.198604	-0.372628	0.212344	-0.130351	0.701968	-0.402609	0.142906	-0.155335	0.7258
4930481A15Rik	0.103388	0.988624	0.0940373	0.876681	0.262012	0.567467	-0.287363	0.459479	0.29507	0.337135	0.674064	0.00485171	0.139856	0.659585	-0.205004	0.518103	-0.27378	0.267459	-0.225017	0.507876
4930481B07Rik	-0.32262	0.988624	-0.438513	0.194296	-0.367704	0.296378	-0.37025	0.331853	-0.538882	0.0508709	-0.399623	0.0592903	-0.459692	0.0827482	-0.416434	0.0907213	-0.398319	0.0601607	-0.322907	0.242933
4930483K19Rik	-0.0269364	0.998001	-0.0635192	0.918265	0.0776222	0.846596	0.11137	0.823313	0.0292431	0.935107	0.00117705	0.997239	0.0392095	0.919908	-0.0613281	0.862101	0.0655117	0.847301	0.0888227	0.817321
4930486L24Rik	-0.035703	0.994672	0.347884	0.26686	0.172112	0.578733	0.164979	0.661079	0.369404	0.115172	0.325425	0.10072	0.380237	0.101993	-0.0626885	0.860655	-0.136645	0.587994	0.0555797	0.887932
4930487D11Rik	0.896596	0.988624	1.20147	NA	1.03257	NA	-0.0618171	NA	1.82326	NA	0.814269	NA	0.732948	0.537572	0.754356	0.387671	1.38787	0.054281	1.17885	NA
4930487H11Rik	0.279978	0.988624	0.037723	0.978333	-0.676595	0.41482	0.046961	0.962648	-0.315742	0.652491	-0.719433	0.162329	-0.421457	0.547015	0.555255	0.221798	-0.0839427	0.896322	-0.210074	0.809997
4930500F10Rik	0.173003	0.988624	-0.296209	0.666044	-0.267881	0.609863	-0.0360699	0.957476	-0.413808	0.304987	0.270327	0.327665	0.00652988	0.990073	0.0887906	0.834787	-0.166615	0.658898	-0.055783	0.9223
4930502C15Rik	0.33651	0.988624	0.228848	0.739445	-0.296049	0.530174	-0.52128	0.322251	-0.265343	0.480457	-0.133725	0.728544	-0.439434	0.225142	-0.532584	0.0997703	-0.480166	0.0952963	-0.640986	0.0463517
4930502E09Rik	-0.306017	0.988624	0.657441	NA	-0.0645791	NA	-0.473903	NA	-0.276379	NA	-0.0359269	NA	-0.174153	NA	0.307162	0.754166	0.0878856	0.937262	-0.122389	NA
4930503B20Rik	0.417277	0.988624	0.131422	0.911504	0.338232	NA	0.658177	0.330476	-0.744197	0.270872	0.0355902	0.95034	0.124621	0.871423	0.235239	0.657048	0.170778	0.775388	0.294649	0.66727
4930503E24Rik	0.163195	0.988624	0.083675	0.818402	0.188947	0.500472	-0.154537	0.574458	0.218194	0.238444	0.392866	0.0188476	0.214591	0.220281	0.0610443	0.798635	0.0249857	0.91183	-0.123918	0.631668
4930503L19Rik	0.060904	0.988624	-0.10231	0.685904	-0.235949	0.213691	0.0567843	0.806531	-0.051582	0.800249	-0.400067	0.00111294	-0.287926	0.0401823	-0.185876	0.164612	-0.229301	0.0421347	-0.153579	0.39533
4930505N22Rik	-0.572276	0.988624	-0.669744	0.500129	-0.682554	NA	-0.633158	0.493833	-0.499292	0.462368	-1.22095	0.031317	-1.07801	0.0906841	-0.781818	0.130176	-1.04681	0.0578904	-0.176584	0.832027
4930506C21Rik	-0.0518284	0.988624	-0.0759246	0.828014	-0.0978742	0.741627	-0.255486	0.279215	-0.0583405	0.802237	0.0661382	0.692148	-0.214802	0.212799	-0.14185	0.371225	-0.127549	0.462616	-0.170174	0.487952
4930507D05Rik	-0.166772	0.988624	-0.400765	0.530886	-0.234351	0.675974	0.0261382	0.969144	-0.254872	0.562742	-0.248569	0.486817	-0.566022	0.167271	0.00400971	0.993232	-0.282979	0.445786	-0.0444355	0.941095
4930509E16Rik	0.265995	0.988624	0.672316	NA	0.764544	NA	0.48942	NA	0.816777	NA	0.57753	NA	1.0119	0.260136	-0.0982503	0.940828	0.627182	0.458638	0.212583	NA
4930509G22Rik	0.0226803	0.998222	0.261783	0.608889	0.094646	0.84097	0.259838	0.592828	-0.140364	0.748429	-0.321238	0.294386	-0.416275	0.222296	-0.340408	0.252192	-0.220343	0.491861	-0.102458	0.833092
4930511E03Rik	-0.048431	0.999292	0.54086	NA	-0.420689	NA	-0.588709	NA	0.632564	NA	0.549655	NA	-0.186222	NA	0.0224237	0.989715	0.22636	0.867636	-0.44594	NA
4930511M06Rik	0.185964	0.988624	-0.279508	0.817233	0.120708	NA	-0.404333	NA	0.127797	0.859319	-0.165742	0.769517	-0.558889	0.446346	-0.385561	0.5201	0.0499411	0.940886	-0.773319	0.283128
4930512B01Rik	-0.136681	0.988624	-0.199168	0.752549	-0.586791	0.178026	0.0306347	0.958105	-0.437371	0.236166	-0.816042	0.00431206	-0.322702	0.324289	-0.512061	0.103642	-0.575124	0.0501709	0.020505	0.971434
4930512H18Rik	-0.21001	0.988624	-0.182913	0.838423	-0.162636	0.803867	-0.248289	0.708977	0.215295	0.693557	0.562301	0.0748545	-0.441485	0.309382	0.442144	0.135563	0.070662	0.878929	0.178139	0.77517
4930512J16Rik	0.21232	0.988624	0.588009	0.467242	0.739103	0.311422	0.263274	0.728085	-0.48302	0.443414	-0.452991	0.324271	-0.170232	0.79573	0.664521	0.0488958	-0.229828	0.700063	0.197798	0.776499
4930513N10Rik	-0.0838677	0.991336	-0.439122	0.463481	-0.649042	0.173968	-0.0746327	0.905083	-0.156383	0.735009	-0.402816	0.198563	-0.511473	0.269151	-0.0989285	0.809385	-0.54077	0.127641	-0.191293	0.706693
4930515G01Rik	-0.28709	0.988624	-0.298661	0.673941	-0.483763	0.363798	0.0867669	0.892466	-0.119227	0.801047	-0.651868	0.0951598	-0.432643	0.263074	-0.633327	0.0306703	-0.665844	0.0137312	-0.762665	0.119519
4930515G16Rik	0.0896413	0.993766	0.059554	0.964345	-0.0082566	NA	0.0421072	0.969487	-0.27146	0.7281	-0.247983	0.662787	-0.388894	0.602573	0.288295	0.610189	0.0668048	0.931246	0.388328	0.572484
4930519F09Rik	-0.170433	0.988624	-0.23983	0.653249	-0.201738	0.610395	0.190151	0.645488	-0.187908	0.559459	-0.492571	0.0535671	-0.249053	0.386357	-0.263053	0.327105	-0.272714	0.264546	0.0391715	0.9353
4930520E11Rik	-0.472977	0.988624	0.0209707	0.98539	-0.294172	0.654808	-0.755516	0.332734	0.160649	0.778201	-0.0498665	0.912473	-0.519711	0.285024	0.0889822	0.875541	-0.429445	0.306238	-0.399741	0.487744
4930520O04Rik	-0.00624094	0.999292	-0.54404	0.205045	-0.0355636	0.942899	0.0565672	0.922385	-0.0948843	0.807156	-0.156097	0.622965	-0.00392702	0.993302	-0.0499086	0.902798	-0.218083	0.494701	-0.1622	0.713358
4930522L14Rik	-0.195579	0.988624	-0.376644	0.214735	-0.323539	0.181531	-0.452233	0.0298726	0.134024	0.520716	-0.0888061	0.61541	-0.295963	0.147044	0.0950214	0.665634	-0.202592	0.252462	-0.520422	0.00302566
4930522P08Rik	-0.200731	0.988624	-0.522002	0.419432	-0.233379	0.662606	-0.536935	0.376605	-0.259393	0.581112	-0.386948	0.26601	-0.539862	0.19245	-0.15697	0.705009	-0.372823	0.321779	-0.382892	0.408191
4930523C07Rik	-0.0896719	0.988624	-0.0161009	0.959599	-0.0806453	0.710802	0.101503	0.663537	-0.0708777	0.756518	-0.218888	0.120301	0.149145	0.353548	-0.227293	0.0761408	-0.265581	0.0211075	0.073379	0.74276
4930524J08Rik	0.02731	0.999292	0.189864	0.818094	-0.203104	0.720619	-0.306352	0.629961	-0.0502061	0.932601	0.23861	0.49463	0.190313	0.699933	-0.310743	0.43809	-0.240216	0.558873	-0.577524	0.197674
4930525G20Rik	-0.26879	0.988624	-0.0303894	0.977662	0.0363353	0.957765	0.000226933	0.999828	-0.235728	0.679475	-0.222946	0.627056	0.326471	0.470377	-0.511501	0.227996	-0.624774	0.13057	0.216148	0.72974
4930526I15Rik	-0.15147	0.988624	-0.0685807	0.792312	-0.128144	0.551021	-0.18378	0.40649	0.0585863	0.732593	-0.0501025	0.697293	-0.233629	0.16153	-0.404644	2.78e-05	-0.452343	0.00108901	-0.348987	0.00412543
4930527F14Rik	-0.0618446	0.998222	-1.06765	0.394984	-0.426496	NA	-0.571185	NA	-1.67901	NA	-0.692307	0.279149	-1.69994	0.0491856	-0.130406	0.874372	-1.26198	0.0708231	-0.294568	0.767071
4930528A17Rik	-0.242162	0.988624	0.0618266	0.955315	-0.344016	0.575271	0.377182	0.537802	-0.12481	0.837638	-0.344277	0.410987	-0.0421442	0.950108	0.0812206	0.867801	-0.461722	0.279815	0.0414532	0.962808
4930533K18Rik	0.0106742	0.999292	0.139909	0.694647	0.189053	0.459689	-0.0630149	0.852594	0.145886	0.508351	0.533665	0.00757188	0.400178	0.0165009	-0.0279919	0.911946	0.188512	0.278649	0.2153	0.335332
4930535L15Rik	-0.0505304	0.998222	0.0882986	0.947751	0.571244	0.392629	0.324926	0.720188	-0.0763641	0.934597	0.790587	0.0758657	0.446275	0.476431	0.280272	0.648084	0.339495	0.522009	0.513163	0.48267
4930538E20Rik	0.194023	0.988624	0.128629	0.817233	-0.0387934	0.958394	-0.216204	0.670451	0.435168	0.29766	0.324786	0.203486	0.310169	0.333432	0.888719	8.1e-05	1.00599	8.5e-07	0.290383	0.408233
4930539J05Rik	-0.0490366	0.993766	-0.172869	0.710711	-0.181204	0.638586	0.196669	0.602301	-0.258753	0.358272	-0.565394	0.0346835	-0.198576	0.494931	-0.0489675	0.883359	-0.143409	0.56155	0.0607904	0.880168
4930543D07Rik	0.163815	0.988624	0.442718	0.423769	0.479021	0.352422	0.151855	0.804761	-0.0883325	0.857693	0.336539	0.268554	0.554986	0.0904109	0.217321	0.541669	0.119682	0.778374	0.150945	0.778394
4930544D05Rik	-0.13742	0.99046	0.30737	0.795094	0.629644	NA	0.666192	NA	-0.227879	0.787523	-0.301846	0.608518	-0.308489	0.707148	0.627845	0.19208	0.0257346	0.974137	0.347043	0.648835
4930544F09Rik	0.316967	0.988624	0.401018	0.414545	-0.271518	0.650817	0.0950794	0.90742	-0.964941	0.0152073	-1.33732	0.000133514	-1.48954	6.36e-06	-1.3887	4.34e-05	-1.95823	2.19e-10	-1.83012	1.33e-08
4930549G23Rik	-0.0862393	0.98885	-0.0677146	0.921342	-0.161101	0.775245	0.249347	0.602808	-0.394751	0.311809	-0.522452	0.112707	-0.0329263	0.942468	0.106606	0.799654	0.148872	0.651995	-0.00845898	0.988689
4930550C14Rik	0.151409	0.988624	-0.280687	0.663633	-0.022351	0.968259	-0.111213	0.865553	-0.641354	0.0810309	0.189607	0.530745	-0.0296687	0.951395	-0.0808989	0.844049	-0.45706	0.162622	-0.349453	0.4036
4930552P12Rik	0.260746	0.988624	-0.176417	NA	0.409254	NA	-0.676362	NA	0.968511	NA	0.155705	NA	-0.281726	NA	0.0745798	0.952387	-0.961989	0.431827	-0.0545919	NA
4930553P18Rik	-0.300164	0.988624	0.469345	NA	-0.541817	NA	-0.813928	NA	-1.07572	NA	0.251172	NA	-0.5215	0.671565	-0.997745	0.315314	-1.01954	0.325474	-0.0847725	NA
4930555A03Rik	-0.335485	0.988624	-0.543417	0.1688	-0.308178	0.430563	-0.331883	0.449172	0.658896	0.00508046	0.402249	0.0641843	-0.0615714	0.883385	0.312444	0.204796	-0.0547248	0.879982	-0.137509	0.73281
4930555K19Rik	-0.315472	0.988624	-0.346488	0.525188	-0.492722	0.292495	-0.212275	0.652324	0.000941974	0.998211	-0.557175	0.0738516	-0.597541	0.0401535	-0.258381	0.355745	-0.360699	0.172681	-0.283314	0.392067
4930556I23Rik	-0.0587957	0.991336	0.0287019	0.965466	0.163467	0.672964	0.0761937	0.881611	-0.0987649	0.80682	0.200722	0.573414	0.157148	0.610018	-0.220587	0.495078	-0.096282	0.752436	0.0657441	0.891503
4930556M19Rik	-0.0777585	0.988624	-0.145368	0.484507	-0.181216	0.229208	-0.180668	0.296377	-0.272694	0.042119	-0.328336	0.000490481	-0.215066	0.0428802	-0.527151	2.8e-05	-0.556981	2.68e-09	-0.301929	0.00204843
4930556N13Rik	0.439907	0.988624	1.15084	NA	-0.587339	NA	-0.5674	NA	-0.191245	NA	-1.72873	NA	-0.212646	NA	-0.443272	0.726571	-1.47566	0.267511	0.139666	NA
4930557K07Rik	-0.237618	0.988624	-0.468631	0.136831	-0.264873	0.396598	-0.319179	0.39971	-0.744115	0.000656394	-0.930458	0.000143772	-0.576625	0.00932443	-0.534913	0.00824761	-0.647087	0.000643355	-0.390852	0.094653
4930562C15Rik	-0.220949	0.988624	-0.0514898	0.965298	0.0900855	0.907263	0.397086	0.595856	-0.698765	0.201844	-0.0306938	0.951685	-0.281742	0.616534	-0.264598	0.661294	-0.342956	0.496453	0.251178	0.735389
4930562F07Rik	-0.0568997	0.988624	0.0297393	0.919313	-0.0605721	0.776022	0.077278	0.733818	-0.0185005	0.935106	-0.155382	0.260343	0.238308	0.0969546	-0.226495	0.0696156	-0.191125	0.124201	0.113967	0.558491
4930563E22Rik	0.000666447	0.999901	-0.324485	0.581483	0.0641906	0.89024	0.00152066	0.998705	0.153747	0.676035	-0.166886	0.552063	0.0688978	0.87301	-0.0952706	0.794699	-0.25038	0.42693	-0.112868	0.8116
4930563M21Rik	0.334562	0.988624	-0.254639	0.886123	-0.459865	NA	-0.539856	0.635695	0.526701	0.467331	0.429662	0.470134	0.152996	0.862531	-0.801856	0.258696	-1.56969	0.0231288	-0.926303	0.243045
4930565N06Rik	-0.13644	0.992405	-0.454812	0.721595	-1.24002	0.0971764	0.458711	0.664022	-1.22363	0.111918	-2.03982	0.000497683	-1.80104	0.00422871	-0.65376	0.300085	-2.34069	3.52e-06	-0.576167	0.488947
4930568A12Rik	0.246595	0.988624	-0.200721	0.879078	-0.218312	NA	-0.0103781	0.992415	-0.544102	0.479704	-0.717028	0.174569	0.248877	0.746779	0.929547	0.0191359	1.03302	0.00814042	0.459037	0.480335
4930570G19Rik	0.321481	0.988624	-0.625637	0.428277	-0.0994837	0.899462	0.0362619	0.967966	0.491667	0.359648	0.274612	0.442682	0.0488959	0.939389	-0.012757	0.980827	-0.292084	0.550456	0.274921	0.624866
4930577N17Rik	-0.0150508	0.998222	-0.197111	0.581737	-0.250475	0.282185	-0.155583	0.593304	0.0165022	0.946738	-0.247793	0.120628	-0.113612	0.621493	-0.111752	0.531245	-0.354806	0.0236654	-0.174647	0.436874
4930578G10Rik	-0.376994	0.988624	-0.183707	0.873104	-0.360633	NA	0.0991509	0.92076	0.308817	0.624814	-0.0647514	0.915182	-0.224395	0.756965	-1.29148	0.0208179	-1.32681	0.0180515	-0.620288	0.395644
4930578L24Rik	0.0260382	0.998222	-0.0943691	0.887477	0.215584	0.569773	0.173659	0.726431	-0.170549	0.651014	-0.00735001	0.981218	0.136634	0.748574	-0.168723	0.597864	-0.0449123	0.902719	0.304044	0.35325
4930578M01Rik	0.07957	0.993766	-0.57843	0.467453	-0.762366	NA	-0.0201307	0.982242	-0.258902	0.664901	-0.373737	0.431274	-0.702847	0.195283	-0.657899	0.132631	-0.689007	0.114162	-0.93409	0.0740829
4930579C12Rik	-0.401983	0.988624	0.00632856	NA	0.496901	NA	0.420083	NA	0.255936	NA	0.0293045	NA	0.0400123	NA	1.45839	0.0198133	0.674248	0.438374	0.613161	NA
4930579G18Rik	-0.0262974	0.998001	-0.0253783	0.963709	-0.32607	0.364092	0.142239	0.700049	-0.409968	0.1112	-0.68743	0.000231365	-0.382552	0.055831	-0.227089	0.397429	-0.24093	0.217581	0.0144806	0.972262
4930579G24Rik	-0.273946	0.988624	-0.367674	0.425069	-0.206458	0.610422	-0.342038	0.457435	-0.221934	0.517544	-0.598349	0.0170558	-0.474705	0.103638	-0.0347675	0.925464	0.00668785	0.985681	-0.106394	0.817571
4930579H20Rik	0.312318	0.988624	0.0645492	0.976165	-0.361146	NA	-1.28031	NA	-0.238922	0.843044	0.598559	0.449075	0.626659	0.48584	-0.49238	0.603398	0.020725	0.984735	0.00584558	0.996548
4930579J19Rik	-0.203398	0.988624	0.458048	0.630566	-0.270403	0.728757	-0.796339	0.389034	0.205567	0.80378	-0.112484	0.837892	0.110476	0.883798	-0.485419	0.340201	0.153322	0.81081	-0.520561	0.455798
4930579K19Rik	0.0981991	0.99046	-0.505739	0.489363	-0.0730448	0.914663	-0.146497	0.836274	0.201055	0.72417	0.372382	0.315233	-0.143099	0.786819	-0.665477	0.107907	-0.181284	0.699756	-0.731118	0.113473
4930581F22Rik	-0.0157097	0.997676	-0.166041	0.491534	-0.183858	0.35075	0.0379824	0.894531	0.022178	0.927191	-0.215609	0.284353	-0.0733063	0.711747	-0.0276498	0.897041	-0.0769391	0.623646	0.00438251	0.98758
4930583K01Rik	-0.205805	0.992806	-0.165022	NA	-1.47351	NA	-2.42465	NA	-0.201841	NA	-0.707979	NA	-0.576156	0.645267	-1.29165	0.234643	-0.332298	0.76393	-0.930512	NA
4930586N03Rik	0.190602	0.988624	-0.148332	0.752549	-0.269953	0.385675	-0.199745	0.568488	-0.128784	0.671262	0.00813227	0.972617	-0.302442	0.213636	0.0313296	0.911184	-0.0475529	0.87895	-0.562982	0.012374
4930590J08Rik	-0.451684	0.988624	0.0153091	0.988688	-0.186821	0.762412	0.023091	0.97345	-0.232854	0.640033	-1.05497	0.0046425	-0.305556	0.467731	-0.191383	0.644696	-0.545913	0.118223	-0.202446	0.706693
4930592A05Rik	0.303228	0.988624	0.179183	0.758117	0.307521	0.478159	-0.0816948	0.879358	0.0715422	0.854196	0.497458	0.0759504	0.214913	0.554677	0.183789	0.572991	0.27632	0.314361	0.0789952	0.874998
4930594C11Rik	-0.0729459	0.99046	-0.178457	0.785467	-0.191079	0.664567	0.210852	0.63951	-0.472633	0.152768	-0.715207	0.0196572	-0.313402	0.32015	0.177193	0.563111	0.132983	0.663346	0.099888	0.821658
4930594M22Rik	0.0285329	0.998001	0.196428	0.755705	-0.220857	0.603154	0.153619	0.747427	-0.272982	0.423557	-0.257521	0.320886	0.011817	0.979352	0.0866087	0.794027	-0.027664	0.937743	0.391956	0.142947
4930595D18Rik	0.316935	0.988624	-0.107969	0.942684	-0.384386	NA	-0.307103	NA	-0.269136	NA	-0.493713	0.46574	-1.22337	0.16873	-0.223012	0.773156	-1.1908	0.0995481	-0.661133	0.466221
4930596I21Rik	-0.128576	0.993766	0.635327	0.638068	-0.0538173	NA	-0.870025	NA	-0.183481	0.862436	0.0559184	0.943185	-0.208359	0.838453	-0.0757779	0.936409	-0.0544069	0.954459	-0.925403	0.345573
4930597A21Rik	0.150759	0.988624	-0.00515598	0.997121	-0.20759	0.739727	0.0318866	0.968205	0.563825	0.141684	0.15619	0.661377	0.612513	0.147148	0.484421	0.109319	0.737981	0.00391736	0.504484	0.194048
4930597O21Rik	-0.282476	0.988624	-0.319273	0.464114	-0.558056	0.188988	-0.220131	0.617191	-0.180124	0.611267	-0.843239	0.00127288	-0.63408	0.0142476	-0.225815	0.395099	-0.624186	0.0095376	-0.361435	0.271963
4930599N23Rik	0.00870746	0.999292	-0.224641	0.481756	-0.375844	0.0972704	0.02656	0.938107	-0.0213291	0.935106	-0.308466	0.0542139	-0.17433	0.393263	0.11649	0.523753	-0.17678	0.340245	-0.103988	0.696421
4931402G19Rik	-0.0084424	0.999292	0.120167	0.72262	0.12113	0.60451	0.0126716	0.971853	0.110168	0.627772	0.0840557	0.613475	0.167764	0.343679	0.288016	0.0457303	0.431009	0.000466933	0.268221	0.118721
4931403E22Rik	-0.0295947	0.994533	0.282596	0.168249	0.0324096	0.937559	0.100466	0.707532	0.180371	0.358486	0.148829	0.387113	0.266971	0.19633	0.13064	0.512755	0.254922	0.0981945	0.303962	0.056657
4931403G20Rik	-0.0707022	0.993766	-0.0596121	0.948219	0.0360033	0.958312	0.165288	0.792619	-0.665616	0.178838	-0.26271	0.494556	-0.193266	0.723159	-0.522019	0.230069	-0.465179	0.258434	-0.0419353	0.95441
4931406C07Rik	-0.087906	0.988624	0.00217284	0.996297	0.217596	0.228904	0.0781063	0.714592	-0.0765378	0.636839	0.120025	0.310624	0.00255659	0.990222	-0.0838398	0.579504	-0.0530301	0.707324	0.0319254	0.897478
4931406H21Rik	0.190968	0.988624	0.45056	0.544009	-0.203775	0.758816	0.214461	0.755729	-0.918953	0.0543361	-1.49566	7.21e-05	-1.21104	0.00145127	-0.936095	0.00573709	-0.950168	0.00513026	-1.29985	0.000808952
4931408D14Rik	-0.631878	0.988624	-0.0353783	0.979889	-0.28233	NA	-0.847427	0.331725	-0.00980315	0.99208	-0.0106496	0.985032	-0.335974	0.636854	-0.289192	0.632083	-0.359024	0.526859	-0.331239	0.698553
4931413K12Rik	0.0355647	0.998222	0.662224	0.155716	-0.303791	0.542463	-0.240111	0.724285	-0.549943	0.188218	-0.329828	0.439708	-0.615876	0.110741	-0.520633	0.14077	-0.714935	0.0312444	-0.493986	0.267202
4931414P19Rik	0.0561744	0.988624	-0.123655	0.770262	-0.247377	0.351277	-0.190946	0.543248	-0.158707	0.490318	-0.233819	0.206998	-0.197678	0.363409	-0.180654	0.297184	-0.192814	0.26189	-0.118301	0.639942
4931415C17Rik	-0.269988	0.988624	-0.121117	0.930604	-0.024862	NA	-0.388728	NA	0.176004	0.821062	0.411334	0.403321	0.358359	0.627588	0.567845	0.2494	-0.0189198	0.980764	0.215071	0.813033
4931417E11Rik	0.197599	0.988624	-0.0134618	0.987591	-0.233367	0.599827	-0.0131059	0.983906	0.0125212	0.980424	-0.0168108	0.965119	-0.30642	0.40584	-0.193631	0.581895	-0.0961367	0.808968	-0.0276823	0.961395
4931422A03Rik	-0.362368	0.988624	-0.609328	0.487925	-0.786519	NA	-0.034469	0.972479	-0.647804	0.327371	-1.14179	0.0362927	-0.813805	0.165819	-0.789058	0.103537	-0.957926	0.0460341	-0.171977	0.845004
4931428F04Rik	-0.107748	0.988624	-0.0765261	0.795617	0.0677326	0.754383	-0.096907	0.683366	-0.0474293	0.839781	0.227791	0.0740834	0.171033	0.41779	-0.213461	0.101901	-0.0947639	0.553443	-0.0541634	0.817734
4931429L15Rik	-0.641129	0.988624	-0.531931	0.706073	-0.0115598	NA	0.052036	NA	-0.833067	NA	-0.247917	0.73473	-0.986163	0.248965	-1.33151	0.0727185	-1.22005	0.100355	-0.510508	0.597483
4931431C16Rik	-0.268634	0.988624	-0.467872	0.534095	-0.532586	0.3718	0.167494	0.783347	-0.257058	0.638986	-0.971153	0.025564	-0.651951	0.068237	0.201525	0.668113	-0.0737891	0.86998	0.0727482	0.902008
4931440J10Rik	0.00870976	0.999297	0.0750308	0.956622	-0.638785	NA	0.641895	0.419446	-0.159717	0.852057	-1.06281	0.0616455	-0.0893399	0.918217	0.048557	0.947743	-0.402247	0.526006	-0.0972467	0.9223
4931440P22Rik	-0.174718	0.988624	-0.122562	0.718089	-0.166804	0.500959	0.0107313	0.976632	0.131843	0.548351	-0.0906558	0.592972	-0.0575974	0.809516	-0.139291	0.437192	-0.164745	0.338656	0.00355446	0.991569
4932438A13Rik	-0.0571185	0.992405	-0.253297	0.581737	-0.422351	0.209975	0.241486	0.584577	-0.297797	0.328439	-0.601868	0.00576661	-0.318778	0.256505	-0.00201327	0.996078	-0.21456	0.407719	0.0235822	0.96394
4932438H23Rik	-0.112453	0.988624	-0.269924	0.738413	-0.0350071	0.956372	0.457779	0.402995	-0.366002	0.45523	-0.263685	0.465748	-0.106866	0.848262	-0.107915	0.813838	-0.347012	0.391797	0.0845987	0.89818
4932443L11Rik	0.0721324	0.99568	-0.251682	0.79591	-0.812758	0.225584	-0.00218134	0.998651	-0.615887	0.314514	-0.885582	0.055198	-0.758232	0.150582	-0.855325	0.0648769	-0.702364	0.135281	-0.263275	0.707102
4932702P03Rik	-0.0663338	0.992405	-0.227623	0.720031	-0.0812832	0.8708	0.187978	0.687001	-0.00996853	0.982485	-0.123424	0.668336	0.0282874	0.953257	0.0987247	0.803525	-0.112611	0.735614	-0.0019039	0.99716
4933401B06Rik	-0.301606	0.988624	-0.495087	0.694647	-0.270468	NA	-0.0306971	NA	0.0632455	0.941494	-0.197523	0.759624	0.0422371	0.962595	-0.153684	0.831302	-0.681778	0.285538	0.0562837	0.960183
4933402D24Rik	0.305994	0.988624	-0.480105	0.757211	0.242329	NA	0.0916844	NA	-0.866456	NA	-1.41166	NA	-0.686494	0.439673	-0.412854	0.625714	-1.36848	0.0803007	-0.262736	0.817017
4933404K13Rik	0.674515	0.988624	0.3945	0.755705	0.888072	NA	0.676645	0.425677	0.636322	0.303128	0.431624	0.433379	0.309295	0.693639	0.56141	0.310178	0.767216	0.154312	1.09847	0.033759
4933404O12Rik	-0.0622835	0.988624	-0.110079	0.776529	-0.126567	0.622996	-0.0506573	0.876809	-0.0756261	0.748759	0.0140141	0.941661	-0.141642	0.492807	0.106659	0.569495	0.141371	0.440136	0.0569548	0.851486
4933405D12Rik	-0.389652	0.988624	-0.0780599	0.967088	0.0623777	NA	-0.424059	NA	-1.04112	NA	0.132826	0.887076	0.00939285	0.995297	0.014508	0.99041	-0.560551	0.540795	-0.989347	NA
4933405L10Rik	-1.20264	0.988624	-0.0401299	0.985913	-0.421206	NA	0.200011	NA	-0.386008	NA	-1.63585	0.0842895	-0.825983	0.438376	-1.01612	0.293822	-0.353312	0.715822	0.136707	0.923665
4933406C10Rik	-0.226606	0.988624	-0.226326	0.559765	-0.102191	0.737814	-0.031888	0.935536	-0.338453	0.238444	-0.391441	0.0482363	-0.181854	0.494068	-0.639039	0.00103914	-0.702983	7.92e-05	-0.0979984	0.758602
4933406I18Rik	0.0152974	0.999292	-0.259288	0.847054	-0.572604	NA	-0.0788666	NA	0.137693	0.866831	-1.14702	0.07301	-0.750365	0.341124	0.3935	0.499942	-0.5695	0.435587	0.295747	0.731549
4933407K13Rik	-0.0136357	0.999292	-0.0712021	0.860335	-0.152262	0.610407	-0.0068692	0.988976	-0.396023	0.0620043	-0.333542	0.066091	-0.236599	0.259377	-0.167667	0.482976	-0.206706	0.28827	-0.0999947	0.748141
4933407O12Rik	0.107207	0.988624	-0.394774	0.478438	-0.285179	0.529025	-0.182968	0.745392	-0.150804	0.724284	-0.501065	0.104863	-0.382486	0.303657	0.419109	0.141435	0.23597	0.466222	0.088213	0.867832
4933409K07Rik	-0.736576	0.988624	-0.628021	0.626291	-1.3028	NA	-0.110631	NA	-0.533061	NA	-1.25769	0.0622871	-0.486228	0.541943	-0.62894	0.33574	-1.24445	0.0633167	-0.708749	0.451576
4933411K16Rik	-0.100353	0.99144	-0.158415	0.893917	-0.443103	0.544728	-0.0575918	0.948708	-0.415287	0.524037	-1.03349	0.0263695	-0.875012	0.0971361	-0.670627	0.11158	-0.568431	0.250296	-0.530411	0.345093
4933412E12Rik	0.118597	0.988624	0.135805	0.766012	-0.120333	0.718861	-0.177993	0.635695	0.0157892	0.962358	0.123885	0.544505	0.0859286	0.78058	0.640061	0.000788878	0.523761	0.00409156	0.0554099	0.886624
4933413J09Rik	-0.299603	0.988624	-0.126163	0.852938	0.0622412	0.902344	-0.133328	0.827582	-0.142547	0.742705	-0.00723882	0.983264	-0.0262835	0.959243	-0.307509	0.32489	-0.0145921	0.971903	0.203216	0.665906
4933416M07Rik	0.0449984	0.993766	0.0274311	0.964911	-0.272308	0.47208	0.0591021	0.884698	-0.862999	0.027208	-1.23924	1.83e-06	-0.749093	0.00406476	-0.718431	0.00459228	-0.859261	4.81e-06	-0.347856	0.237081
4933417D19Rik	-0.38008	0.988624	-0.347244	0.579696	-0.504656	0.266385	-0.723579	0.143636	-0.550908	0.1543	-0.827286	0.00957139	-0.47907	0.186372	-0.711038	0.0242359	-0.546302	0.077545	-0.886629	0.0192443
4933417G07Rik	0.0169374	0.995329	-0.00713714	0.98106	0.175096	0.251755	-0.00908165	0.969324	0.0445107	0.788255	0.0870687	0.483612	0.0627895	0.663158	0.126571	0.33368	0.217076	0.0426943	0.00551619	0.982435
4933421O10Rik	0.00886877	0.998423	-0.22457	0.176064	-0.100982	0.558447	0.0593493	0.814894	-0.026639	0.901829	-0.0409497	0.741764	0.0719335	0.64012	-0.0367053	0.811569	-0.128069	0.295191	0.0958138	0.678498
4933422A05Rik	0.320367	0.988624	-1.25581	NA	-0.251557	NA	0.105377	NA	-1.33201	NA	0.415222	NA	-0.87409	NA	-0.28992	0.805014	0.0395614	0.97417	-0.425266	NA
4933424M12Rik	0.515005	0.988624	0.135223	0.933532	-0.246616	NA	-0.00197181	NA	0.424018	NA	-0.198149	NA	0.402843	0.62037	1.31449	0.0127584	0.812856	0.15714	0.330416	0.754997
4933426B08Rik	-0.110233	0.993636	-0.447251	0.684025	-0.899102	0.211484	-0.154963	0.878331	-1.1402	0.0829084	-1.06605	0.039691	-0.622346	0.278243	-0.333987	0.576912	-1.07426	0.0341412	-0.457491	0.552363
4933427D14Rik	-0.013153	0.999292	-0.118045	0.757422	-0.211016	0.447632	0.164811	0.567035	-0.152472	0.508358	-0.238254	0.190292	-0.114858	0.602426	0.0914205	0.672665	-0.00785366	0.974054	0.118959	0.651659
4933427E11Rik	-0.2952	0.988624	-0.297482	NA	0.113912	NA	-0.329276	NA	0.385829	NA	0.703615	0.238141	-0.419652	0.702662	0.35471	0.692289	-0.118369	0.907032	-0.36617	NA
4933428G20Rik	-0.0973654	0.988624	0.128472	0.647375	-0.160461	0.539186	0.00741536	0.980607	-0.323432	0.12625	-0.51248	0.000178436	-0.358593	0.00770352	-0.511306	4.3e-05	-0.587252	1.49e-06	-0.29295	0.0858249
4933430I17Rik	-0.128094	0.988624	-0.402688	0.428277	-0.223674	0.691835	-0.124428	0.816324	-0.129373	0.790293	-0.425648	0.129223	-0.235604	0.513669	1.13597	3.22e-09	0.640569	0.00370279	0.277579	0.431838
4933431E20Rik	0.095699	0.988624	-0.0357627	0.957088	0.0780453	0.826173	0.330582	0.292863	0.0664993	0.838075	0.04179	0.893189	0.0692717	0.836849	0.217511	0.336505	0.0301671	0.923682	0.287669	0.267202
4933431G14Rik	-0.434481	0.988624	-0.440157	0.689578	-0.786964	0.392015	-0.909457	0.319511	-1.61031	0.0280903	-2.30736	0.000477783	-2.55139	0.000397377	-1.00907	0.116555	-1.79931	0.00141149	-1.84945	0.0110909
4933431K23Rik	0.0804803	0.989058	0.251454	0.683397	-0.154907	0.759666	-0.24783	0.680096	0.179397	0.674186	0.332532	0.231244	0.304916	0.423374	0.0900533	0.834985	0.283729	0.359116	-0.00807014	0.989601
4933432I09Rik	0.0385551	0.999292	-0.00656144	0.99835	0.0149682	NA	0.114752	NA	-0.461755	0.679374	0.52718	0.326233	-0.283815	0.735827	-0.87399	0.180933	-0.0472844	0.958112	-0.425143	0.649773
4933433G15Rik	-0.824489	0.988624	-0.701821	0.417884	-1.36914	NA	-0.586513	0.493833	-0.0133202	0.98783	-1.04967	0.0365236	-0.99844	0.0800465	-0.196472	0.747124	-1.03563	0.0360899	-0.835115	0.177797
4933433G19Rik	0.0503448	0.988624	-0.00748756	0.985913	0.187753	0.444027	0.120781	0.639033	-0.104212	0.573173	-0.108216	0.564039	0.0516136	0.788095	0.0865417	0.551812	0.127412	0.373871	0.0560541	0.802777
4933433H22Rik	0.447464	0.988624	0.0992588	0.94943	-0.710972	NA	-0.804864	NA	-0.0967537	NA	-0.194305	0.782679	-0.496523	0.576111	1.79417	7.85e-07	1.09549	0.0104056	0.198623	0.848578
4933434E20Rik	0.0674738	0.988624	-0.0463695	0.909927	0.0820492	0.767122	-0.180762	0.53531	0.0397139	0.867532	0.111721	0.550742	-0.0901019	0.673182	0.00896122	0.9691	-0.051169	0.807126	-0.245892	0.191171
4933439C10Rik	0.0480581	0.988624	-0.0483708	0.89999	-0.00578017	0.983884	0.00371685	0.991987	0.0293418	0.908099	0.146678	0.403859	0.139417	0.480243	-0.33676	0.0237182	-0.180935	0.253835	0.00060933	0.998145
4933439K11Rik	-0.222545	0.988624	-0.339056	0.701474	-0.0605408	0.925927	0.01614	0.985294	-0.82364	0.0711001	-0.272751	0.507175	-0.528421	0.257315	-0.0545124	0.915806	-0.631821	0.0871697	-0.217681	0.759939
4933440N22Rik	0.0493224	0.99392	-0.0874953	0.893917	-0.21559	0.555353	0.0166358	0.972631	-0.200486	0.539556	-0.444586	0.103182	-0.2606	0.368102	-0.0336912	0.92595	-0.142628	0.594874	-0.181665	0.580342
5031425E22Rik	-0.0601046	0.988624	-0.0489357	0.829275	-0.103482	0.380981	-0.0949488	0.595955	0.0605366	0.608399	0.0169704	0.875669	-0.0268109	0.832303	-0.318488	2.02e-05	-0.344371	8.87e-07	-0.165381	0.175906
5031425F14Rik	-0.475136	0.988624	-0.0610321	0.965734	-0.0291413	NA	-0.419541	NA	0.271353	0.738703	0.0521324	0.93762	-0.0491403	0.95804	0.883117	0.0446477	0.90023	0.0303368	-0.119146	0.908857
5031426D15Rik	0.302997	0.988624	0.522278	0.587219	0.136639	0.86694	-0.816623	0.256036	0.0205606	0.980071	0.725457	0.1443	0.559887	0.297404	-0.486723	0.359268	-0.146309	0.804451	-0.206463	0.785149
5031434O11Rik	-0.0869644	0.988624	0.0124426	0.970224	-0.046661	0.817436	0.00623525	0.983029	-0.0725438	0.662738	-0.163036	0.191092	0.0414056	0.815086	-0.200472	0.096104	-0.210106	0.0840221	-0.0142933	0.95739
5031439G07Rik	0.0257415	0.988624	-0.0106954	0.958516	-0.0790362	0.545175	0.000673049	0.996833	-0.0383321	0.752759	-0.180953	0.0179631	-0.194518	0.0214082	0.253358	0.000111117	0.187779	0.0035732	0.0255277	0.846761
5033403F01Rik	-0.158154	0.988624	-0.392889	0.587219	-0.0305124	0.962874	0.0473972	0.953496	-0.256088	0.607557	-0.351733	0.357286	0.123191	0.816392	-0.00571085	0.992627	-0.228573	0.62553	-0.201171	0.731994
5033406O09Rik	0.0105366	0.999292	-0.00829337	0.990101	-0.00231281	0.995195	-0.100267	0.762083	0.171681	0.485011	0.220793	0.189589	0.121589	0.616351	0.18462	0.322398	-0.0355999	0.887498	-0.129906	0.681729
5033417F24Rik	-0.0699	0.988624	-0.416011	0.0961028	0.00854935	0.977517	-0.107149	0.762852	-0.0991709	0.696035	-0.125936	0.498681	-0.266154	0.200639	-0.139604	0.492972	-0.133581	0.502053	-0.161691	0.563535
5033421B08Rik	-0.20906	0.988624	0.133323	0.745093	0.216126	0.409894	0.378531	0.260119	0.558948	0.00387857	0.410106	0.0443442	0.841362	0.00110826	0.191132	0.298592	0.242472	0.186688	0.653621	8.67e-05
5033430I15Rik	0.0536859	0.992405	0.449123	0.128411	0.26539	0.383456	0.121157	0.771284	-0.0243963	0.950024	0.115832	0.652613	-0.00256343	0.995402	-0.0587657	0.84258	-0.28257	0.238272	-0.293486	0.298822
5330425B07Rik	0.0259199	0.999292	0.427792	0.733089	-0.25841	NA	0.137086	NA	-0.100082	0.940059	-0.0438174	0.954295	-0.515459	0.59173	-0.113962	0.902604	-1.09172	0.165937	0.109569	0.931232
5330438D12Rik	-0.276211	0.988624	-0.438055	0.153253	-0.212395	0.530166	-0.110755	0.788082	0.186188	0.506283	-0.265277	0.225803	-0.08452	0.788774	-0.13718	0.599753	-0.118882	0.646812	-0.00114035	0.997566
5330439B14Rik	0.332355	0.988624	-0.270914	0.862439	-1.1988	NA	0.172207	NA	0.529196	0.496754	0.00186087	0.998135	0.283309	0.755907	0.0304536	0.974582	0.0115492	0.990122	0.731524	0.376068
5330439K02Rik	0.241259	0.988624	-0.649618	NA	0.211444	NA	-0.111823	NA	-0.529391	NA	0.525906	NA	0.603927	0.544102	1.18866	0.0581762	-0.337961	0.785204	-0.456628	NA
5430400D12Rik	0.0611665	0.988624	0.0790149	0.77799	0.312915	0.0786518	-0.0804436	0.746433	-0.0881165	0.613964	-0.0131114	0.929922	0.00332681	0.98935	-0.250317	0.048225	-0.258604	0.0335544	-0.184883	0.259111
5430401H09Rik	0.00684416	0.999537	0.146096	NA	-0.109463	NA	0.247348	NA	-0.166393	NA	0.0325618	NA	-2.25553	NA	-0.954869	0.347654	-0.674042	0.551919	-0.644969	NA
5430402O13Rik	-0.0790161	0.993766	-0.198051	0.832225	-0.154237	0.813412	-0.233928	0.767667	0.221345	0.693557	0.0143761	0.97386	-0.231183	0.658834	-0.23969	0.606737	-0.27881	0.553475	-0.155958	0.823182
5430403G16Rik	-0.1964	0.988624	-0.413157	0.115676	-0.488497	0.0623957	-0.54602	0.0396558	0.212072	0.343671	-0.0840375	0.703588	-0.450881	0.0317887	0.226249	0.247469	-0.0769942	0.752259	-0.335629	0.121161
5430405H02Rik	-0.00595126	0.999292	-0.143346	0.426884	-0.0652309	0.715194	-0.0979838	0.582921	-0.023995	0.86763	-0.112059	0.309617	-0.129649	0.256362	-0.026252	0.836876	-0.11217	0.300857	-0.101047	0.482327
5430416N02Rik	-0.0827179	0.991036	-0.254224	0.698442	-0.21419	0.638586	-0.534808	0.253124	0.0268637	0.953589	0.138903	0.672735	-0.0170364	0.972708	-0.0237737	0.955362	-0.24768	0.46192	-0.30234	0.449272
5430425K12Rik	-0.075059	0.992806	-0.0559285	0.951223	0.237116	0.654895	0.184773	0.75415	0.318039	0.512463	0.569874	0.0476666	0.235555	0.573005	-0.110269	0.835179	-0.107061	0.806167	0.0957155	0.875982
5430431A17Rik	-0.357398	0.988624	0.194234	0.784418	0.0432714	0.936704	-0.232584	0.672293	-0.383424	0.477651	0.176763	0.549247	-0.12704	0.845203	-0.362652	0.255817	0.0371495	0.940886	0.0373206	0.961741
5430437J10Rik	0.84155	0.916027	-0.205223	0.821937	-0.499729	0.399678	-0.834146	0.198313	-0.282309	0.599914	-0.43459	0.260108	-0.273884	0.587417	1.02395	0.000128049	0.505375	0.166801	0.121639	0.844051
5530601H04Rik	-0.0554003	0.989841	-0.460804	0.105872	-0.570307	0.0393512	-0.0871374	0.8259	-0.183919	0.508662	-0.421341	0.0520503	-0.336916	0.149141	0.0831277	0.786481	-0.267663	0.208268	-0.207608	0.455445
5730405A17Rik	0.285377	0.988624	0.339829	0.553499	0.150041	0.756196	-0.170883	0.763879	0.286859	0.449094	0.58311	0.0635125	0.479824	0.13253	-0.0981334	0.80642	0.103458	0.78684	0.0965008	0.855889
5730405O15Rik	0.0596415	0.993636	-0.398342	0.566139	0.0238323	0.967749	0.0456807	0.952166	-0.0513455	0.91682	-0.377571	0.295418	0.07003	0.903212	0.043046	0.925763	-0.0340021	0.943648	0.00328954	0.996237
5730408K05Rik	0.19873	0.988624	0.205839	0.870781	-0.412608	0.63871	-0.714552	0.468472	0.120494	0.879932	0.24902	0.696913	-0.150542	0.853187	-0.276109	0.667714	-0.321692	0.619383	-0.592389	0.430525
5730409E04Rik	-0.0584847	0.988624	0.00683972	0.985517	-0.0332615	0.881538	-0.124911	0.596815	0.174765	0.262846	0.129428	0.302649	0.00635429	0.979434	-0.116472	0.424239	-0.0909737	0.549377	-0.101236	0.591996
5730409K12Rik	-0.27787	0.988624	0.044282	0.965048	-0.222903	0.717282	-0.167563	0.813934	0.356287	0.528309	0.0931976	0.817148	-0.193555	0.758299	-0.44107	0.248439	-0.139013	0.787282	-0.070105	0.922346
5730416F02Rik	0.250499	0.988624	0.0377567	0.93456	0.144674	0.650984	-0.234201	0.47708	0.302703	0.235835	0.282873	0.105672	0.127973	0.617273	1.13805	2.8e-10	1.01473	3.82e-10	0.21302	0.457475
5730420D15Rik	-0.561517	0.988624	-0.198233	0.841565	-0.189618	0.778123	-0.0805378	0.927749	-0.205369	0.758392	-0.0147334	0.975794	-0.33794	0.569059	-0.602844	0.203727	-0.232702	0.659428	-0.493728	0.429626
5730455P16Rik	-0.189997	0.988624	-0.351458	0.166801	-0.222629	0.449141	0.0390383	0.901494	-0.0657183	0.789818	-0.376686	0.0409598	-0.245922	0.18496	-0.0044459	0.987189	-0.163991	0.319633	-0.096476	0.724192
5730480H06Rik	-0.09681	0.988624	-0.045102	0.917919	0.0321552	0.923979	-0.00988183	0.980518	0.101421	0.650366	0.10038	0.581116	0.362846	0.0294242	-0.148766	0.424298	-0.1114	0.617556	0.0412232	0.891461
5730488B01Rik	-0.46939	0.988624	-0.0438444	0.959599	-1.30211	0.0192857	-0.25461	0.771284	0.233086	0.651032	-0.0623808	0.913402	-0.5545	0.234417	0.214178	0.566744	-0.260311	0.52341	-0.231734	0.76225
5730507C01Rik	0.360632	0.988624	-0.0778781	0.929935	-0.00606546	0.992944	-0.0683866	0.930564	0.284098	0.570994	-0.175359	0.648749	-0.692124	0.104916	0.720341	0.00610096	0.648721	0.0216706	-0.0562559	0.938701
5730552O08Rik	-0.251548	0.988624	-0.949293	0.135458	-0.376611	0.539003	-0.976653	0.122044	-0.249472	0.670748	-0.255263	0.535435	-0.519601	0.27021	0.00170714	0.998143	-0.037806	0.942768	-0.272359	0.687457
5730596B20Rik	-0.0745925	0.988624	-0.450175	0.148848	-0.724864	0.0098838	-0.120157	0.773616	-0.208856	0.526103	-0.503135	0.0138995	-0.544144	0.0139039	-0.483767	0.0220135	-0.799272	3.09e-05	-0.444978	0.105843
5830408C22Rik	-0.00443334	0.999297	0.0101346	0.988934	-0.124312	0.776875	0.103454	0.82338	-0.115041	0.755087	-0.0380179	0.895804	-0.0503542	0.912571	0.225736	0.429118	0.400838	0.0922771	0.34532	0.24576
5830411N06Rik	0.517024	0.988624	0.412487	0.591901	0.344222	0.567574	-0.18668	0.826344	0.0133671	0.986385	0.466464	0.220349	0.250816	0.636169	1.57096	6.02e-08	1.22402	0.0001891	0.934884	0.00861873
5830417I10Rik	-0.0428615	0.997676	-0.173819	0.821626	-0.32774	0.538528	0.224661	0.651421	-0.408618	0.273466	-0.819569	0.00738038	-0.486647	0.103457	-0.115545	0.767464	-0.224444	0.447374	0.0624898	0.904557
5830418P13Rik	0.81476	0.912009	0.531107	0.447811	-0.0190637	NA	-0.202036	0.825617	1.01493	0.043705	0.298994	0.498259	0.37827	0.444078	1.03444	0.00169344	1.06939	0.00129158	0.46494	0.397721
5830428M24Rik	-0.096949	0.988624	-0.0778733	0.823124	0.0591583	0.809686	0.104001	0.697528	-0.0573546	0.777714	-0.0251098	0.901447	0.077277	0.714465	0.069736	0.75433	0.143214	0.413142	0.0570123	0.798775
5830432E09Rik	0.211773	0.988624	-0.052213	0.943944	-0.570914	0.209055	-0.118088	0.82935	-0.0330749	0.948635	-0.737671	0.0293904	-0.572591	0.0838649	0.799088	0.0020248	0.515429	0.0457464	0.07608	0.881065
5830433I10Rik	-0.203329	0.988624	-0.313969	0.35559	-0.649969	0.00822505	-0.188957	0.635292	-0.145204	0.595523	-0.567165	0.00697208	-0.553511	0.00867729	-0.472346	0.0171626	-0.840018	5.6e-07	-0.40849	0.107748
5830444B04Rik	-0.23412	0.988624	-0.24435	0.747659	-0.521745	0.579108	0.0772359	0.904677	0.00795076	0.989782	-0.492417	0.148079	-0.656782	0.337144	-0.0512345	0.911946	-0.574937	0.376012	-0.0820111	0.938423
5830448L01Rik	-0.105797	0.988624	-0.311524	0.166523	-0.49835	0.00340154	0.0476757	0.842817	-0.232545	0.174755	-0.500446	2.91e-05	-0.45765	0.001117	-0.393986	0.000779393	-0.57621	1.88e-06	-0.2685	0.0668675
5830454E08Rik	0.355415	0.988624	0.273814	0.719759	0.300954	0.579214	0.0320674	0.969451	0.323234	0.491015	0.505277	0.134065	0.0297451	0.960887	0.0616488	0.905185	0.0160445	0.977109	-0.139516	0.83139
5930403L14Rik	-0.0648027	0.988624	0.0382333	0.947081	-0.0465438	0.900258	0.0273708	0.947124	-0.300227	0.233258	-0.0579724	0.807981	0.00121892	0.998169	-0.0747729	0.79746	-0.141832	0.533816	-0.0679723	0.838543
5930403N24Rik	0.0674782	0.988951	-0.151432	0.79591	-0.371991	0.330887	-0.314605	0.519101	-0.152134	0.677749	-0.421914	0.0843064	-0.434685	0.124121	-0.183844	0.518853	-0.750197	0.00149503	-0.406704	0.186968
5930430L01Rik	-0.115462	0.988624	-0.203558	0.551909	-0.00593598	0.9854	-0.0696041	0.828702	0.281053	0.18707	0.318472	0.12519	0.202352	0.413435	-0.105672	0.657736	-0.238321	0.161411	-0.0692373	0.812567
6030407O03Rik	-0.759192	0.988624	0.125873	0.933497	-0.325755	NA	-0.0758954	NA	0.042576	0.964523	-0.00234138	0.99751	-0.185328	0.843883	0.182906	0.787163	-0.698419	0.265945	-0.472984	0.607051
6030442K20Rik	-0.0130727	0.999292	-0.449328	0.523075	0.276728	0.512957	-0.224663	0.655989	-0.469804	0.163991	0.0380311	0.905008	0.133844	0.76266	-0.292061	0.368103	-0.260537	0.432907	-0.390634	0.266505
6030443J06Rik	-0.649814	0.988624	-1.31315	0.101438	-1.18749	NA	-0.0493223	0.96618	-1.05576	0.171173	-1.66778	0.00385968	-1.42623	0.0165009	-0.288084	0.641902	-1.08332	0.0436574	-1.13301	0.076766
6030458C11Rik	-0.00540004	0.999292	-0.139029	0.347427	-0.130951	0.33242	0.0136134	0.940149	-0.146976	0.192547	-0.232444	0.00797458	-0.151949	0.144377	-0.11798	0.350099	-0.148986	0.0922904	-0.0635216	0.663557
6030466F02Rik	-0.531555	0.988624	-0.224412	0.872938	-0.249893	NA	-0.310199	0.77545	-0.286355	0.746744	-0.52677	0.486817	0.0749365	0.93514	-0.62807	0.345512	-0.0301314	0.971201	-0.144981	0.896762
6030468B19Rik	-0.0675031	0.998001	0.37606	0.756059	-0.44436	NA	-0.396579	0.745762	0.251197	0.775863	-0.515802	0.418892	-0.806612	0.34015	1.26186	0.000782909	0.937083	0.0360204	0.162652	0.866799
6230400D17Rik	-0.220182	0.988624	-0.300144	0.432382	-0.238202	0.439633	-0.289878	0.355879	0.056764	0.826951	-0.0747004	0.714893	-0.316321	0.124572	-0.39668	0.0278847	-0.347279	0.0487664	-0.534286	0.00872111
6330403K07Rik	-0.215433	0.988624	-0.285944	0.475215	0.0653919	0.845892	-0.260129	0.523931	0.372145	0.101104	0.434832	0.00691367	0.427643	0.0260318	-0.0640093	0.823583	0.227941	0.216175	-0.00476617	0.991303
6330407A03Rik	0.962518	0.988624	0.563813	0.666853	-0.416951	0.639137	-0.676038	0.533586	0.030935	0.979001	0.711185	0.256838	0.0271135	0.979386	-0.00715095	0.993882	-0.127354	0.871626	-0.832793	0.32906
6330409D20Rik	-0.274029	0.988624	-0.258246	0.604177	-0.412744	0.353604	-0.389553	0.41899	-0.357033	0.277693	-1.02963	0.000793815	-0.220069	0.485398	-0.308559	0.284631	-0.258058	0.3492	-0.2951	0.407783
6330410L21Rik	-0.920701	0.988624	-0.128332	NA	0.0643755	NA	-0.438801	NA	0.776395	NA	0.887203	NA	-0.116035	NA	-1.45238	0.226531	0.423016	0.743079	0.97984	NA
6330415G19Rik	-0.163038	0.988624	-0.45678	0.239323	-0.153868	0.683106	-0.209099	0.63264	0.0601263	0.876663	-0.461867	0.0668568	-0.26052	0.371655	0.0448209	0.887558	-0.179408	0.495739	-0.28893	0.377147
6330418K02Rik	0.102689	0.988624	-0.113328	0.814806	0.061761	0.869309	-0.343643	0.31217	-0.175338	0.491843	-0.0109262	0.966356	-0.38329	0.094797	0.153959	0.498482	-0.214719	0.320494	-0.212409	0.44463
6330525I24Rik	-0.355521	0.988624	-0.324523	0.792245	0.0354173	NA	0.195121	0.864463	0.783611	0.23859	0.906355	0.0531736	0.274908	0.712747	-0.0311335	0.96842	-0.369452	0.596051	0.28199	0.773462
6330537M06Rik	0.132049	0.988624	0.0463687	0.92116	-0.00731424	0.983847	0.090262	0.818388	-0.109758	0.714078	-0.171715	0.519747	0.0545034	0.883798	0.998122	4.81e-10	0.789291	1.54e-05	0.318954	0.188544
6330549D23Rik	-0.104129	0.988624	-0.005533	0.990691	-0.0654817	0.829241	0.03545	0.896365	-0.0523966	0.809127	-0.247623	0.305822	-0.0763922	0.693152	0.157221	0.274829	0.154657	0.270231	0.113014	0.557618
6430548M08Rik	-0.0535734	0.989719	-0.0290066	0.951587	-0.0830581	0.792127	0.0890093	0.742499	0.131291	0.549413	-0.16857	0.352259	-0.132746	0.523786	-0.162418	0.339746	-0.0419011	0.823158	0.0030242	0.992736
6430550D23Rik	-0.158082	0.988624	-0.120014	0.792316	-0.304946	0.376965	-0.0897783	0.821673	-0.134162	0.662022	-0.287899	0.138262	-0.261097	0.257449	-0.168646	0.501813	-0.374834	0.0686405	-0.313968	0.216414
6430562O15Rik	-0.0351389	0.996261	-0.182363	0.672141	-0.0160447	0.967186	-0.100329	0.792286	-0.0828855	0.784002	-0.0184884	0.951859	0.178049	0.470263	0.0701375	0.796241	0.220841	0.269906	-0.103702	0.759644
6430571L13Rik	0.0526169	0.997676	-0.182077	0.842981	-0.115501	0.864811	-0.316705	0.662798	0.00112477	0.998559	0.153027	0.708169	-0.387688	0.478508	-0.59031	0.140522	0.279997	0.573751	-0.139714	0.84036
6430573P05Rik	-0.44282	0.979224	-0.213541	0.648017	-0.48916	0.207391	-0.114313	0.829435	-0.0308753	0.937573	-0.444174	0.0534457	-0.404037	0.132391	-0.513609	0.0311951	-0.704223	0.00178389	-0.195809	0.612147
6430584L05Rik	-0.353926	0.988624	-0.33037	0.566817	-0.0673644	0.881049	0.135975	0.776502	-0.108601	0.783418	-0.323312	0.22521	-0.438596	0.151098	-0.245918	0.40653	-0.420151	0.0910727	-0.177897	0.702302
6430590A07Rik	-0.00308044	0.999297	-0.392845	0.50576	0.0705651	0.921394	-0.142814	0.812557	0.151443	0.845868	0.450714	0.0903722	0.16452	0.841213	0.469559	0.131884	0.196126	0.587763	-0.338504	0.439415
6530402F18Rik	-0.0700285	0.988624	0.0514267	0.906109	-0.0647372	0.831904	0.175018	0.465946	-0.21901	0.311638	-0.491581	0.0239376	-0.422641	0.00342677	0.274207	0.052359	0.114184	0.398165	0.0768637	0.719428
6530409C15Rik	-0.106754	0.992806	-0.30472	0.780942	-0.61975	0.392015	0.28021	0.689718	-0.770353	0.162385	-1.17364	0.0213481	-0.411835	0.43741	-0.00678755	0.992093	-0.455943	0.324311	0.118639	0.883734
6720483E21Rik	-0.554105	0.988624	-0.135747	0.909328	-0.023316	0.972842	-0.199653	0.787849	0.235972	0.648405	0.131536	0.74647	-0.613784	0.181238	-0.328166	0.505287	-0.116646	0.807254	-0.0855787	0.904241
6720489N17Rik	-0.056768	0.98885	-0.147236	0.730895	-0.223494	0.535415	-0.194022	0.602808	-0.182773	0.485543	-0.191269	0.348247	-0.239031	0.31105	-0.00280681	0.992769	-0.00789882	0.979891	-0.190001	0.547765
6820408C15Rik	0.222655	0.988624	0.0202548	0.983392	0.735907	0.185459	0.189624	0.757479	-0.144763	0.83709	0.841946	0.00825857	0.145386	0.775194	0.0390073	0.940409	0.0846228	0.85566	0.169951	0.785173
6820431F20Rik	-0.0240658	0.998222	-0.121555	0.828014	-0.297185	0.478159	0.16894	0.684548	0.141938	0.670623	-0.227093	0.428952	0.0303584	0.937033	0.0347992	0.925503	0.0421117	0.897982	0.162923	0.646554
8030423F21Rik	0.318322	0.988624	0.0140143	0.994428	-0.159367	NA	0.105397	0.920923	0.487558	0.395055	0.124499	0.826532	0.0859209	0.915245	0.734038	0.0987061	0.523461	0.275135	0.548362	0.392939
8030431J09Rik	0.167578	0.988624	0.243521	0.715119	-0.164885	0.789433	-0.723335	0.0868139	-0.154017	0.762143	-0.0546024	0.874143	-0.398514	0.299501	-0.129775	0.772086	0.110694	0.785374	-0.315359	0.473736
8030451A03Rik	-0.223419	0.988624	-0.436887	0.613616	-0.596557	0.319229	-0.130188	0.870766	-0.942119	0.0449269	-0.141439	0.768569	-0.508273	0.326234	-0.169673	0.733518	-0.560318	0.193689	-0.206548	0.746867
8030453O22Rik	0.0962184	0.988624	0.0558797	0.943308	0.139568	0.764776	-0.386891	0.509959	0.152746	0.731078	0.348341	0.23733	-0.0750401	0.885697	0.287553	0.334305	-0.247977	0.520956	-0.234971	0.640649
8030462N17Rik	-0.127708	0.988624	-0.111812	0.585878	-0.119685	0.497504	0.0911463	0.626371	-0.202342	0.109137	-0.237114	0.0250239	0.0334346	0.852998	-0.186814	0.14957	-0.0488139	0.711798	0.0803521	0.613406
8430415O14Rik	-0.144205	0.990034	-0.528633	0.645844	-0.56938	0.52044	0.222233	0.826986	-0.572431	0.397469	-0.687139	0.219878	-0.485547	0.515776	-0.7205	0.284443	-0.498217	0.439413	-0.133723	0.892926
8430426J06Rik	0.161252	0.988624	0.815814	0.102777	0.219583	0.692922	-0.0968877	0.894122	1.10792	0.000811903	1.03216	0.000460264	0.962566	0.00079126	-0.0578891	0.909047	0.110414	0.814886	0.444004	0.29585
8430429K09Rik	-0.0112348	0.998222	-0.0349652	0.910534	0.0578285	0.795183	-0.0703991	0.752138	0.302569	0.0142597	0.342514	0.00117087	0.179636	0.189402	0.0407721	0.820963	0.117845	0.392924	-0.0494262	0.828573
8430432A02Rik	-0.506357	0.988624	-0.620641	0.352394	-0.415139	0.412253	-0.318161	0.619261	-0.125321	0.812383	-0.643342	0.0587264	-0.386607	0.392061	-0.21466	0.58631	-0.607041	0.10743	-0.460485	0.361821
9030025P20Rik	-0.217768	0.988624	-0.291214	0.135458	-0.339555	0.282017	-0.180034	0.485194	-0.0640552	0.808205	-0.0529507	0.771654	-0.000533705	0.999137	-0.232453	0.150951	-0.253907	0.0552725	-0.157385	0.463837
9030404E10Rik	-0.0442182	0.993421	-0.338133	0.386493	-0.46718	0.13613	-0.529467	0.1001	-0.483605	0.277576	-1.14234	1.76e-06	-0.794904	0.00389351	-0.656476	0.00460353	-1.2972	3.2e-10	-0.914295	9.73e-05
9030607J07Rik	-0.0560604	0.99392	-0.59277	0.361715	-0.207092	0.695906	-6.5e-05	0.999828	0.0233379	0.969984	-0.0972115	0.811223	-0.212576	0.656319	-0.711798	0.0384107	-0.385665	0.27931	-0.167791	0.779074
9030607L20Rik	0.130399	0.988624	0.336254	0.660541	-0.320645	NA	0.178876	0.806531	-0.239582	0.671509	-0.279869	0.517712	-0.20231	0.750408	0.15709	0.753341	-0.0886069	0.881563	-0.395091	0.51219
9030612E09Rik	-0.349716	0.988624	-0.787066	0.635058	-0.141512	NA	0.0509188	NA	-0.209573	0.852536	0.182806	0.793167	-0.237434	0.818266	-0.415805	0.589488	-0.162865	0.854986	-0.175412	0.896026
9030619P08Rik	-0.177803	0.988624	0.248578	0.68395	-0.398176	0.423187	0.173744	0.786961	-0.256626	0.550869	-0.266236	0.415024	-0.163273	0.724813	0.881813	0.000432014	0.533469	0.0698351	0.359094	0.400738
9130001E16Rik	-0.296852	0.988624	-0.335488	0.681145	0.195277	0.746941	-0.170549	0.828068	0.32914	0.544102	0.231102	0.573567	0.237253	0.697825	-0.057106	0.914962	-0.0389854	0.947512	0.137025	0.850958
9130002K18Rik	0.207949	0.988624	0.360734	0.563437	0.00740504	0.989001	-0.373051	0.45737	0.193586	0.643868	0.357283	0.256862	0.496825	0.104666	-0.00584175	0.990302	0.254524	0.412305	0.0657759	0.902623
9130008F23Rik	0.0286247	0.997676	0.0158201	0.979586	0.0710599	0.851272	-0.0125465	0.980666	0.498725	0.0344132	0.504914	0.0252871	0.395939	0.0713709	-0.0573295	0.850823	0.0959211	0.728989	0.0592604	0.891425
9130019O22Rik	-0.235253	0.988624	-0.452263	0.00977403	-0.272065	0.225688	-0.232724	0.407924	-0.0180127	0.945715	-0.311755	0.0176737	-0.394668	0.0076191	-0.0413668	0.817171	-0.370723	0.0148638	-0.456495	0.00555075
9130019P16Rik	-0.122136	0.988624	-0.0715183	0.8554	0.073181	0.768541	0.0367431	0.910039	0.0657221	0.798249	0.240644	0.106826	0.0237737	0.933628	0.0765149	0.720194	0.211512	0.192288	0.0024367	0.994743
9130023H24Rik	-0.102763	0.988624	-0.248283	0.414715	-0.204397	0.469235	-0.109328	0.721124	-0.0380165	0.894619	-0.232577	0.252694	-0.265434	0.163902	0.236026	0.133909	-0.120842	0.498114	-0.19005	0.397024
9130024F11Rik	-0.283582	0.988624	0.0876037	0.951223	-0.418763	NA	0.516736	NA	0.0481788	0.957589	-0.5858	0.323798	-0.462318	0.531318	-0.0444933	0.954109	-0.687883	0.263901	-0.579222	0.487802
9130204K15Rik	-0.468706	0.988624	0.1645	0.923887	-0.713587	NA	-0.429212	NA	-0.930833	0.29564	-0.0644263	0.937549	-0.860862	0.359397	-1.35091	0.065964	-0.958759	0.183462	-0.933158	0.332
9130213A22Rik	0.0943149	0.988624	0.3911	0.518129	0.148525	0.767122	0.11503	0.843258	0.165762	0.688302	0.599136	0.0201668	0.617507	0.0261004	-0.243872	0.440701	0.166534	0.631575	0.311403	0.413843
9130214F15Rik	-0.896988	0.988624	0.746373	NA	-0.0487611	NA	0.516256	NA	-0.265398	NA	0.159751	NA	-0.663617	NA	-0.0519208	0.96842	0.0342807	0.980514	0.563852	NA
9130221H12Rik	0.0504066	0.990491	0.103551	0.803555	0.104126	0.740038	-0.174026	0.585665	0.134204	0.572107	0.239512	0.148241	0.147221	0.499064	-0.0477191	0.867178	-0.028698	0.909275	-0.145611	0.581904
9130230L23Rik	0.31924	0.988624	0.288551	0.680814	0.385533	0.433193	0.284674	0.632794	0.00792284	0.99227	0.837292	0.00424911	0.257612	0.59534	0.133573	0.822586	0.105192	0.830823	0.137982	0.820954
9130401M01Rik	0.184903	0.988624	0.00483105	0.993092	0.150391	0.611077	-0.0497684	0.884698	0.0234393	0.930537	0.25522	0.128394	0.00953041	0.974853	0.343611	0.0608833	0.204797	0.266309	-0.0029413	0.994147
9230102O04Rik	-0.0766046	0.998478	0.700988	NA	0.785004	NA	0.273979	NA	0.135324	NA	0.840992	NA	0.818051	NA	0.962342	0.310902	0.184659	0.910503	0.945039	NA
9230110K08Rik	0.097992	0.98885	0.278975	0.702139	0.320232	0.483053	-0.0914014	0.883453	0.381395	0.411173	0.513746	0.0683922	0.562302	0.0989111	-0.513249	0.115968	-0.259666	0.470942	-0.000203173	0.999696
9230112J17Rik	-0.15434	0.988624	-0.328944	0.468199	0.0682452	0.868917	0.0555848	0.91323	0.00568166	0.991028	0.244057	0.319845	0.054037	0.895438	-0.055111	0.881373	-0.344068	0.180305	-0.0805704	0.851486
9230114K14Rik	-0.1853	0.988624	-0.244508	0.600769	-0.340298	0.347522	-0.366099	0.35309	-0.0901098	0.793381	0.0473235	0.876767	-0.42223	0.142567	-0.222949	0.380837	-0.492717	0.0427662	-0.378766	0.187279
9230116L04Rik	-0.192911	0.988624	-0.781013	0.155889	-0.723935	0.0972704	-0.202736	0.696565	0.119812	0.815197	-0.553443	0.167149	-0.460579	0.16673	-0.129016	0.7608	-0.690277	0.0157675	-0.210245	0.615205
9230116N13Rik	-0.144622	0.988624	-0.0456406	0.955407	-0.137652	0.777933	-0.275013	0.631247	0.251209	0.517568	-0.0912412	0.776786	-0.347897	0.352027	0.170933	0.608794	-0.00472102	0.990923	-0.144998	0.774335
9330020H09Rik	-0.16487	0.988624	-0.165167	0.693109	-0.370201	0.142479	-0.339136	0.299404	-0.122657	0.640528	-0.237719	0.188067	-0.246344	0.262515	-0.225973	0.277229	-0.459206	0.00862751	-0.20516	0.403856
9330102E08Rik	-0.367089	0.988624	-0.479515	0.220098	-0.201987	0.548948	-0.0304644	0.952204	-0.218326	0.507651	0.0920406	0.728693	-0.101929	0.791605	0.105632	0.697318	-0.0119401	0.970667	0.00494863	0.991703
9330104G04Rik	0.0537535	0.992405	0.342321	0.430263	0.0422514	0.917216	-0.187199	0.665299	0.0286058	0.936405	0.132888	0.56986	-0.188633	0.56977	-0.218036	0.396437	-0.141977	0.617483	-0.418483	0.116084
9330133O14Rik	0.0233523	0.992806	0.146658	0.44377	-0.133266	0.687647	0.00298498	0.992203	0.378933	0.000387911	0.186327	0.111993	0.353537	0.000165463	0.593142	1.94e-11	0.416757	6.62e-05	0.342521	0.00270222
9330136K24Rik	0.176267	0.988624	-0.430017	0.474252	0.0848216	0.880697	0.199458	0.723812	-0.120321	0.844762	-0.165538	0.621302	-0.195484	0.694437	0.192218	0.56639	-0.370037	0.277667	-0.0116016	0.986527
9330151L19Rik	-0.123829	0.988624	-0.216989	0.336991	-0.101112	0.523329	0.0629001	0.744128	-0.162108	0.241819	-0.0867351	0.450866	0.0950792	0.47556	-0.313394	0.000730134	-0.250595	0.00568452	-0.0515719	0.772681
9330154J02Rik	0.023147	0.999292	0.527464	0.636608	-0.238373	NA	-0.363649	NA	0.263948	0.757941	0.286517	0.630593	0.33382	0.709827	0.173008	0.826888	0.0414548	0.96266	-0.218725	0.845477
9330158H04Rik	-0.726883	0.971591	-0.088645	0.929289	0.0521507	0.945487	0.0609573	0.936733	0.454904	0.486755	1.29216	0.0005951	-0.163607	0.744662	-0.640072	0.0494573	-0.368089	0.353219	0.601357	0.255912
9330159F19Rik	0.0187879	0.998001	0.137611	0.78517	-0.186351	0.474038	0.378204	0.118857	-0.415584	0.0834233	-0.098816	0.565115	0.297834	0.300656	-0.88793	3.56e-08	-0.0709632	0.842949	0.449429	0.00561788
9330159M07Rik	-0.314363	0.988624	-0.257755	0.386493	-0.239558	0.309151	-0.17183	0.595569	0.008485	0.978548	-0.0496608	0.805165	-0.095121	0.692604	0.227827	0.222278	-0.141951	0.425504	-0.125035	0.62023
9330162012Rik	0.0767182	0.988624	0.0194907	0.981206	0.0752531	0.858662	0.0938809	0.848544	0.156369	0.637719	0.203102	0.392161	-0.107249	0.769852	-0.0170137	0.964488	-0.279009	0.302334	-0.0480629	0.916645
9330175E14Rik	-0.295343	0.988624	-0.523721	0.5793	-1.4684	0.00917056	-0.360386	0.646866	-0.836943	0.0756858	-1.20471	0.0085354	-1.76012	0.000165463	1.69514	4.01e-07	0.746472	0.028822	-0.139811	0.849701
9330179D12Rik	0.131408	0.988624	0.276295	0.679508	-0.0192293	0.972928	-0.0777019	0.90355	-0.400361	0.309804	-0.274687	0.361437	-0.254444	0.502037	-0.519394	0.0704617	-0.648121	0.0334653	-0.402788	0.283379
9330188P03Rik	-0.292208	0.988624	0.101167	0.885787	0.107603	0.80864	0.239465	0.621924	-0.169364	0.692316	0.130483	0.644581	0.285447	0.375223	-0.775817	0.00761096	-0.430369	0.134468	0.034868	0.951017
9330198I05Rik	0.0735857	0.997676	-0.345934	0.808881	0.224131	NA	-0.267765	NA	-0.283951	0.727616	0.435957	0.453957	-0.152548	0.861589	-0.066577	0.929945	-0.350835	0.611663	-0.265705	0.795493
9330198N18Rik	0.0695861	0.998222	-0.10485	NA	-1.18141	NA	-0.437921	NA	0.90435	NA	-0.277629	NA	-0.400457	NA	0.84068	0.263155	-0.661951	0.537275	0.728228	NA
9430015G10Rik	0.0220314	0.993766	0.166166	0.398734	-0.0865681	0.637505	0.00683423	0.98124	-0.0917217	0.616991	-0.105533	0.414769	-0.00968658	0.962175	0.0359442	0.8167	0.040413	0.792953	0.0141395	0.953223
9430037G07Rik	-0.00376488	0.999297	-0.609261	0.0719202	-0.141696	0.705958	-0.0695851	0.883895	-0.278949	0.495416	-0.344025	0.168634	-0.437738	0.137062	0.291868	0.276	-0.503557	0.0252259	-0.151954	0.712649
9430038I01Rik	-0.0432054	0.993766	-0.194168	0.570712	0.0804648	0.798738	-0.293066	0.333576	0.269556	0.239246	0.237022	0.274816	-0.0206975	0.949089	0.0126825	0.962007	0.00207548	0.993564	-0.132051	0.665673
9430041J12Rik	0.028302	0.999292	-0.877327	NA	-1.22447	NA	-0.624791	NA	0.63941	NA	-0.32818	NA	-0.320453	NA	-0.516937	0.644493	0.121911	0.915118	-0.0444543	NA
9430053O09Rik	0.495928	0.988624	0.592164	0.524246	0.0857294	0.921218	-1.0512	0.214056	0.155887	0.823508	0.509869	0.347732	0.0728064	0.930935	-0.408026	0.470627	-0.431759	0.457661	-1.14613	0.0565779
9430060I03Rik	-0.142893	0.988624	-0.0988039	0.82501	-0.11098	0.743001	0.0109917	0.980033	0.161323	0.556832	-0.28728	0.178654	-0.0881058	0.764422	-0.305651	0.142095	-0.222846	0.266361	-0.0722118	0.82711
9430062P05Rik	-0.0163538	0.999292	-0.24344	0.801325	-0.426229	NA	-0.247949	0.773586	-0.047359	0.948635	0.00360518	0.994709	-0.511731	0.375654	-0.538277	0.251972	-0.320052	0.520545	-0.258422	0.72882
9430069I07Rik	0.623923	0.988624	-0.171897	NA	0.0255067	NA	0.355436	NA	-0.657069	NA	-0.844014	NA	-1.02241	NA	-0.377795	0.681865	-0.105826	0.924023	-0.176355	NA
9430078G10Rik	-0.367954	0.988624	-0.466474	0.523085	-0.736577	0.253397	0.239176	0.737851	-0.679073	0.180319	-1.06076	0.0160325	-0.735703	0.103916	-0.37818	0.408356	-0.717683	0.0445127	-0.207609	0.751682
9430078K24Rik	-0.265505	0.988624	-0.461384	0.439071	-0.531628	0.261463	-0.752147	0.152105	-0.145597	0.749717	-0.425895	0.175647	-0.623838	0.117055	-0.0565865	0.897983	-0.227148	0.556373	-0.719339	0.0661284
9430083A17Rik	0.283453	0.988624	0.139948	0.829976	0.201389	0.653023	0.0698916	0.910469	0.0966695	0.832266	0.270823	0.361776	0.0314177	0.949152	-0.201143	0.596682	-0.235881	0.531413	-0.0702372	0.906236
9430083M05Rik	0.270591	0.988624	-0.191297	NA	-0.351697	NA	-0.539105	NA	1.02432	0.188619	-0.30967	NA	0.0246663	0.985122	0.297972	0.718035	0.332435	0.716022	-0.197824	NA
9430091E24Rik	-0.0783972	0.988624	-0.312213	0.303398	-0.335242	0.232229	-0.0848352	0.802636	-0.0757117	0.762989	-0.376937	0.0504108	-0.168305	0.463261	0.113215	0.655357	-0.00630639	0.981257	0.022928	0.956597
9530018F02Rik	-0.142735	0.988624	-0.344496	0.465813	-0.641348	0.0677464	0.130708	0.772733	-0.148691	0.663039	-0.494954	0.0339335	-0.280808	0.337652	-0.25521	0.351413	-0.323283	0.171251	-0.147464	0.705844
9530020I12Rik	0.0963756	0.995329	-0.250184	0.872568	-0.225094	NA	0.346813	NA	0.933291	0.203353	0.539701	0.354786	1.51618	0.0159463	0.335706	0.636329	0.696833	0.32209	0.86274	0.186008
9530026P05Rik	-0.0359313	0.996175	-0.163645	0.741402	-0.407695	0.233796	0.425837	0.26922	-0.317077	0.382866	-0.804492	0.000259752	-0.389632	0.118465	-0.525158	0.0354746	-0.500251	0.021708	-0.246885	0.49356
9530027J09Rik	0.0590563	0.988624	0.247665	0.0951271	0.228546	0.185207	0.0238246	0.929014	0.105788	0.479439	0.0369417	0.826532	0.13487	0.343602	0.260157	0.014381	0.391751	3.52e-06	0.172787	0.216594
9530036M11Rik	0.310249	0.988624	0.401675	0.785467	-0.334041	NA	-0.143532	NA	0.129279	NA	-0.617636	NA	-0.744459	0.478047	0.613468	0.43289	-0.228178	0.845009	-1.11304	NA
9530051G07Rik	-0.23641	0.988624	-0.309203	0.591044	-0.274936	0.545175	-0.122339	0.836274	-0.31549	0.395637	-0.457958	0.127885	-0.551471	0.103782	-0.457377	0.127973	-0.84862	0.00432196	-0.675391	0.10115
9530052C20Rik	0.0284317	0.998222	0.19738	0.790767	0.0553996	0.929797	0.176961	0.775352	-0.281705	0.560527	0.100241	0.784712	0.317901	0.423945	-0.084395	0.868976	0.0709738	0.87895	0.348672	0.416438
9530052E02Rik	-0.219691	0.988624	-0.0870555	0.924846	-0.838395	0.0500658	0.0791757	0.898621	-0.318234	0.463827	-0.855638	0.00706555	-0.538258	0.111026	-0.613258	0.0403373	-0.597319	0.0318863	-0.104897	0.857435
9530053A07Rik	0.0963478	0.988624	0.194893	0.773791	0.71157	0.116548	0.139517	0.803669	-0.30934	0.501194	0.593783	0.0304543	0.288063	0.446716	-0.0960685	0.850664	-0.147282	0.710476	0.294582	0.519958
9530057J20Rik	-0.0406066	0.998001	-0.286013	0.699742	0.299066	0.545409	0.147795	0.806903	0.54038	0.144745	0.699734	0.0137437	0.615611	0.0424902	-0.125163	0.767669	-0.271835	0.518532	0.209282	0.665673
9530062K07Rik	0.266452	0.988624	-0.0574152	0.948627	0.279185	0.61871	-0.0202371	0.981481	0.159353	0.761813	0.146567	0.69863	0.167412	0.745572	-0.135363	0.776159	0.0742216	0.87344	-0.27849	0.628491
9530068E07Rik	-0.0256774	0.988624	-0.0457947	0.740366	0.0127947	0.913688	0.0730286	0.488242	-0.0941181	0.371848	-0.0866523	0.324271	-0.0382103	0.725001	-0.0173479	0.844049	0.0432423	0.573931	0.0600871	0.482825
9530077C05Rik	-0.21145	0.988624	-0.17479	0.689341	0.0661893	0.851938	0.209986	0.549584	0.0378847	0.900131	0.00567167	0.98057	0.0769854	0.799734	-0.129793	0.650497	-0.137317	0.573306	0.046522	0.905177
9530080O11Rik	-0.0523729	0.997676	-0.992858	0.249531	-1.33948	NA	0.0402308	0.969156	-0.595932	0.352397	-1.61947	0.00411809	-0.381428	0.566295	-0.603388	0.230296	-0.966453	0.0585876	-0.789863	0.18174
9530082P21Rik	-0.0454025	0.988624	0.0336988	0.834726	0.0689567	0.527768	-0.00471024	0.979977	0.276685	0.00154624	0.197568	0.00533508	0.135023	0.108461	0.38548	4.3e-08	0.130773	0.0483122	0.0604716	0.555449
9530091C08Rik	0.449699	0.988624	0.713142	0.489944	-0.122555	0.900012	-0.617128	0.583056	0.207404	0.785499	-0.294708	0.591712	0.175679	0.828924	-1.33492	0.0159022	-0.92395	0.0803007	-0.940389	0.157875
9630002D21Rik	-0.0549837	0.998401	-0.65775	0.647375	-0.0422272	NA	0.255652	NA	-0.734879	NA	0.143481	0.840077	-0.362349	0.68813	-0.813511	0.312142	-0.460045	0.594753	-0.501223	0.633163
9630013D21Rik	-0.120548	0.988624	-0.0614631	0.906237	-0.329509	0.345382	-0.203818	0.623121	0.0308641	0.934641	0.13824	0.57252	0.000724638	0.999199	-0.0217034	0.944032	-0.223988	0.388092	-0.199885	0.525876
9630013K17Rik	-0.177742	0.988624	-0.0810378	0.864034	-0.157536	0.634549	0.133241	0.697486	-0.463017	0.0388098	-0.265185	0.16931	-0.073941	0.811031	-0.0645812	0.828726	-0.112867	0.63062	0.163496	0.633629
9630025h16rik	-0.233915	0.988624	0.866969	0.473093	-0.343566	NA	0.575598	NA	-0.286664	NA	-0.518956	NA	-0.22295	0.84926	-0.475328	0.618602	-0.618718	0.509121	0.0390369	NA
9630028I04Rik	0.0205321	0.998423	-0.118662	0.846633	0.298193	0.477104	0.0692169	0.894341	0.42522	0.303128	0.985057	2.88e-05	0.49102	0.10692	-0.295757	0.312421	-0.148968	0.665041	0.130602	0.799785
9830107B12Rik	0.417108	0.988624	-0.0566598	0.951243	0.207657	0.712801	0.642181	0.183998	0.92295	0.0240698	0.748	0.0218229	0.68246	0.0839208	0.65323	0.0578604	0.780698	0.00490902	1.09806	0.000437449
9830166K06Rik	0.118971	0.994533	-0.366676	0.851155	0.508789	NA	0.307009	NA	-0.460842	0.667297	0.0307584	0.974831	0.25813	0.822994	-0.477707	0.584519	-0.520447	0.565704	0.00756072	0.996237
9930012K11Rik	-0.0202093	0.998001	0.106328	0.708636	0.0791224	0.756464	0.0198972	0.948001	-0.000501106	0.998507	-0.283484	0.0948548	-0.1003	0.649026	-0.171832	0.210467	-0.34986	0.0150112	-0.112264	0.580082
9930014A18Rik	-0.316937	0.988624	-0.560772	0.134631	-0.469702	0.265531	-0.0660585	0.900108	-0.0358821	0.934127	-0.475146	0.0821442	-0.449827	0.129055	-0.490858	0.0939067	-0.663658	0.00472251	-0.367753	0.266126
9930021J03Rik	-0.0730544	0.988624	0.0554045	0.830973	-0.224449	0.211484	0.148199	0.485357	-0.153899	0.314472	-0.23438	0.0637386	0.00502688	0.980896	-0.273886	0.0304558	-0.158125	0.165302	0.114553	0.523953
9930104L06Rik	0.078466	0.988624	-0.0207081	0.964217	0.0586683	0.85262	-0.109571	0.740286	-0.0463987	0.861674	-0.0510671	0.786773	-0.18135	0.392061	-0.170322	0.359868	-0.206306	0.268703	-0.203099	0.371699
9930111J21Rik1	-0.104482	0.98885	-0.571402	0.355778	-1.09519	0.00822505	0.104825	0.883897	-0.326203	0.521269	-1.36008	0.000107454	-0.901568	0.0111422	0.657359	0.0737116	-0.109601	0.808257	-0.0453575	0.949973
9930111J21Rik2	-0.240315	0.988624	-0.643968	0.43837	-1.40383	0.00582716	0.0936557	0.915325	-0.348413	0.587386	-1.67218	0.000368829	-1.26457	0.00540037	0.680074	0.144878	-0.339332	0.472696	-0.177777	0.816097
A030001D20Rik	0.0303242	0.997676	0.393461	0.310118	0.144312	0.672772	-0.0888882	0.830714	0.438776	0.0905955	0.437536	0.0305255	0.523152	0.0210202	-0.280666	0.295237	-0.0188646	0.951704	0.0878656	0.814484
A030010E16Rik	-0.167318	0.988624	-0.0750215	0.913816	-0.143818	0.745754	-0.113061	0.841715	0.0385721	0.930775	-0.0741707	0.807981	-0.154726	0.699713	-0.377268	0.177913	-0.343078	0.25152	-0.281052	0.464634
A130010J15Rik	-0.0777549	0.988624	-0.22405	0.373321	-0.076815	0.75517	-0.229109	0.355879	0.078471	0.733109	-0.0968428	0.491917	-0.0548553	0.792612	0.441662	0.00056067	0.132918	0.419046	-0.0518254	0.851516
A130051J06Rik	-0.0645126	0.991814	0.285645	0.499898	-0.254441	0.517119	0.154794	0.72956	-0.14959	0.731078	-0.549035	0.0272188	-0.270305	0.348755	-0.246464	0.3552	-0.448971	0.0543403	-0.0770525	0.854274
A130077B15Rik	0.126397	0.993766	-0.666316	0.670056	-0.552299	NA	-0.243373	NA	-0.579008	0.545286	-1.1529	0.139005	-1.37714	0.159849	1.27508	0.00641225	0.514254	0.462162	-0.39011	0.758158
A230020J21Rik	-0.20431	0.988624	-0.516689	0.449022	-0.517942	0.368145	0.4058	0.468999	-0.401401	0.364051	-0.888074	0.0218125	-0.587579	0.173205	-0.394517	0.305151	-0.582887	0.075705	-0.224349	0.663303
A230028O05Rik	0.0104039	0.999297	-0.224314	NA	-0.65255	NA	0.235981	NA	0.357036	NA	-0.0707464	NA	0.0155207	0.992704	0.45913	0.675834	0.512063	0.626038	-0.0505816	NA
A230045G11Rik	-0.0885163	0.988624	-0.0590326	0.79221	-0.120618	0.495282	-0.00580947	0.980893	-0.0559567	0.699794	-0.154127	0.159283	-0.153745	0.181684	-0.150959	0.30755	-0.198282	0.0313314	-0.0405187	0.817823
A230056P14Rik	-0.114345	0.988624	-0.285422	0.487094	-0.123756	0.70684	0.139556	0.670451	-0.680152	0.0355009	-1.03858	4.84e-07	-0.61826	0.0109933	-0.734886	0.000358123	-0.975279	1.25e-07	-0.313952	0.186968
A230072C01Rik	0.000234234	0.999971	-0.0826393	0.88593	-0.0835527	0.782802	-0.0982675	0.775028	-0.134616	0.597877	-0.0726453	0.709232	0.111226	0.639367	-0.147459	0.459524	-0.134291	0.508496	0.0126141	0.974069
A230072E10Rik	-0.0927664	0.991814	-0.634665	0.361094	-0.626361	0.30776	-0.383451	0.59087	-0.395949	0.477163	-1.01489	0.0127747	-0.738639	0.107584	-0.771361	0.0596725	-0.947483	0.0176211	-0.202951	0.73973
A230083G16Rik	-0.223123	0.988624	0.0783113	0.91494	-0.578699	0.173263	-0.48417	0.335346	-0.120106	0.770876	-0.590169	0.0465402	-0.78415	0.00810055	-0.804571	0.00121357	-1.09266	0.000125935	-0.644277	0.0376582
A230087F16Rik	0.0550899	0.993766	0.717403	0.0485268	0.47221	0.230403	-0.0853215	0.871958	0.157276	0.668471	0.599863	0.0211077	0.397193	0.174083	0.134084	0.722329	0.340839	0.19201	0.190759	0.646008
A230103J11Rik	-0.0870574	0.988624	-0.147067	0.756193	-0.231243	0.563907	-0.0971215	0.817313	-0.244432	0.348395	-0.323394	0.230711	-0.273352	0.274137	-0.198495	0.414229	-0.286777	0.195553	-0.126446	0.701122
A230107N01Rik	-0.22946	0.988624	-1.44402	0.012167	-1.14671	0.0714196	-0.93624	0.111957	-0.713202	0.21496	-1.35683	0.00137326	-1.08398	0.0144564	-0.406807	0.327021	-1.25966	0.0016071	-1.47795	0.00173041
A230108P19Rik	-0.873627	0.988624	-1.26349	NA	-1.05378	NA	-0.507728	NA	0.386525	NA	0.207705	NA	-0.60904	0.534664	-0.0871268	0.931219	-0.381426	0.667934	-0.672856	NA
A330001L22Rik	-0.0222021	0.998222	-0.389367	0.159274	-0.410481	0.099273	-0.184844	0.58293	0.120004	0.644708	-0.096211	0.605711	0.0250468	0.941071	-0.0996174	0.687735	-0.393641	0.0281394	-0.099687	0.766337
A330009N23Rik	-0.0180722	0.998222	0.10836	0.804437	-0.167101	0.610753	-0.226047	0.483704	0.188936	0.465192	-0.0439647	0.829123	-0.203698	0.373098	-0.482356	0.00710041	-0.664605	2.05e-05	-0.488739	0.0124714
A330023F24Rik	-0.545539	0.374195	-0.646694	0.00542257	-0.496409	0.113289	-0.541603	0.120019	-0.052719	0.907104	-1.04974	2.6e-08	-1.04283	3.6e-07	-0.986541	2.75e-05	-1.11809	2.21e-10	-0.414453	0.131996
A330032B11Rik	0.217437	0.988624	-0.382612	0.671912	-0.452941	0.511879	0.0499921	0.960863	-0.171539	0.800428	-0.392528	0.389118	0.0160788	0.984521	-0.592454	0.245036	-0.316974	0.545158	0.0926962	0.910566
A330033J07Rik	-0.34748	0.988624	0.089537	0.88555	-0.153568	0.682298	-0.175043	0.686138	-0.717235	0.0202079	-0.761434	0.00113145	-0.631103	0.0534249	-1.1256	8.43e-06	-1.08506	2.12e-06	-0.611253	0.0193028
A330035P11Rik	-0.327979	0.988624	-0.252246	0.730961	-0.391562	0.380981	-0.0250686	0.969324	0.208546	0.571566	0.029649	0.93888	-0.125277	0.783448	-0.0465881	0.915528	-0.314241	0.355282	-0.0541929	0.922045
A330040F15Rik	-0.0300982	0.997676	-0.412906	0.343541	-0.554133	0.0636483	-0.301501	0.454224	-0.709125	0.00857226	-0.800275	0.000758975	-0.774058	0.0007272	-0.935892	4.18e-05	-1.02091	2.63e-06	-0.525134	0.0448536
A330041J22Rik	-0.109299	0.988624	-0.0984012	0.89458	-0.195724	0.697656	-0.260022	0.649493	-0.597031	0.18451	-0.537079	0.098381	-0.550945	0.15917	-0.680014	0.0361169	-0.857697	0.00888787	-0.469504	0.266
A330069E16Rik	-0.0129023	0.999292	0.231763	0.869474	-0.294556	0.745754	-0.681186	0.529281	0.193159	0.813737	0.0196667	0.975791	-0.485495	0.525761	0.103854	0.896085	-0.307995	0.659662	-0.161394	0.87891
A330074K22Rik	0.00237285	0.999693	0.0464195	0.961215	-0.179036	0.780011	-0.11447	0.864463	-0.51823	0.341242	-0.551622	0.168747	-0.523151	0.220505	0.470115	0.199178	0.0580068	0.908456	-0.482733	0.313604
A330093E20Rik	-0.26281	0.988624	0.0139278	0.990904	0.105323	0.892368	0.0391573	0.964373	-0.115023	0.869063	0.646868	0.0701026	0.434665	0.362558	-0.145978	0.806436	-0.135475	0.804143	0.362291	0.49356
A3galt2	-0.335515	0.988624	0.422876	0.51569	0.202315	0.728057	0.557066	0.255167	-1.10206	0.0169072	-0.837907	0.0408417	-0.349166	0.481616	-0.687824	0.0422754	-0.53961	0.114571	0.216788	0.664371
A430005L14Rik	0.133447	0.988624	-0.0238101	0.971481	0.247886	0.537802	-0.211973	0.620043	0.261007	0.360742	0.348497	0.168634	0.126617	0.695495	0.131794	0.693836	-0.251583	0.326916	-0.35713	0.188016
A430018G15Rik	-0.262089	0.988624	-0.2244	0.56253	-0.254288	0.356581	-0.200526	0.542666	-0.0425296	0.882705	0.279645	0.134605	0.0895403	0.725866	-0.231028	0.251273	-0.389032	0.0408045	-0.185717	0.499539
A430027H14Rik	0.358348	0.988624	0.281727	0.573994	0.431105	0.184964	0.194268	0.653478	0.751114	0.00889482	1.34714	6.07e-09	1.03962	4.41e-06	-0.00461745	0.991448	0.0489353	0.878273	0.466068	0.103225
A430033K04Rik	-0.0570876	0.988624	-0.302878	0.0132495	-0.227605	0.199224	-0.238437	0.134438	0.17582	0.141969	0.0337378	0.763891	-0.310076	0.0158718	-0.0165206	0.912311	-0.200692	0.0706569	-0.408656	0.000182982
A430035B10Rik	0.0549672	0.98885	-0.155563	0.715119	-0.0335608	0.929965	-0.1441	0.681103	0.0360895	0.902816	0.0387887	0.862537	0.00322591	0.99289	-0.0459131	0.861602	-0.0308059	0.908684	-0.0486924	0.891461
A430046D13Rik	-0.0889234	0.988624	-0.165619	0.591486	-0.0671771	0.803229	-0.178443	0.529673	-0.118475	0.609349	0.0208066	0.918617	-0.298396	0.100863	-0.270367	0.0832108	-0.291608	0.0468727	-0.272915	0.166405
A430057M04Rik	0.222831	0.988624	0.0789772	0.909765	0.0248968	0.962482	-0.143075	0.77473	0.291941	0.382572	0.0974307	0.750515	-0.0669101	0.875832	0.450596	0.111351	0.150353	0.639845	-0.191479	0.649433
A430078I02Rik	0.131119	0.988624	0.137239	0.848722	0.236787	0.610868	-0.00228562	0.997694	0.48454	0.133176	0.598992	0.0289463	0.423836	0.167846	0.130294	0.699806	0.339901	0.205084	0.0533591	0.919646
A430088P11Rik	0.0218131	0.999292	-0.359787	0.625514	-0.121891	0.839278	-0.435947	0.536828	-0.0485715	0.92751	-0.0358398	0.926649	-0.306542	0.493484	0.946647	0.000181412	0.420587	0.200382	-0.127385	0.825904
A430090L17Rik	-0.0383774	0.998222	0.668525	0.412758	-0.513108	0.414113	-0.73395	0.297465	0.0546352	0.937875	0.175516	0.687524	0.39168	0.449366	-0.522421	0.249369	-0.410428	0.390797	-0.461475	0.42209
A430093F15Rik	0.393181	0.988624	-0.613223	0.604177	-0.689563	0.510055	-1.21962	0.217988	0.0640881	0.947638	-0.499732	0.420443	-0.62914	0.405206	1.31511	0.00881754	0.753401	0.211503	-0.21851	0.843765
A430105J06Rik	-0.184893	0.988624	-0.402116	0.231356	-0.331069	0.256571	-0.284376	0.452142	-0.0101411	0.978548	-0.0812255	0.721737	-0.263505	0.27928	-0.0118845	0.968055	-0.265858	0.242144	-0.219917	0.522389
A4galt	0.0840471	0.988624	-0.0323298	0.935372	0.129936	0.621543	0.111989	0.727839	0.290348	0.130486	0.158658	0.307891	0.0973711	0.668485	0.0789602	0.747784	0.0307775	0.889731	0.0809441	0.767723
A530001N23Rik	-0.522741	0.988624	-0.868566	0.327544	-0.547134	NA	-0.377842	0.667025	-0.894818	0.1811	-1.24319	0.0253792	-0.978426	0.119081	0.224732	0.691962	-0.305032	0.632872	-0.389518	0.605949
A530010L16Rik	-0.0940249	0.988624	-0.594222	0.27076	-0.0937007	0.88207	-0.0550119	0.932625	-0.574383	0.202387	-0.701774	0.0340977	-0.44371	0.423524	0.925741	0.0012502	0.0219584	0.959594	0.111784	0.832803
A530013C23Rik	0.0400312	0.998001	0.676301	0.110129	0.258583	0.587431	0.347247	0.635695	0.230357	0.613305	0.204047	0.554443	0.369503	0.350878	-0.163276	0.670675	-0.0531253	0.920645	0.399648	0.270504
A530016L24Rik	-0.39626	0.988624	0.866523	0.523442	0.292084	0.793279	-0.443745	0.717897	1.00664	0.396586	1.21675	0.0571901	-0.453498	0.619157	-1.24562	0.0670948	-0.534855	0.543233	0.6146	0.638096
A530020G20Rik	-0.165331	0.988624	-0.0954438	0.841037	0.10141	0.785988	0.236089	0.535415	0.360074	0.15163	0.17953	0.43068	0.581239	0.00531077	-0.153526	0.613105	0.0806695	0.791996	0.370113	0.135551
A530032D15Rik	0.499935	0.988624	0.58712	0.287933	0.259432	0.711834	0.585116	0.265176	0.0776847	0.892869	0.455431	0.128691	0.335915	0.407579	2.07191	2.5e-22	1.88643	1.81e-16	0.941829	0.00236142
A530040E14Rik	0.330377	0.988624	0.0851749	0.872153	-0.0194718	0.969036	0.0417547	0.934499	0.386603	0.280993	0.0717442	0.782327	0.157351	0.625811	2.20467	1.96e-37	2.1011	6.6e-31	0.995929	3.29e-07
A530064D06Rik	0.370143	0.988624	0.24485	0.630391	0.367179	0.341017	0.125402	0.81572	0.822834	0.0127267	0.896554	0.000457763	0.71447	0.00379958	0.420733	0.0711999	0.477539	0.0905618	0.432958	0.158709
A530072M11Rik	-0.0925551	0.988624	-0.179556	0.814573	-0.0504997	0.930389	-0.36312	0.530437	0.00867739	0.987593	-0.123183	0.711803	-0.0729281	0.881357	0.211542	0.544377	0.173367	0.636413	-0.109137	0.847425
A530088E08Rik	-0.218217	0.988624	-0.535853	0.357146	-0.964595	0.0211781	-0.24978	0.661079	-0.334161	0.433794	-0.807764	0.0240816	-0.591879	0.125188	0.602917	0.0342845	0.322454	0.31319	-0.0804207	0.890584
A630001G21Rik	0.0827964	0.988624	-0.0399151	0.908234	-0.0361798	0.910778	-0.144083	0.659357	0.114137	0.696277	-0.0793147	0.592811	0.0501155	0.84199	0.744849	4.65e-11	0.672908	4.65e-09	0.285893	0.0693544
A630001O12Rik	0.203874	0.988624	-0.387092	0.629191	-0.340985	0.572988	-0.199429	0.786933	-0.0386261	0.950024	0.322164	0.433101	-0.159696	0.787083	0.243442	0.547457	0.116957	0.826187	-0.225356	0.730417
A630019I02Rik	-0.308591	0.988624	-0.434516	0.756719	-1.5136	0.0607412	-0.011128	0.993633	-0.785666	0.328039	-1.07303	0.113585	-0.731367	0.393936	-0.410933	0.571801	-0.377445	0.695974	0.932036	0.353656
A630023P12Rik	0.250723	0.988624	0.235269	0.666025	0.322352	0.499884	-0.0598436	0.912609	0.151008	0.737766	0.382104	0.123746	0.46102	0.123306	0.714164	0.00085576	0.691952	0.00125055	0.383345	0.242603
A630026N12Rik	-0.254231	0.988624	-1.25302	1.65e-06	-0.729423	0.00908276	-0.308102	0.430251	-0.246117	0.428	-0.492046	0.0219204	-0.396368	0.132761	-0.200588	0.506905	-0.648711	0.000932006	-0.384692	0.157006
A630034I12Rik	-0.489058	0.988624	-0.594722	0.377384	-0.555715	0.335949	-0.421174	0.549837	-0.166818	0.767187	-0.0291007	0.951013	0.0250782	0.970816	-0.685989	0.0636379	-0.681921	0.070178	-0.60656	0.207203
A630066F11Rik	0.00669042	0.999292	-0.229734	0.597343	-0.0450582	0.90823	-0.441448	0.210605	0.237358	0.346011	0.0907918	0.682232	-0.0947315	0.783176	0.00417613	0.99041	-0.216429	0.400286	-0.288875	0.332
A630072L19Rik	0.119237	0.988624	0.0178307	0.985517	-0.394332	0.412343	0.215303	0.709122	-0.351527	0.370604	-0.639854	0.0465158	-0.537086	0.167468	-0.0715697	0.896379	-0.312489	0.348211	-0.0429141	0.94648
A630072M18Rik	0.00280816	0.999297	0.0310136	0.952511	-0.108692	0.705352	-0.355956	0.0937034	0.100177	0.622219	0.158989	0.449527	0.0554547	0.814295	-0.162887	0.362366	-0.262362	0.0659047	-0.215038	0.259747
A630075F10Rik	0.56647	0.988624	0.143668	NA	1.19783	NA	0.205567	NA	0.817647	NA	1.63492	0.00767977	0.967051	0.225479	0.260482	0.806072	0.618401	0.406496	-0.160338	NA
A630077J23Rik	0.0136711	0.999292	-0.292188	0.690417	0.288966	0.560268	0.447178	0.361251	-0.110418	0.809497	-0.103607	0.7688	-0.440218	0.2427	-0.459744	0.210419	-0.098975	0.822538	-0.19891	0.733866
A630089N07Rik	-0.474106	0.988624	-0.685945	0.50068	-0.74611	0.346593	-0.171542	0.865553	-0.654004	0.335707	-1.14543	0.0340653	-0.5459	0.395093	-0.383004	0.55832	-0.602957	0.282498	-0.44625	0.563398
A630095N17Rik	0.201308	0.988624	-0.380366	NA	-0.889533	NA	0.438979	NA	-0.082216	NA	-0.0871711	NA	0.338961	0.720529	0.0667369	0.949536	-0.37341	0.716171	-0.361017	NA
A730008H23Rik	-0.293585	0.988624	-0.472336	0.499187	-0.553739	0.312988	-0.00719394	0.992203	-0.358472	0.408261	-0.743856	0.0516787	-0.461739	0.218391	-0.182912	0.69041	-0.416997	0.20266	-0.112486	0.848435
A730017L22Rik	0.00271699	0.999683	-0.0470796	0.963648	-0.137342	0.842652	0.0460683	0.955681	-0.160635	0.770876	0.0218792	0.963151	-0.0401236	0.949379	-0.452441	0.333039	-0.38029	0.375327	-0.0776453	0.91788
A730020E08Rik	-0.171281	0.988624	-0.272642	0.693942	0.0300153	0.958046	-0.141388	0.815533	-0.334447	0.50707	0.252941	0.40275	-0.127775	0.794413	-0.483494	0.184727	-0.231606	0.546786	-0.15153	0.771865
A730020M07Rik	-0.0668223	0.993841	-0.869092	0.27722	-0.13626	0.855548	-0.310824	0.690759	-0.139619	0.832001	0.200988	0.608901	-0.308362	0.568856	-0.537059	0.222558	-0.528317	0.233185	0.0605904	0.934107
A730035I17Rik	0.0135811	0.999292	-0.616638	0.227186	-0.770315	0.103465	-0.658245	0.179723	0.272582	0.473747	-0.124108	0.709418	-0.248523	0.513569	-0.891942	0.00266446	-0.730175	0.00933402	-0.759189	0.0174984
A730049H05Rik	0.0859235	0.989719	0.34294	0.560769	0.0980721	0.882218	0.283135	0.637057	-0.88835	0.0287612	-0.693984	0.0468663	-0.437076	0.275905	-1.15933	0.000576996	-0.533868	0.130586	-0.0704812	0.908847
A730056A06Rik	-0.450039	0.988624	-0.173288	0.836339	-0.754513	0.233368	-0.0582661	0.942409	0.152524	0.786878	0.0138972	0.975511	0.141409	0.794446	-1.16259	0.00133878	-0.456258	0.293579	0.0726461	0.915823
A730063M14Rik	0.140988	0.988624	0.274215	0.761644	-0.270929	0.675133	-0.287477	0.703717	0.48312	0.297688	0.682961	0.0602215	0.410023	0.39417	0.00780884	0.99076	-0.20552	0.676739	-0.335911	0.552279
A730081D07Rik	-0.112003	0.988624	-0.0666501	0.870786	-0.089835	0.799061	0.127963	0.661079	-0.120465	0.691331	-0.526306	0.0112065	-0.209439	0.380048	-0.385079	0.0368499	-0.494676	0.00127984	-0.100439	0.711598
A730085K08Rik	-0.276054	0.988624	0.164972	0.923436	-0.0159106	NA	-1.08878	NA	-0.769806	NA	-1.09056	0.189917	-0.332823	0.747815	-0.764451	0.333501	-0.634562	0.458465	-0.862046	0.461294
A730090N16Rik	-0.165405	0.992405	0.322132	0.835283	-0.12319	NA	-0.659742	NA	-0.502581	NA	-0.234717	0.770805	-0.331494	0.756907	-0.305332	0.733592	0.374663	0.637466	-1.24652	NA
A830009L08Rik	-0.316325	0.988624	-0.192989	NA	-0.158828	NA	0.250788	NA	0.186381	NA	-0.303737	NA	0.27373	NA	0.534928	0.588544	-0.591354	0.635653	-1.04302	NA
A830018L16Rik	-0.117718	0.990491	-0.0496696	0.967643	0.304282	0.661671	0.408179	0.609691	-0.547716	0.416243	0.0291304	0.957979	-0.311447	0.618779	-0.335132	0.623496	-0.387073	0.455867	-0.0245876	0.980934
A830019P07Rik	0.540669	0.988624	-0.331089	NA	0.820693	NA	0.523893	NA	0.343879	NA	0.317596	NA	-0.0522866	0.965588	-0.201025	0.834632	0.000780062	0.999325	0.592057	0.478685
A830035O19Rik	-0.17386	0.988624	-0.269296	0.710698	-0.735383	0.130865	0.0561387	0.929066	-0.196984	0.675497	-0.82982	0.0230497	-0.605803	0.0638395	-0.058895	0.903026	-0.391923	0.174487	-0.0127085	0.983427
A830049F12Rik	0.0787655	0.988624	-0.213002	0.627271	-0.0191695	0.960769	-0.0678187	0.874935	0.0823539	0.828217	-0.405042	0.0714081	-0.163513	0.57553	-0.198759	0.395153	-0.383323	0.067131	0.017621	0.968426
A830082K12Rik	0.0971072	0.988624	0.152475	0.696799	0.00219795	0.994904	0.110694	0.776787	0.22075	0.326243	-0.0410352	0.847727	-0.0264473	0.929704	-0.157534	0.51789	0.0579222	0.827573	0.0874588	0.777164
A830082N09Rik	-0.297213	0.988624	-0.449791	0.177413	-0.295232	0.378565	-0.0159981	0.971853	-0.308655	0.289968	-0.365248	0.0760094	-0.493094	0.0475473	-0.617196	0.00562778	-0.867398	9.11e-06	-0.611203	0.00675321
A930001C03Rik	0.00955897	0.999292	0.0927108	0.852954	-0.0358072	0.936196	-0.180491	0.66885	0.00723495	0.987628	0.160342	0.474677	-0.0719187	0.84037	0.176019	0.466018	0.0992769	0.739036	-0.200057	0.547842
A930004D18Rik	-0.007596	0.999292	-0.0734622	0.834495	-0.040432	0.879005	-0.0590997	0.826986	-0.148634	0.492073	-0.232304	0.0834704	-0.0452912	0.832026	-0.471876	0.000285259	-0.316468	0.0217624	-0.308838	0.0461532
A930005H10Rik	0.0751791	0.988624	0.144669	0.778645	0.130008	0.761702	-0.189111	0.615401	0.29073	0.333972	0.393809	0.0764253	0.335314	0.167468	-0.106898	0.711598	-0.0475782	0.87539	0.00522746	0.991602
A930006K02Rik	-0.098182	0.988624	-0.0844399	0.872894	-0.197267	0.575597	-0.425694	0.299404	0.546614	0.0183337	0.335467	0.107625	0.0647783	0.86317	-0.000206198	0.999621	-0.0766455	0.803852	-0.1071	0.813046
A930007A09Rik	0.0029723	0.999297	-0.0837489	0.854864	-0.042834	0.899605	0.102119	0.768956	-0.43206	0.0969614	-0.359182	0.10502	-0.327308	0.0977164	-0.116742	0.632393	-0.278599	0.121372	0.00785777	0.983655
A930007I19Rik	-0.20191	0.988624	-0.285295	0.662926	-0.639198	0.178072	-0.26222	0.653136	-0.0744298	0.882374	-0.547009	0.114568	-0.703125	0.0401535	-0.184936	0.66854	-0.597407	0.0598004	-0.857935	0.0193028
A930012L18Rik	-0.320279	0.981642	-0.209086	0.60407	-0.371482	0.252611	-0.0801147	0.822215	-0.402798	0.120049	-0.827205	6.31e-06	-0.40928	0.0352442	-0.710133	0.00035735	-0.764686	1.06e-05	-0.594619	0.00774477
A930013F10Rik	-0.0583769	0.98885	0.152195	0.71209	-0.413001	0.0920771	-0.0642321	0.854628	-0.129008	0.567822	-0.0256121	0.92156	0.0386429	0.886012	-0.188588	0.345611	-0.162635	0.38816	0.0396889	0.905618
A930014E01Rik	0.298487	0.988624	0.179747	NA	-0.09943	NA	-0.117259	NA	0.0945394	NA	0.153989	NA	0.689189	0.441694	-0.0672261	0.950875	0.280433	0.771428	0.2416	NA
A930015D03Rik	-0.0142298	0.998423	0.130562	0.675005	0.0540139	0.851119	0.0665016	0.82983	0.0706081	0.743137	-0.0701951	0.664958	0.0699106	0.753167	0.596523	0.000109113	0.453213	0.000618922	0.24624	0.20335
A930016O22Rik	-0.828322	0.988624	-0.00550593	0.998508	-0.431233	0.63425	-0.21471	0.866122	0.65674	0.497035	2.04996	0.00094142	0.203589	0.754448	-0.458949	0.504223	-0.0767464	0.892397	0.525796	0.602682
A930017M01Rik	0.0307038	0.999292	-0.178144	0.921005	0.4975	NA	0.588576	NA	0.0555628	NA	0.483214	0.432149	0.0275369	0.979894	0.086376	0.921362	-0.0715067	0.938666	0.526195	0.579366
A930018O16Rik	-0.0015607	0.99981	-0.00796454	0.995246	-0.232534	0.731487	0.0192806	0.983801	-0.995603	0.0701306	-1.12568	0.014522	-0.754764	0.144507	-0.625584	0.148466	-0.891867	0.0446401	-0.555931	0.334354
A930019D19Rik	-0.259273	0.988624	-0.609575	0.585268	-0.469517	NA	0.184032	0.859187	-0.233854	0.768149	0.0803383	0.887681	-0.130425	0.878055	-0.731036	0.235222	-1.44647	0.0209276	-0.675688	0.399984
A930024E05Rik	-0.0804051	0.988624	-0.409569	0.366379	-0.280984	0.478159	-0.140657	0.789982	0.0123029	0.978376	-0.100422	0.749126	-0.0853754	0.830267	0.446411	0.0430921	0.383492	0.133626	0.175686	0.661752
A930028N01Rik	-0.141191	0.990491	-1.03281	0.15765	-0.752965	0.35095	0.00709946	0.995105	-0.380618	0.59047	-0.844435	0.112705	-0.550776	0.342643	-0.37006	0.587849	-0.503682	0.318167	-0.253308	0.784762
A930033H14Rik	-0.260147	0.988624	-0.371914	0.475935	-0.434298	0.211605	-0.307234	0.486085	0.104517	0.779265	0.124809	0.700819	0.0714092	0.83826	-0.124869	0.652472	-0.409698	0.073687	0.0935903	0.831184
A930035F09Rik	-0.537424	0.988624	-0.175464	0.902699	-1.49511	NA	-0.193472	NA	-0.999805	0.229449	-1.22275	0.0735422	-0.168234	0.854966	-0.896514	0.174698	-1.43474	0.0354525	-0.816502	0.339507
A930037H05Rik	0.00713054	0.999297	-0.234868	0.808961	-0.989059	0.0747825	0.155336	0.843258	-0.437892	0.410616	-1.18248	0.0038748	-0.800721	0.0668882	0.807795	0.0496303	0.1766	0.715201	0.0420546	0.958906
A930038B10Rik	0.497865	0.988624	-0.257679	0.811591	-0.221746	NA	-0.094151	0.916397	0.561102	0.255571	0.349717	0.382503	0.00730907	0.992915	0.15794	0.780237	0.144718	0.792137	-0.202256	0.801574
A930041C12Rik	-0.866192	0.988624	-0.825005	0.626191	-0.888455	NA	-1.12752	NA	-0.727837	NA	-0.554047	0.437129	-0.555	0.569489	-0.159416	0.859977	0.304654	0.707511	-0.368774	0.759207
AA386476	-0.224657	0.988624	-0.39929	0.277401	-0.697746	0.0140727	-0.251686	0.503177	-0.209426	0.482451	-0.506546	0.0216192	-0.414731	0.0920438	-0.0369	0.908808	-0.410138	0.0670251	-0.150957	0.673656
AA388235	-0.148211	0.989719	0.769848	0.350887	-0.0087945	NA	0.347428	NA	1.05327	0.043553	0.244946	0.690524	0.161311	0.849242	1.36486	0.000635667	1.13117	0.00437428	1.11715	0.0157013
AA413626	0.267571	0.988624	0.0670479	0.948627	0.00200533	0.998423	0.794814	0.136134	0.112878	0.878082	-0.574834	0.224703	0.403335	0.390713	0.471577	0.253094	0.529103	0.164026	0.597013	0.176625
AA414768	0.0414111	0.993766	-0.13172	0.763375	-0.121981	0.687647	-0.225953	0.529195	0.152744	0.557404	-0.0389577	0.864166	-0.253237	0.301065	0.301253	0.135259	-0.116211	0.660372	-0.265734	0.332
AA465934	-0.0771993	0.993766	-0.0169238	0.988337	-0.213929	0.725085	-0.393443	0.580167	0.0658913	0.906225	0.178053	0.648821	0.00728556	0.992754	-0.0884197	0.862323	-0.603643	0.134589	-0.291129	0.606736
AA467197	1.58242	0.971591	-0.12058	0.956839	0.508729	0.73281	-0.403306	0.827147	-0.15693	0.897772	-0.473613	0.581336	-1.18015	0.224375	5.54404	1.69e-23	4.89574	3.99e-20	2.78701	2.51e-05
AA543186	0.0056329	0.999297	-0.267039	0.762508	-0.0106991	0.987771	-0.379295	0.602808	-0.0166097	0.979227	0.168322	0.650757	-0.307055	0.54623	-0.202243	0.64616	-0.206632	0.653834	-0.428872	0.440641
AA986860	0.0207675	0.997676	0.342133	0.0955305	0.331935	0.136691	0.392466	0.0409906	-0.423311	0.026729	-0.129157	0.478855	0.375738	0.0249794	-0.439634	0.00351058	-0.07106	0.719481	0.338657	0.0299505
AB010352	-0.269318	0.988624	-0.519772	0.293311	-0.611517	0.148814	0.106261	0.852594	-0.517043	0.15159	-0.912906	0.00134702	-0.649437	0.0319472	-0.225464	0.549439	-0.639756	0.016283	-0.215236	0.629916
AB124611	0.223686	0.988624	0.0605922	0.880522	0.144023	0.640744	-0.227141	0.375614	0.459185	0.0170691	0.400526	0.00137262	0.325181	0.0523594	1.28678	2.14e-21	1.08153	8.6e-18	0.447992	0.00586064
AF357359	-0.0629643	0.997676	-0.371658	0.723783	0.20093	0.777278	0.0576958	0.945262	-0.117134	0.871348	-0.710743	0.092407	-0.341343	0.532184	-0.358855	0.494057	-0.171539	0.749232	0.146073	0.857716
AF357399	0.255847	0.988624	0.650314	0.303398	-0.0846368	NA	0.0340811	0.975536	-0.118141	0.864913	-0.00422489	0.994373	0.557757	0.248192	0.176417	0.75276	0.116332	0.848541	-0.448031	0.493546
AI182371	-0.0716322	0.988624	-0.0540474	0.91438	0.00791188	0.982053	0.0855977	0.815533	-0.141635	0.585616	-0.367433	0.0574329	-0.373361	0.0730743	0.116616	0.60438	-0.0234742	0.937444	-0.206059	0.425909
AI197445	-0.241406	0.988624	-0.336265	0.527826	-0.611801	0.129875	-0.0224144	0.968938	-0.047386	0.921628	-0.573526	0.0370487	-0.451714	0.125795	-0.109576	0.775972	-0.599609	0.00822067	-0.168846	0.693494
AI225912	-0.0642827	0.992347	-0.149115	0.788652	-0.472407	0.181336	0.155774	0.738257	-0.74482	0.00737862	-0.929713	0.00130266	-0.452138	0.0852377	-0.172603	0.650134	-0.499379	0.0282713	-0.22683	0.531648
AI413582	0.053082	0.992347	-0.0461499	0.935553	-0.0681975	0.851272	-0.445931	0.0724347	0.167043	0.508899	0.235184	0.271199	-0.0464701	0.873903	0.321047	0.21866	0.179594	0.420441	-0.233237	0.345934
AI429214	0.01946	0.993766	-0.141835	0.524622	-0.0499654	0.785243	-0.0416103	0.855287	0.0140922	0.938486	-0.0211023	0.883154	-0.191342	0.141214	0.00785142	0.964702	-0.0290308	0.85819	-0.161477	0.271963
AI450353	-0.130218	0.988624	-0.626969	0.235062	-0.26457	0.599827	-0.698103	0.136618	-0.0802906	0.869049	-0.152222	0.670002	-0.41352	0.282115	0.0674616	0.877041	-0.18597	0.626442	-0.4056	0.303655
AI463170	0.184317	0.988624	-0.13389	0.890468	0.223356	0.687647	0.0379752	0.959099	0.141256	0.823023	0.668082	0.0113982	0.301509	0.513669	-0.204295	0.629056	-0.38701	0.318459	-0.229253	0.689333
AI463229	0.0483595	0.998001	0.281364	0.755705	0.106634	0.878299	-0.414893	0.60379	0.450772	0.334415	0.682216	0.0469201	0.867189	0.0384991	0.227503	0.622598	0.271411	0.55431	0.292618	0.63125
AI467606	-0.0448408	0.988624	-0.222319	0.179728	-0.15143	0.37145	-0.341372	0.000326007	0.0106451	0.961083	-0.134109	0.161706	-0.288725	0.024116	0.0959119	0.439837	-0.0858012	0.495921	-0.346114	0.00956379
AI504432	-0.197329	0.988624	-0.405763	0.449132	-0.454744	0.314909	-0.0923932	0.873405	-0.441529	0.225646	-0.733058	0.00799002	-0.438817	0.217959	0.237378	0.484734	-0.0385449	0.926904	-0.16617	0.729681
AI506816	-0.124109	0.988624	-0.134963	0.708027	-0.180135	0.500458	-0.217127	0.475566	-0.0564725	0.828217	-0.111677	0.522822	-0.0519075	0.853633	0.0791336	0.713887	0.0428564	0.864781	-0.0262949	0.935662
AI507597	0.182362	0.988624	0.0294099	0.965298	0.397499	0.354135	0.0786892	0.867429	0.686125	0.0178246	0.876901	6.91e-06	0.656776	0.00343495	0.272557	0.316929	0.107682	0.720757	0.101649	0.809997
AI597479	-0.0950981	0.988624	-0.209355	0.0286684	-0.177812	0.287735	-0.031965	0.835231	-0.127785	0.308977	-0.3035	0.000131834	-0.22717	0.0117583	-0.290899	0.000240853	-0.267768	0.00187378	-0.205069	0.0237989
AI661453	-0.113895	0.988624	0.0795205	0.869675	-0.0496637	0.891168	-0.0506238	0.882045	-0.377866	0.165565	-0.363308	0.0773828	-0.291946	0.159575	-0.629292	0.000657661	-0.580012	0.000296403	-0.296041	0.162211
AI662270	0.466551	0.988624	-0.0313059	0.976527	-0.0239814	0.972913	-0.47726	0.395206	-0.236564	0.619588	0.0534236	0.898318	-0.259028	0.554805	1.03362	0.00051886	0.757472	0.0103199	-0.0223262	0.974273
AI837181	-0.0946148	0.988624	0.0444607	0.890381	0.0763946	0.73864	-0.148237	0.503949	0.198411	0.242242	0.058088	0.728728	0.0957955	0.59844	0.00130916	0.9961	0.0174513	0.929444	-0.0680868	0.794204
AI839979	-0.0191195	0.998222	0.146141	0.770049	-0.0523178	0.899515	0.104728	0.807446	0.092243	0.805655	-0.109452	0.671158	-0.0954984	0.791325	0.541234	0.00327649	0.11386	0.715586	0.26454	0.349301
AI847159	-0.219396	0.988624	0.00744701	0.997773	-0.129956	0.912345	-0.312572	0.795259	0.184784	0.854987	-0.0344096	0.96291	-0.241541	0.803423	1.40727	0.00753402	0.899196	0.121549	0.426799	0.652395
AI854703	0.146571	0.988624	-0.152505	0.858991	0.566536	0.227309	0.0200141	0.983475	1.14139	7.47e-05	1.15916	2.67e-05	0.626104	0.0776469	0.72869	0.0210405	0.71059	0.0133566	0.472795	0.232867
AI987944	-0.055372	0.988624	-0.22893	0.180757	-0.153877	0.374188	-0.0855699	0.697486	-0.0414662	0.800675	-0.118481	0.347732	-0.214445	0.115785	0.12751	0.319191	-0.0759895	0.5774	-0.253319	0.0396645
AU015228	-0.0775764	0.991157	-0.141094	0.84917	0.0167183	0.978549	0.210331	0.703739	-0.270311	0.539935	-0.609687	0.102599	-0.196023	0.640039	0.0269238	0.955362	0.0798766	0.853751	0.0443377	0.937281
AU018091	-0.352809	0.988624	-0.760025	0.39958	-0.634333	NA	-0.414961	0.635695	-0.0204767	0.979455	-0.104248	0.845069	-0.19379	0.798256	-0.996303	0.0367127	-0.842537	0.105703	-0.806434	0.174575
AU020206	0.0376569	0.992964	0.117191	0.781273	-0.0476135	0.881261	-0.254664	0.417886	0.29096	0.171012	0.182649	0.286713	0.125681	0.623297	0.801549	7.86e-07	0.680669	2.46e-05	0.236447	0.294702
AU021063	0.132144	0.988624	0.140824	0.784387	0.0192315	0.96527	-0.105531	0.787957	0.378825	0.136056	0.236988	0.219653	-0.004281	0.991596	-0.289188	0.244827	-0.448862	0.0211049	-0.437771	0.05101
AU021092	0.0920663	0.988624	0.0172933	0.948239	0.224451	0.233368	-0.051163	0.808463	-0.0384822	0.846204	-0.0334668	0.783845	-0.0197627	0.921845	-0.508706	3.84e-05	-0.45155	2.31e-06	-0.224412	0.103431
AU022252	-0.0916156	0.988624	-0.0829422	0.663739	-0.0422548	0.822881	-0.0807655	0.636277	-0.221672	0.0876347	-0.157481	0.192586	-0.171249	0.115608	-0.315854	0.000315242	-0.365108	2.24e-05	-0.354447	0.000209613
AU022754	-0.146218	0.98885	-0.00745516	0.997795	0.196177	0.817438	0.201577	0.829873	-1.12563	0.0732926	-0.113823	0.841056	-0.38066	0.573258	-0.2972	0.682593	-0.42238	0.49547	-0.0744593	0.948882
AU040320	-0.0313086	0.988624	0.0130243	0.962074	-0.0149563	0.940986	0.0842323	0.633874	-0.141223	0.293352	-0.142999	0.160403	-0.109607	0.379758	-0.0320115	0.807325	-0.0372381	0.775635	0.0861671	0.525876
AU041133	-0.0220253	0.997676	-0.23001	0.391887	-0.181871	0.475655	-0.24106	0.332299	0.268202	0.0874142	-0.186202	0.207044	0.0484111	0.835384	0.334452	0.00899842	0.0437665	0.825814	-0.226622	0.261584
AV039307	-0.0390433	0.998001	-0.168123	0.810432	-0.200454	0.730022	0.247113	0.607889	-0.239816	0.547784	-0.765298	0.0128511	-0.0870656	0.843808	0.0188693	0.967763	-0.0675549	0.857561	0.175207	0.68822
AV051173	-0.260892	0.988624	0.174382	0.798415	0.0292418	0.957428	-0.0124938	0.986984	-0.0181797	0.97339	-0.0738504	0.831265	-0.293369	0.464125	-0.302257	0.387171	0.0649635	0.88293	0.151657	0.765032
AV099323	-0.00106857	0.99981	-0.173733	0.829976	-0.460407	0.360743	-0.666578	0.239461	0.113823	0.825565	-0.100147	0.788836	-0.181704	0.702517	-0.320131	0.367836	-0.135945	0.763348	-0.404519	0.347544
AW011738	-0.177165	0.988624	-0.196717	0.337513	-0.271904	0.0521157	-0.146565	0.452142	0.0935809	0.516595	-0.124547	0.303425	-0.0516495	0.736599	0.211724	0.0477125	-0.0579699	0.70416	-0.056291	0.788996
AW046200	-0.150068	0.988624	0.14438	0.792372	-0.164706	0.672904	-0.334946	0.466377	-0.216093	0.515784	-0.110438	0.697237	-0.0506252	0.904659	0.286179	0.287233	0.138062	0.639324	0.25868	0.438478
AW112010	0.728636	0.988624	0.0391671	0.967997	-0.0480655	0.949993	-0.316382	0.635695	-0.147739	0.774169	-0.0313938	0.940833	-0.24278	0.603226	2.11484	7.07e-12	1.65879	2.2e-08	0.409832	0.406044
AW146154	-0.0492253	0.988624	-0.104462	0.765643	-0.101275	0.673977	-0.106877	0.689066	0.0313414	0.883627	-0.134484	0.339074	-0.166255	0.380863	0.0831562	0.631593	-0.0707988	0.686135	-0.174237	0.346399
AW209491	-0.00226047	0.999297	-0.0367693	0.897547	0.0783273	0.682298	0.111144	0.647834	-0.215439	0.134424	-0.0589221	0.679566	-0.171459	0.250563	-0.184093	0.137033	-0.11222	0.407249	-0.209452	0.135551
AW549542	-0.0154147	0.998423	0.147297	0.701314	-0.00362614	0.992241	0.0223599	0.957244	-0.065629	0.827932	-0.291637	0.0773861	0.164325	0.475193	-0.647604	1.36e-05	-0.364766	0.0377427	0.0766187	0.82464
AW549877	-0.113638	0.988624	-0.207481	0.451127	-0.296851	0.240189	0.0574073	0.828702	0.034012	0.887596	-0.210937	0.207013	-0.0708679	0.730062	-0.0116067	0.963327	-0.153765	0.325381	0.0651339	0.788996
AW551984	-0.347622	0.988624	-0.178223	0.840177	-2.24e-05	0.999942	-0.273904	0.728316	0.637905	0.255002	0.554404	0.174402	0.0681143	0.920039	-0.247204	0.634534	-0.0903178	0.881783	0.015236	0.986082
AW554918	-0.175646	0.988624	-0.215022	0.483844	-0.141939	0.605052	0.0789311	0.812274	0.027429	0.920023	-0.175257	0.312981	0.0360812	0.893215	-0.240383	0.217909	-0.340491	0.0319817	-0.0541907	0.854727
AW822252	-0.587387	0.988624	0.372261	0.833794	-0.423549	NA	-0.338063	NA	-0.911382	NA	0.00298552	0.997453	-0.92993	0.370814	0.827073	0.157714	0.460452	0.526927	-0.139432	0.9223
AY036118	0.197857	0.988624	0.631883	0.548794	-0.171745	0.867336	-0.45807	0.706486	-1.29937	0.0515365	-1.73055	0.00420488	-2.62005	6.77e-05	-3.9102	1.63e-25	-4.50793	6.56e-33	-4.42581	1.71e-30
AY074887	0.110733	0.992806	0.0785361	0.954325	-0.563442	NA	-0.466894	NA	-0.357826	0.662865	-0.835939	0.166231	-0.443157	0.58317	-0.145172	0.846309	-0.54785	0.397605	0.0990503	0.928539
AY358078	-0.0780901	0.988624	-0.204939	0.767197	-0.235729	0.545839	-0.0230686	0.963795	-0.359073	0.286902	-0.555063	0.0368244	-0.394334	0.147963	0.412275	0.101167	0.305498	0.195061	0.0612049	0.88326
Aaas	0.0548807	0.988624	0.0125232	0.964193	-0.0800286	0.635125	-0.0797402	0.676241	0.137835	0.281193	-0.00867699	0.953982	0.0078152	0.962416	0.262087	0.0204295	0.193294	0.0373412	0.0482086	0.771087
Aacs	0.120156	0.988624	0.180792	0.601991	0.107706	0.735445	-0.0913964	0.775814	0.0985603	0.727802	0.436122	0.0115596	0.0300387	0.926347	0.203438	0.243352	0.314623	0.0428366	0.194675	0.427207
Aagab	0.102442	0.988624	-0.0048474	0.988934	0.0590766	0.748989	-0.0601753	0.780369	0.0177516	0.921135	0.153634	0.198163	-0.0268831	0.878817	0.283754	0.00652693	0.197188	0.070717	0.0318019	0.886427
Aak1	-0.0817111	0.988624	0.0593992	0.914471	-0.176882	0.602169	0.176338	0.606311	-0.222763	0.375045	-0.441228	0.0238051	-0.177338	0.446299	-0.0509438	0.853293	-0.104303	0.632788	0.127948	0.666698
Aamdc	0.20385	0.988624	0.287577	0.627791	0.3405	0.435747	-0.223808	0.650551	0.114644	0.765475	0.448766	0.114936	0.114762	0.769502	-0.408198	0.15567	-0.383912	0.172363	-0.199759	0.630549
Aamp	0.214672	0.988624	0.127075	0.796494	0.145757	0.693856	-0.194271	0.614161	0.0491038	0.881663	0.349855	0.154262	0.114452	0.697825	-0.0876493	0.775446	-0.0697288	0.806719	-0.166299	0.598827
Aanat	0.133988	0.988624	0.529741	0.409407	-0.19424	0.737853	-0.104724	0.907138	-0.506028	0.318004	-1.38924	0.000920578	-0.762488	0.101793	-0.684226	0.0742718	-1.03722	0.00608132	-1.16959	0.0153692
Aar2	0.00866299	0.998222	-0.0866596	0.674005	0.0795303	0.605844	-0.0972059	0.601141	0.0359615	0.817327	0.122573	0.244	-0.0114071	0.947292	-0.0219881	0.889446	-0.0278561	0.843208	-0.0658184	0.685474
Aard	0.0370701	0.998001	0.249745	0.709734	-0.0308885	0.954132	-0.237152	0.63506	0.348661	0.318863	0.374739	0.172892	0.112605	0.783069	-0.672023	0.0125208	-0.568192	0.0227575	-0.534411	0.0773852
Aars	0.0312465	0.988624	-0.0226079	0.923557	0.0660529	0.661946	-0.067893	0.703785	-0.0366202	0.794151	0.0165343	0.886749	-0.0196243	0.903841	0.132723	0.242816	0.0433351	0.727155	-0.0849933	0.53263
Aars2	-0.127112	0.988624	0.0210747	0.950105	-0.0807855	0.69662	-0.06804	0.793199	-0.170341	0.300161	-0.0890798	0.610533	-0.236435	0.11719	-0.095241	0.538588	-0.0404084	0.819618	-0.0698317	0.766337
Aarsd1	0.113892	0.988624	0.148176	0.549214	0.232013	0.199048	0.0200544	0.941627	-0.0134389	0.949826	0.166888	0.149596	0.103402	0.543234	0.0486319	0.806707	0.103862	0.435587	0.0305747	0.893683
Aasdh	-0.0123327	0.997676	-0.124004	0.51437	-0.0503959	0.764334	0.109712	0.533586	-0.202706	0.103416	-0.164011	0.0819593	-0.0914014	0.471021	-0.1222	0.427658	-0.0968501	0.415419	0.113909	0.416438
Aasdhppt	0.168486	0.988624	0.0477093	0.871045	0.125831	0.552411	0.0229746	0.934235	-0.0497655	0.789072	0.0593468	0.675773	0.0579773	0.746598	-0.176049	0.200058	-0.0649077	0.68933	-0.0627363	0.772053
Aass	-0.112322	0.988624	-0.329827	0.242301	0.104086	0.719104	0.159036	0.606455	-0.00320095	0.992495	0.321019	0.0936731	0.21536	0.261806	-0.0681129	0.7927	-0.141466	0.492309	0.188432	0.42936
Aatf	0.00910645	0.998478	0.00790022	0.981261	-0.137797	0.439633	0.00961409	0.969144	-0.12301	0.430083	-0.224018	0.0969863	-0.0265607	0.888849	0.112159	0.399294	0.136551	0.23587	0.108721	0.527602
Aatk	-0.129297	0.988624	-0.00592716	0.988934	-0.162158	0.447796	-0.065052	0.799954	0.148539	0.381411	0.0101746	0.950113	-0.155273	0.3605	-0.420577	0.000803159	-0.293064	0.0203291	-0.188642	0.291578
Abat	-0.288768	0.988624	-0.310422	0.545083	-0.164091	0.67256	0.135482	0.758231	0.15031	0.666866	0.404983	0.0692222	-0.111078	0.754448	-0.164872	0.58987	-0.061899	0.859026	0.506423	0.136417
Abca1	-0.00155116	0.999297	-0.121729	0.620071	-0.234932	0.238251	0.0630421	0.798109	-0.0681425	0.803673	-0.408025	0.000362849	-0.18157	0.301895	0.492452	0.000144131	0.241063	0.0391603	0.320909	0.0181527
Abca13	-0.118769	0.992405	-0.717363	0.5303	-0.344142	NA	0.108435	0.919133	-0.880472	0.204999	-0.106288	0.863697	0.105291	0.89702	1.42822	0.000158088	1.08792	0.0122028	0.397688	0.591526
Abca17	-0.154458	0.988624	0.0411362	0.903256	-0.103181	0.735675	0.0610413	0.829435	0.0305584	0.902659	-0.104353	0.54457	0.228309	0.233525	-0.313836	0.0556355	-0.0779491	0.744453	0.146729	0.488548
Abca2	-0.173307	0.988624	-0.159418	0.726195	-0.23751	0.464691	0.104401	0.777202	-0.0576443	0.846566	-0.369402	0.106472	-0.28664	0.184992	0.1655	0.430126	0.035317	0.894363	0.112354	0.712796
Abca3	-0.0173961	0.998001	0.0108858	0.97754	-0.0451942	0.871079	0.0534923	0.828702	-0.0788805	0.689167	-0.0857209	0.596412	0.0508627	0.807004	-0.00319309	0.98987	0.120479	0.453572	0.153022	0.400969
Abca4	-0.190963	0.988624	-0.300589	0.460559	0.00369725	0.993271	0.0113361	0.983029	-0.0621555	0.876708	0.0171197	0.94958	0.0644491	0.853187	-0.538224	0.0196012	-0.576847	0.00474371	-0.130757	0.730257
Abca5	-0.196046	0.988624	-0.257449	0.180187	-0.10379	0.701267	0.078864	0.748146	-0.744355	0.0731783	-1.24025	4.15e-08	-0.708669	0.0111015	-1.06538	1.18e-06	-1.31597	1.82e-14	-0.419661	0.052866
Abca6	-0.255298	0.988624	-0.333315	0.320108	-0.162009	0.580841	0.176436	0.608975	0.197688	0.521517	0.0850365	0.664481	0.162684	0.504168	-0.448275	0.0540882	-0.194666	0.330102	0.384911	0.044971
Abca7	-0.00316231	0.999292	0.0490608	0.865215	-0.145306	0.48878	0.180628	0.369078	-0.00594088	0.979193	-0.246864	0.0340818	-0.188618	0.214534	0.226611	0.0360618	0.0920598	0.473069	0.0845346	0.67042
Abca8a	-0.236298	0.988624	-0.233628	0.414268	-0.0565805	0.828856	0.234643	0.235549	0.046242	0.873974	0.170756	0.185678	0.0873992	0.702706	-0.33023	0.0603893	-0.0895138	0.636413	0.275572	0.105514
Abca8b	-0.11036	0.988624	-0.155912	0.673355	0.0698473	0.832155	0.335238	0.107031	0.0391258	0.907565	0.0967811	0.567945	0.0807166	0.753295	-0.192205	0.366503	-0.035841	0.890354	0.293626	0.168408
Abca9	-0.124928	0.988624	0.0722872	0.725724	0.0699891	0.573678	0.208558	0.0641169	0.00386218	0.987444	0.0269048	0.801967	-0.11234	0.28398	0.081002	0.508667	0.14798	0.0846668	0.337643	0.00153807
Abcb10	-0.0642951	0.988624	-0.011659	0.974025	0.0944288	0.634058	0.175395	0.364527	-0.151932	0.307793	-0.12856	0.320709	-0.00586241	0.976329	-0.113886	0.328906	0.0198725	0.901278	0.142121	0.361535
Abcb1a	-0.233657	0.988624	-0.113793	0.780172	-0.0176667	0.966336	0.184622	0.551625	0.293248	0.210652	0.0611712	0.770805	0.227871	0.259443	-0.000273176	0.999571	-0.0181187	0.939454	0.174919	0.478289
Abcb1b	-0.00590772	0.999292	-0.197705	0.523075	0.0427441	0.884995	0.114341	0.686138	0.314409	0.116673	0.141913	0.375076	0.144791	0.485003	0.776949	2.18e-07	0.553146	0.000136734	0.350026	0.0314093
Abcb4	0.388015	0.988624	-0.265292	0.797285	0.140555	0.858272	-0.167364	0.865202	0.08923	0.894619	0.735174	0.0628427	0.614285	0.383305	0.25042	0.585697	0.683269	0.213481	0.291286	0.694916
Abcb6	0.0683348	0.988624	0.00605988	0.986255	0.220398	0.173037	0.0847037	0.716877	0.246113	0.0941166	0.363096	0.00342242	0.155182	0.294254	-0.0479455	0.7995	-0.0199697	0.909092	0.205012	0.151422
Abcb7	-0.00819068	0.999292	-0.155222	0.56796	-0.112717	0.63208	0.0193978	0.951231	-0.120222	0.552934	-0.127252	0.404944	-0.0920376	0.66215	0.137953	0.40756	0.0793705	0.667849	0.136691	0.507876
[truncated: 21,149 more rows]
