# Supplementary material for: rBCG-LTAK63 enhances protection against tuberculosis by inducing autophagy and circadian gene regulation
Source: Front Immunol. 2025 Oct 24;16:1695560. doi: 10.3389/fimmu.2025.1695560 (PMC12592191; doi:10.3389/fimmu.2025.1695560)
Supplement: Supplementary Table 2 — Results of the module over-representation analysis conducted using CEMiTool. Excel Tab 1 presents the pathways enriched for genes in modules L4, L6, and L7, derived from the dpi analysis of the lung tissue dataset. Excel Tab 2 contains the pathways enriched for genes in module LN6, from the dpi analysis of the lymph node tissue dataset. Excel Tab 3 displays the pathways enriched for genes in modules LpC1 and LpC9, based on the dpc analysis of the lung tissue dataset. [file Table2.xlsx]

## Sheet: DPI_Lung
	Lung
Module	ID	Description	pvalue	p.adjust	qvalue	geneID	Count
L4	REACTOME COSTIMULATION BY THE CD28 FAMILY	REACTOME COSTIMULATION BY THE CD28 FAMILY	1.18773125823542e-05	0.000138371	0.000100645	Lck/Trbc2/Cd4/Trbc1/Cd3g/Cd3d	6
L4	REACTOME RHO GTPASE EFFECTORS	REACTOME RHO GTPASE EFFECTORS	1.3641006613015e-05	0.00015135	0.000110085	Prc1/Cenpf/Bub1b/Bub1/Aurkb/Sgo2a/Knl1/Cenpe/Nuf2/Cdca8	10
L4	REACTOME CONDENSATION OF PROPHASE CHROMOSOMES	REACTOME CONDENSATION OF PROPHASE CHROMOSOMES	0.000119671	0.00126742	0.000921866	Smc2/Ncapg2/H2ac23/H2ac24/Cdk1	5
L4	REACTOME REGULATION OF APC C ACTIVATORS BETWEEN G1 S AND EARLY ANAPHASE	REACTOME REGULATION OF APC C ACTIVATORS BETWEEN G1 S AND EARLY ANAPHASE	0.000158663	0.00160733	0.0011691	Ccna2/Bub1b/Cdk1/Ube2c	4
L4	REACTOME IMMUNOREGULATORY INTERACTIONS BETWEEN A LYMPHOID AND A NON LYMPHOID CELL	REACTOME IMMUNOREGULATORY INTERACTIONS BETWEEN A LYMPHOID AND A NON LYMPHOID CELL	0.000265034	0.00257303	0.00187151	Trbc2/Trbc1/Cd3g/Cd8a/Cd8b1/Cd3d/Igkv14-111/Ighv1-37	8
L4	REACTOME MITOTIC PROPHASE	REACTOME MITOTIC PROPHASE	0.000280045	0.00261002	0.00189841	Smc2/Ncapg2/H2ac23/H2ac24/Ccnb2/Cdk1	6
L4	REACTOME APC C MEDIATED DEGRADATION OF CELL CYCLE PROTEINS	REACTOME APC C MEDIATED DEGRADATION OF CELL CYCLE PROTEINS	0.000496575	0.00445007	0.00323678	Ccna2/Bub1b/Aurkb/Cdk1/Ube2c	5
L4	REACTOME KINESINS	REACTOME KINESINS	0.000905161	0.00769893	0.00559986	Kif11/Kif15/Cenpe/Kif18b	4
L4	REACTOME CYCLIN A B1 B2 ASSOCIATED EVENTS DURING G2 M TRANSITION	REACTOME CYCLIN A B1 B2 ASSOCIATED EVENTS DURING G2 M TRANSITION	0.000925194	0.00769893	0.00559986	Ccna2/Ccnb2/Cdk1	3
L4	REACTOME INTERLEUKIN 2 FAMILY SIGNALING	REACTOME INTERLEUKIN 2 FAMILY SIGNALING	0.00186988	0.0150235	0.0109274	Lck/Il21r/Il2ra	3
L4	REACTOME TP53 REGULATES TRANSCRIPTION OF CELL CYCLE GENES	REACTOME TP53 REGULATES TRANSCRIPTION OF CELL CYCLE GENES	0.00221918	0.0172357	0.0125364	Ccna2/E2f8/Cdk1	3
L4	REACTOME INTERLEUKIN 2 SIGNALING	REACTOME INTERLEUKIN 2 SIGNALING	0.00239194	0.0174163	0.0126679	Lck/Il2ra	2
L4	REACTOME TP53 REGULATES TRANSCRIPTION OF GENES INVOLVED IN G1 CELL CYCLE ARREST	REACTOME TP53 REGULATES TRANSCRIPTION OF GENES INVOLVED IN G1 CELL CYCLE ARREST	0.00239194	0.0174163	0.0126679	Ccna2/E2f8	2
L4	REACTOME ACTIVATION OF APC C AND APC C CDC20 MEDIATED DEGRADATION OF MITOTIC PROTEINS	REACTOME ACTIVATION OF APC C AND APC C CDC20 MEDIATED DEGRADATION OF MITOTIC PROTEINS	0.00271903	0.019198	0.0139638	Ccna2/Bub1b/Cdk1/Ube2c	4
L4	REACTOME CHROMOSOME MAINTENANCE	REACTOME CHROMOSOME MAINTENANCE	0.00294086	0.0201535	0.0146588	Ccna2/H2ac23/H2ac24/Knl1/Mis18bp1	5
L4	REACTOME DEPOSITION OF NEW CENPA CONTAINING NUCLEOSOMES AT THE CENTROMERE	REACTOME DEPOSITION OF NEW CENPA CONTAINING NUCLEOSOMES AT THE CENTROMERE	0.00325993	0.0217018	0.0157849	H2ac23/H2ac24/Knl1/Mis18bp1	4
L4	HALLMARK SPERMATOGENESIS	HALLMARK SPERMATOGENESIS	0.00345558	0.0223653	0.0162675	Camk4/Bub1/Ccnb2/Cdk1/Gfi1	5
L4	REACTOME SUMOYLATION OF DNA REPLICATION PROTEINS	REACTOME SUMOYLATION OF DNA REPLICATION PROTEINS	0.00400901	0.0252459	0.0183627	Top2a/Aurkb/Cdca8	3
L4	REACTOME REGULATION OF TP53 ACTIVITY THROUGH PHOSPHORYLATION	REACTOME REGULATION OF TP53 ACTIVITY THROUGH PHOSPHORYLATION	0.00492359	0.0301894	0.0219584	Ccna2/Tpx2/Aurkb/Rmi2	4
L4	REACTOME COPI DEPENDENT GOLGI TO ER RETROGRADE TRAFFIC	REACTOME COPI DEPENDENT GOLGI TO ER RETROGRADE TRAFFIC	0.00593672	0.0354681	0.0257979	Kif11/Kif15/Cenpe/Kif18b	4
L4	REACTOME REGULATION OF TP53 ACTIVITY	REACTOME REGULATION OF TP53 ACTIVITY	0.00617386	0.0359627	0.0261577	Ccna2/Tpx2/Aurkb/Cdk1/Rmi2	5
L4	REACTOME CARGO RECOGNITION FOR CLATHRIN MEDIATED ENDOCYTOSIS	REACTOME CARGO RECOGNITION FOR CLATHRIN MEDIATED ENDOCYTOSIS	0.00732529	0.0416291	0.0302791	Cd4/Cd3g/Cd3d/Areg	4
L4	REACTOME G2 M CHECKPOINTS	REACTOME G2 M CHECKPOINTS	0.00759528	0.0421357	0.0306476	Ccnb2/Cdk1/Clspn/Rmi2/Mcm10	5
L4	REACTOME INITIATION OF NUCLEAR ENVELOPE NE REFORMATION	REACTOME INITIATION OF NUCLEAR ENVELOPE NE REFORMATION	0.00782367	0.0423934	0.030835	Ccnb2/Cdk1	2
L4	REACTOME CHEMOKINE RECEPTORS BIND CHEMOKINES	REACTOME CHEMOKINE RECEPTORS BIND CHEMOKINES	0.00840152	0.0444899	0.0323599	Ccr9/Ccr4/Ccl25	3
L6	REACTOME BIOSYNTHESIS OF SPECIALIZED PRORESOLVING MEDIATORS SPMS	REACTOME BIOSYNTHESIS OF SPECIALIZED PRORESOLVING MEDIATORS SPMS	0.000729791	0.0218937	0.0157481	Cyp2e1/Ephx2	2
L6	REACTOME TRIGLYCERIDE METABOLISM	REACTOME TRIGLYCERIDE METABOLISM	0.00127043	0.0254086	0.0182763	Fabp4/Dgat2	2
L6	REACTOME GLYCEROPHOSPHOLIPID BIOSYNTHESIS	REACTOME GLYCEROPHOSPHOLIPID BIOSYNTHESIS	0.00193037	0.0289556	0.0208277	Gpd1/Dgat2/Pnpla3	3
L6	REACTOME INITIAL TRIGGERING OF COMPLEMENT	REACTOME INITIAL TRIGGERING OF COMPLEMENT	0.00295322	0.0354387	0.025491	Cfd/Igkv14-126/Fcna	3
L6	HALLMARK FATTY ACID METABOLISM	HALLMARK FATTY ACID METABOLISM	0.00425866	0.0380007	0.0273338	Gpd1/Aoc3/Cidea	3
L6	REACTOME COMPLEMENT CASCADE	REACTOME COMPLEMENT CASCADE	0.00498207	0.0380007	0.0273338	Cfd/Igkv14-126/Fcna	3
L6	REACTOME FATTY ACID METABOLISM	REACTOME FATTY ACID METABOLISM	0.00506676	0.0380007	0.0273338	Thrsp/Elovl6/Ephx2	3
L7	HALLMARK INTERFERON GAMMA RESPONSE	HALLMARK INTERFERON GAMMA RESPONSE	2.40627928077715e-05	0.000312816	0.000177305	Tap1/Gbp3/Zbp1	3
L7	HALLMARK INTERFERON ALPHA RESPONSE	HALLMARK INTERFERON ALPHA RESPONSE	0.000499898	0.00324934	0.00184173	Tap1/Gbp3	2

## Sheet: DPI_Lymph Node
	Lymph Node
Module	ID	Description	pvalue	p.adjust	qvalue	geneID	Count
LN6	HALLMARK INTERFERON GAMMA RESPONSE	HALLMARK INTERFERON GAMMA RESPONSE	0.000202114	0.00448179	0.000964979	Cxcl9/Cxcl10/Ptgs2
LN6	REACTOME PEPTIDE LIGAND BINDING RECEPTORS	REACTOME PEPTIDE LIGAND BINDING RECEPTORS	0.000218351	0.00448179	0.000964979	Cxcl9/Cxcl10/Fpr2
LN6	REACTOME METALLOPROTEASE DUBS	REACTOME METALLOPROTEASE DUBS	0.000305577	0.00448179	0.000964979	H2ac24/H2ac23
LN6	REACTOME CHEMOKINE RECEPTORS BIND CHEMOKINES	REACTOME CHEMOKINE RECEPTORS BIND CHEMOKINES	0.000600194	0.00517248	0.00111369	Cxcl9/Cxcl10
LN6	REACTOME G ALPHA I SIGNALLING EVENTS	REACTOME G ALPHA I SIGNALLING EVENTS	0.000663451	0.00517248	0.00111369	Cxcl9/Cxcl10/Fpr2
LN6	REACTOME CONDENSATION OF PROPHASE CHROMOSOMES	REACTOME CONDENSATION OF PROPHASE CHROMOSOMES	0.000808287	0.00517248	0.00111369	H2ac24/H2ac23
LN6	REACTOME CLASS A 1 RHODOPSIN LIKE RECEPTORS	REACTOME CLASS A 1 RHODOPSIN LIKE RECEPTORS	0.000976056	0.00517248	0.00111369	Cxcl9/Cxcl10/Fpr2
LN6	REACTOME RMTS METHYLATE HISTONE ARGININES	REACTOME RMTS METHYLATE HISTONE ARGININES	0.000991005	0.00517248	0.00111369	H2ac24/H2ac23
LN6	REACTOME PRC2 METHYLATES HISTONES AND DNA	REACTOME PRC2 METHYLATES HISTONES AND DNA	0.00125254	0.00517248	0.00111369	H2ac24/H2ac23
LN6	REACTOME DEPOSITION OF NEW CENPA CONTAINING NUCLEOSOMES AT THE CENTROMERE	REACTOME DEPOSITION OF NEW CENPA CONTAINING NUCLEOSOMES AT THE CENTROMERE	0.00128343	0.00517248	0.00111369	H2ac24/H2ac23
LN6	HALLMARK IL6 JAK STAT3 SIGNALING	HALLMARK IL6 JAK STAT3 SIGNALING	0.00141068	0.00517248	0.00111369	Cxcl9/Cxcl10
LN6	REACTOME RUNX1 REGULATES GENES INVOLVED IN MEGAKARYOCYTE DIFFERENTIATION AND PLATELET FUNCTION	REACTOME RUNX1 REGULATES GENES INVOLVED IN MEGAKARYOCYTE DIFFERENTIATION AND PLATELET FUNCTION	0.00141068	0.00517248	0.00111369	H2ac24/H2ac23
LN6	REACTOME UCH PROTEINASES	REACTOME UCH PROTEINASES	0.00186439	0.00621218	0.00133755	H2ac24/H2ac23
LN6	REACTOME GPCR LIGAND BINDING	REACTOME GPCR LIGAND BINDING	0.0019766	0.00621218	0.00133755	Cxcl9/Cxcl10/Fpr2
LN6	REACTOME MITOTIC PROPHASE	REACTOME MITOTIC PROPHASE	0.00277035	0.00812637	0.0017497	H2ac24/H2ac23
LN6	REACTOME CHROMOSOME MAINTENANCE	REACTOME CHROMOSOME MAINTENANCE	0.0032387	0.00890642	0.00191765	H2ac24/H2ac23
LN6	REACTOME EPIGENETIC REGULATION OF GENE EXPRESSION	REACTOME EPIGENETIC REGULATION OF GENE EXPRESSION	0.00411464	0.0106497	0.00229299	H2ac24/H2ac23
LN6	REACTOME UB SPECIFIC PROCESSING PROTEASES	REACTOME UB SPECIFIC PROCESSING PROTEASES	0.00636076	0.014021	0.00301888	H2ac24/H2ac23
LN6	HALLMARK ALLOGRAFT REJECTION	HALLMARK ALLOGRAFT REJECTION	0.0069063	0.014021	0.00301888	Cxcl9/Gzmb
LN6	HALLMARK TNFA SIGNALING VIA NFKB	HALLMARK TNFA SIGNALING VIA NFKB	0.00718692	0.014021	0.00301888	Cxcl10/Ptgs2
LN6	REACTOME TRANSCRIPTIONAL REGULATION BY RUNX1	REACTOME TRANSCRIPTIONAL REGULATION BY RUNX1	0.00718692	0.014021	0.00301888	H2ac24/H2ac23
LN6	HALLMARK INFLAMMATORY RESPONSE	HALLMARK INFLAMMATORY RESPONSE	0.00725789	0.014021	0.00301888	Cxcl9/Cxcl10
LN6	HALLMARK KRAS SIGNALING UP	HALLMARK KRAS SIGNALING UP	0.00732918	0.014021	0.00301888	Cxcl10/Ptgs2
LN6	REACTOME CHROMATIN MODIFYING ENZYMES	REACTOME CHROMATIN MODIFYING ENZYMES	0.00776375	0.0142335	0.00306464	H2ac24/H2ac23
LN6	REACTOME FORMYL PEPTIDE RECEPTORS BIND FORMYL PEPTIDES AND MANY OTHER LIGANDS	REACTOME FORMYL PEPTIDE RECEPTORS BIND FORMYL PEPTIDES AND MANY OTHER LIGANDS	0.0088118	0.0149123	0.00321078	Fpr2
LN6	REACTOME SYNTHESIS OF PROSTAGLANDINS PG AND THROMBOXANES TX	REACTOME SYNTHESIS OF PROSTAGLANDINS PG AND THROMBOXANES TX	0.0088118	0.0149123	0.00321078	Ptgs2
LN6	REACTOME DEUBIQUITINATION	REACTOME DEUBIQUITINATION	0.0118297	0.0192781	0.00415078	H2ac24/H2ac23
LN6	REACTOME BIOSYNTHESIS OF SPECIALIZED PRORESOLVING MEDIATORS SPMS	REACTOME BIOSYNTHESIS OF SPECIALIZED PRORESOLVING MEDIATORS SPMS	0.0128563	0.0202027	0.00434987	Ptgs2
LN6	REACTOME NICOTINAMIDE SALVAGING	REACTOME NICOTINAMIDE SALVAGING	0.013529	0.0205267	0.00441963	Ptgs2
LN6	REACTOME PYROPTOSIS	REACTOME PYROPTOSIS	0.0148732	0.021814	0.0046968	Gzmb
LN6	REACTOME NICOTINATE METABOLISM	REACTOME NICOTINATE METABOLISM	0.0215708	0.0306166	0.0065921	Ptgs2
LN6	REACTOME M PHASE	REACTOME M PHASE	0.026511	0.0358677	0.00772271	H2ac24/H2ac23
LN6	REACTOME INTRINSIC PATHWAY FOR APOPTOSIS	REACTOME INTRINSIC PATHWAY FOR APOPTOSIS	0.0269008	0.0358677	0.00772271	Gzmb
LN6	REACTOME ARACHIDONIC ACID METABOLISM	REACTOME ARACHIDONIC ACID METABOLISM	0.0361683	0.0454687	0.00978992	Ptgs2
LN6	REACTOME REGULATED NECROSIS	REACTOME REGULATED NECROSIS	0.0361683	0.0454687	0.00978992	Gzmb

## Sheet: DPC
	Lung
Module	ID	Description	pvalue	p.adjust	qvalue	geneID	Count
LpC1	REACTOME INITIAL TRIGGERING OF COMPLEMENT	REACTOME INITIAL TRIGGERING OF COMPLEMENT	5.21324e-55	2.4815e-52	2.19505e-52	C3/C1ra/Ighg2c/C4b/Cfb/C1qa/C1qc/C1qb/Cfp/Iglc1/Igkv1-110/C2/Igkv1-117/Ighv5-17/Ighv5-6/Igkv1-135/Ighv1-4/Igkv17-127/C1s2/Ighv14-3/Ighv1-9/Ighv1-7/Igkv15-103/Igkv14-111/Ighv1-53/Ighv3-6/Igkv17-121/Ighv1-18/Igkv8-21/Ighv1-26/Ighv1-69/Igkv13-85/Ighv3-8/Ighv8-12/Igkv2-137/Ighv5-12/Ighv3-1/Ighv5-9/Ighv8-8/Ighv1-5/Ighv1-82/Igkv13-84/Ighv1-22/Ighv5-4/Igkv1-88/Ighv14-1/Ighv1-12/Ighv1-80/Ighv1-39/Ighv1-5…	65
LpC1	REACTOME IMMUNOREGULATORY INTERACTIONS BETWEEN A LYMPHOID AND A NON LYMPHOID CELL	REACTOME IMMUNOREGULATORY INTERACTIONS BETWEEN A LYMPHOID AND A NON LYMPHOID CELL	1.15742e-54	2.75467e-52	2.43668e-52	B2m/H2-K1/H2-Q4/C3/H2-T23/H2-Q1/Itgb2/Gm11127/Itgal/H2-Q6/H2-Q10/H2-Q2/Fcgr2b/H2-Q7/Iglc1/Igkv1-110/Cd3e/Cd1d1/Igkv1-117/Siglec1/Fcgr4/Cd300c2/Ighv5-17/Ighv5-6/Igkv1-135/Slamf7/Lair1/Ighv1-4/Igkv17-127/Ighv14-3/Klrk1/Treml4/Ighv1-9/Ighv1-7/Igkv15-103/Igkv14-111/Ighv1-53/Ighv3-6/Trem2/Igkv17-121/Ighv1-18/Igkv8-21/Ighv1-26/Ighv1-69/Igkv13-85/Ighv3-8/Ighv8-12/Igkv2-137/Ighv5-12/Ighv3-1/Ighv5-9/Ighv8…	79
LpC1	REACTOME COMPLEMENT CASCADE	REACTOME COMPLEMENT CASCADE	3.94835e-51	6.26471e-49	5.54154e-49	C3/C1ra/Ighg2c/C4b/Cfb/C1qa/C1qc/C1qb/Cfp/Iglc1/Cr2/Igkv1-110/C2/Igkv1-117/Ighv5-17/Ighv5-6/Igkv1-135/Ighv1-4/Igkv17-127/C1s2/Ighv14-3/Ighv1-9/Ighv1-7/Igkv15-103/Igkv14-111/Ighv1-53/C3ar1/Ighv3-6/Igkv17-121/Ighv1-18/Igkv8-21/Ighv1-26/Ighv1-69/Igkv13-85/Ighv3-8/Ighv8-12/Igkv2-137/Ighv5-12/Ighv3-1/Ighv5-9/Ighv8-8/Ighv1-5/Ighv1-82/Igkv13-84/Ighv1-22/Ighv5-4/Igkv1-88/Ighv14-1/Ighv1-12/Ighv1-80/Ighv1-…	67
LpC1	REACTOME ROLE OF PHOSPHOLIPIDS IN PHAGOCYTOSIS	REACTOME ROLE OF PHOSPHOLIPIDS IN PHAGOCYTOSIS	6.6679e-48	7.9348e-46	7.01884e-46	Ighg2c/Pld4/Fcgr3/Fcgr2b/Iglc1/Igkv1-110/Igkv1-117/Fcgr4/Ighv5-17/Ighv5-6/Igkv1-135/Ighv1-4/Igkv17-127/Ighv14-3/Fcgr1/Ighv1-9/Ighv1-7/Igkv15-103/Igkv14-111/Ighv1-53/Ighv3-6/Igkv17-121/Ighv1-18/Igkv8-21/Ighv1-26/Ighv1-69/Igkv13-85/Ighv3-8/Ighv8-12/Igkv2-137/Ighv5-12/Ighv3-1/Ighv5-9/Ighv8-8/Ighv1-5/Ighv1-82/Igkv13-84/Ighv1-22/Ighv5-4/Igkv1-88/Ighv14-1/Ighv1-12/Ighv1-80/Ighv1-39/Ighv1-54/Ighv1-37/Ig…	60
LpC1	REACTOME BINDING AND UPTAKE OF LIGANDS BY SCAVENGER RECEPTORS	REACTOME BINDING AND UPTAKE OF LIGANDS BY SCAVENGER RECEPTORS	1.72356e-45	1.64083e-43	1.45142e-43	Igha/Jchain/Iglc1/Igkv1-110/Igkv1-117/Ighv5-17/Ighv5-6/Igkv1-135/Ighv1-4/Igkv17-127/Ighv14-3/Ighv1-9/Msr1/Ighv1-7/Igkv15-103/Igkv14-111/Ighv1-53/Ighv3-6/Igkv17-121/Ighv1-18/Igkv8-21/Ighv1-26/Ighv1-69/Igkv13-85/Apol9b/Ighv3-8/Ighv8-12/Igkv2-137/Ighv5-12/Ighv3-1/Ighv5-9/Ighv8-8/Ighv1-5/Ighv1-82/Igkv13-84/Ighv1-22/Ighv5-4/Igkv1-88/Apol9a/Ighv14-1/Ighv1-12/Ighv1-80/Ighv1-39/Ighv1-54/Ighv1-37/Ighv5-9-…	60
LpC1	HALLMARK INTERFERON GAMMA RESPONSE	HALLMARK INTERFERON GAMMA RESPONSE	2.42665e-45	1.92515e-43	1.70292e-43	B2m/Cd74/H2-Aa/Tapbp/Lgals3bp/Stat1/Irf1/Tap1/Parp14/H2-DMa/C1s1/Psmb8/Irf8/Stat2/Ciita/Ifi30/Tnfaip2/Fgl2/Cd274/Socs3/Cfb/Gbp3/Psmb9/Irf7/Il2rb/Ifit3/Ccl5/Tnfaip3/Bst2/Rtp4/Psmb10/Nlrc5/Il18bp/Ifit2/Gzma/Il10ra/Ifi44/Herc6/Zbp1/Marchf1/Lcp2/Oas2/Ptgs2/Casp4/Rsad2/P2ry14/Dhx58/Oas3/Batf2/Gpr18/Cxcl9/Socs1/Casp1/Slamf7/Cd86/Epsti1/Oasl1/Fcgr1/Isg15/Ifi44l/Cxcl10/Mthfd2/Apol6/Ido1/Cxcl11/Ccl7	66
LpC1	REACTOME FCERI MEDIATED CA 2 MOBILIZATION	REACTOME FCERI MEDIATED CA 2 MOBILIZATION	3.46862e-44	2.35866e-42	2.08639e-42	Fcer1g/Lcp2/Iglc1/Itk/Igkv1-110/Vav1/Igkv1-117/Ighv5-17/Ighv5-6/Igkv1-135/Ighv1-4/Igkv17-127/Ighv14-3/Ighv1-9/Ighv1-7/Igkv15-103/Igkv14-111/Ighv1-53/Ighv3-6/Igkv17-121/Ighv1-18/Igkv8-21/Ighv1-26/Ighv1-69/Igkv13-85/Ighv3-8/Ighv8-12/Igkv2-137/Ighv5-12/Ighv3-1/Ighv5-9/Ighv8-8/Ighv1-5/Ighv1-82/Igkv13-84/Ighv1-22/Ighv5-4/Igkv1-88/Ighv14-1/Ighv1-12/Ighv1-80/Ighv1-39/Ighv1-54/Ighv1-37/Ighv5-9-1/Ighv1-66…	58
LpC1	REACTOME ROLE OF LAT2 NTAL LAB ON CALCIUM MOBILIZATION	REACTOME ROLE OF LAT2 NTAL LAB ON CALCIUM MOBILIZATION	2.45049e-43	1.45804e-41	1.28973e-41	Fcer1g/Iglc1/Igkv1-110/Igkv1-117/Ighv5-17/Ighv5-6/Igkv1-135/Ighv1-4/Igkv17-127/Ighv14-3/Ighv1-9/Ighv1-7/Igkv15-103/Igkv14-111/Ighv1-53/Ighv3-6/Igkv17-121/Ighv1-18/Igkv8-21/Ighv1-26/Ighv1-69/Igkv13-85/Ighv3-8/Ighv8-12/Igkv2-137/Ighv5-12/Ighv3-1/Ighv5-9/Ighv8-8/Ighv1-5/Ighv1-82/Igkv13-84/Ighv1-22/Ighv5-4/Igkv1-88/Ighv14-1/Ighv1-12/Ighv1-80/Ighv1-39/Ighv1-54/Ighv1-37/Ighv5-9-1/Ighv1-66/Ighv1-67/Ighv…	55
LpC1	REACTOME ANTIGEN ACTIVATES B CELL RECEPTOR BCR LEADING TO GENERATION OF SECOND MESSENGERS	REACTOME ANTIGEN ACTIVATES B CELL RECEPTOR BCR LEADING TO GENERATION OF SECOND MESSENGERS	6.88255e-43	3.6401e-41	3.21991e-41	Pik3ap1/Iglc1/Igkv1-110/Vav1/Igkv1-117/Ighv5-17/Ighv5-6/Igkv1-135/Ighv1-4/Igkv17-127/Ighv14-3/Ighv1-9/Ighv1-7/Igkv15-103/Igkv14-111/Ighv1-53/Ighv3-6/Igkv17-121/Ighv1-18/Igkv8-21/Ighv1-26/Ighv1-69/Igkv13-85/Ighv3-8/Ighv8-12/Igkv2-137/Ighv5-12/Ighv3-1/Ighv5-9/Ighv8-8/Ighv1-5/Ighv1-82/Igkv13-84/Ighv1-22/Ighv5-4/Igkv1-88/Ighv14-1/Ighv1-12/Ighv1-80/Ighv1-39/Ighv1-54/Ighv1-37/Ighv5-9-1/Ighv1-66/Ighv1-6…	56
LpC1	REACTOME FCERI MEDIATED MAPK ACTIVATION	REACTOME FCERI MEDIATED MAPK ACTIVATION	1.65452e-42	7.87551e-41	6.96639e-41	Fcer1g/Lcp2/Iglc1/Igkv1-110/Vav1/Igkv1-117/Ighv5-17/Ighv5-6/Igkv1-135/Ighv1-4/Igkv17-127/Ighv14-3/Ighv1-9/Ighv1-7/Igkv15-103/Igkv14-111/Ighv1-53/Ighv3-6/Igkv17-121/Ighv1-18/Igkv8-21/Ighv1-26/Ighv1-69/Igkv13-85/Ighv3-8/Ighv8-12/Igkv2-137/Ighv5-12/Ighv3-1/Ighv5-9/Ighv8-8/Ighv1-5/Ighv1-82/Igkv13-84/Ighv1-22/Ighv5-4/Igkv1-88/Ighv14-1/Ighv1-12/Ighv1-80/Ighv1-39/Ighv1-54/Ighv1-37/Ighv5-9-1/Ighv1-66/Igh…	57
LpC1	REACTOME CELL SURFACE INTERACTIONS AT THE VASCULAR WALL	REACTOME CELL SURFACE INTERACTIONS AT THE VASCULAR WALL	6.26642e-40	2.51582e-38	2.22541e-38	Cd74/Igha/Jchain/Itgb2/Itgal/Fcer1g/Itgax/Itgam/Iglc1/Igkv1-110/Igkv1-117/Olr1/Ighv5-17/Ighv5-6/Igkv1-135/Ighv1-4/Igkv17-127/Ighv14-3/Cd177/Ighv1-9/Ighv1-7/Igkv15-103/Igkv14-111/Ighv1-53/Ighv3-6/Igkv17-121/Ighv1-18/Igkv8-21/Ighv1-26/Ighv1-69/Igkv13-85/Ighv3-8/Ighv8-12/Igkv2-137/Ighv5-12/Ighv3-1/Ighv5-9/Ighv8-8/Ighv1-5/Ighv1-82/Igkv13-84/Ighv1-22/Ighv5-4/Igkv1-88/Ighv14-1/Ighv1-12/Ighv1-80/Ighv1-3…	64
LpC1	REACTOME FCGAMMA RECEPTOR FCGR DEPENDENT PHAGOCYTOSIS	REACTOME FCGAMMA RECEPTOR FCGR DEPENDENT PHAGOCYTOSIS	6.34241e-40	2.51582e-38	2.22541e-38	Ighg2c/Pld4/Nckap1l/Fcgr3/Fcgr2b/Iglc1/Igkv1-110/Vav1/Igkv1-117/Fcgr4/Ighv5-17/Ighv5-6/Igkv1-135/Ighv1-4/Igkv17-127/Ighv14-3/Fcgr1/Ighv1-9/Ighv1-7/Igkv15-103/Igkv14-111/Ighv1-53/Ighv3-6/Igkv17-121/Ighv1-18/Igkv8-21/Ighv1-26/Ighv1-69/Igkv13-85/Ighv3-8/Ighv8-12/Igkv2-137/Ighv5-12/Ighv3-1/Ighv5-9/Ighv8-8/Ighv1-5/Ighv1-82/Igkv13-84/Ighv1-22/Ighv5-4/Igkv1-88/Ighv14-1/Ighv1-12/Ighv1-80/Ighv1-39/Ighv1-5…	62
LpC1	HALLMARK ALLOGRAFT REJECTION	HALLMARK ALLOGRAFT REJECTION	7.5207e-38	2.75373e-36	2.43585e-36	B2m/Cd74/H2-Aa/H2-Ea/Tapbp/Ctss/Stat1/Itgb2/Tap1/Tap2/H2-DMa/H2-DMb2/Itgal/Irf8/Fyb/Ccr2/Irf7/Ltb/Il2rb/Ccl5/Il1b/Psmb10/Hcls1/Gzma/Tlr2/Fcgr2b/Il18rap/Ncf4/Lcp2/Cfp/Ly75/Prf1/Nos2/Tlr1/Ly86/Itk/C2/Igsf6/Cd3e/Cxcl13/H2-Oa/Ccr5/Gzmb/Cxcl9/Socs1/Cd86/Gpr65/Cxcr3/Nlrp3/Ccl22/Lif/Inhba/Il12rb1/Timp1/Cd80/Tnf/Fasl/Ifng/Il12b/Ccl7	60
LpC1	REACTOME FCERI MEDIATED NF KB ACTIVATION	REACTOME FCERI MEDIATED NF KB ACTIVATION	9.79407e-35	3.32998e-33	2.94558e-33	Psmb8/Fcer1g/Psmb10/Iglc1/Igkv1-110/Igkv1-117/Ighv5-17/Ighv5-6/Igkv1-135/Ighv1-4/Igkv17-127/Ighv14-3/Ighv1-9/Ighv1-7/Igkv15-103/Igkv14-111/Ighv1-53/Ighv3-6/Igkv17-121/Ighv1-18/Igkv8-21/Ighv1-26/Ighv1-69/Igkv13-85/Ighv3-8/Ighv8-12/Igkv2-137/Ighv5-12/Ighv3-1/Ighv5-9/Ighv8-8/Ighv1-5/Ighv1-82/Igkv13-84/Ighv1-22/Ighv5-4/Igkv1-88/Ighv14-1/Ighv1-12/Ighv1-80/Ighv1-39/Ighv1-54/Ighv1-37/Ighv5-9-1/Ighv1-66/…	57
LpC1	REACTOME SIGNALING BY THE B CELL RECEPTOR BCR	REACTOME SIGNALING BY THE B CELL RECEPTOR BCR	1.31708e-34	4.17954e-33	3.69707e-33	Psmb8/Pik3ap1/Psmb10/Rasgrp1/Iglc1/Nfkbie/Igkv1-110/Vav1/Igkv1-117/Ighv5-17/Ighv5-6/Igkv1-135/Ighv1-4/Igkv17-127/Ighv14-3/Ighv1-9/Ighv1-7/Igkv15-103/Igkv14-111/Ighv1-53/Ighv3-6/Igkv17-121/Ighv1-18/Igkv8-21/Ighv1-26/Ighv1-69/Igkv13-85/Ighv3-8/Ighv8-12/Igkv2-137/Ighv5-12/Ighv3-1/Ighv5-9/Ighv8-8/Ighv1-5/Ighv1-82/Igkv13-84/Ighv1-22/Ighv5-4/Igkv1-88/Ighv14-1/Ighv1-12/Ighv1-80/Ighv1-39/Ighv1-54/Ighv1-3…	60
LpC1	REACTOME FC EPSILON RECEPTOR FCERI SIGNALING	REACTOME FC EPSILON RECEPTOR FCERI SIGNALING	1.80154e-32	5.35959e-31	4.74091e-31	Psmb8/Fcer1g/Psmb10/Lcp2/Iglc1/Itk/Igkv1-110/Vav1/Igkv1-117/Ighv5-17/Ighv5-6/Igkv1-135/Ighv1-4/Igkv17-127/Ighv14-3/Ighv1-9/Ighv1-7/Igkv15-103/Igkv14-111/Ighv1-53/Ighv3-6/Igkv17-121/Ighv1-18/Igkv8-21/Ighv1-26/Ighv1-69/Igkv13-85/Ighv3-8/Ighv8-12/Igkv2-137/Ighv5-12/Ighv3-1/Ighv5-9/Ighv8-8/Ighv1-5/Ighv1-82/Igkv13-84/Ighv1-22/Ighv5-4/Igkv1-88/Ighv14-1/Ighv1-12/Ighv1-80/Ighv1-39/Ighv1-54/Ighv1-37/Ighv5…	60
LpC1	HALLMARK INFLAMMATORY RESPONSE	HALLMARK INFLAMMATORY RESPONSE	5.70829e-25	1.59832e-23	1.41382e-23	Tapbp/Cybb/Irf1/Tnfrsf1b/Slc7a2/Irf7/Sema4d/Il2rb/Ccl5/Il1b/Bst2/Rtp4/Rasgrp1/Il10ra/Tlr2/Cd14/Gpr132/Il18rap/Lcp2/Tlr1/Ptafr/Adgre1/Olr1/Cxcl9/Cxcr6/Nlrp3/Slc1a2/Ccl22/Nod2/Msr1/Gna15/C3ar1/Cxcl10/Lif/Inhba/Clec5a/Rgs1/Osm/Ebi3/Timp1/Mefv/Tnfrsf9/Cxcl5/Lta/Rgs16/Cxcl11/Il12b/Ccl7	48
LpC1	HALLMARK INTERFERON ALPHA RESPONSE	HALLMARK INTERFERON ALPHA RESPONSE	1.27487e-20	3.37132e-19	2.98215e-19	B2m/Cd74/Lgals3bp/Irf1/Tap1/Parp14/C1s1/Psmb8/Stat2/Ifi30/Parp9/Gbp3/Psmb9/Irf7/Ifit3/Bst2/Rtp4/Ifit2/Ifi44/Herc6/Rsad2/Oas1a/Dhx58/Batf2/Casp1/Epsti1/Oasl1/Isg15/Ifi44l/Cxcl10/Cxcl11	31
LpC1	HALLMARK TNFA SIGNALING VIA NFKB	HALLMARK TNFA SIGNALING VIA NFKB	3.78004e-17	9.46999e-16	8.37682e-16	Dusp1/Klf2/Ccn1/Ier3/Klf4/Irf1/Tap1/Hes1/Plek/Tnfaip2/Socs3/Per1/Ccl5/Il1b/Tnfaip3/Ifit2/Tlr2/Ptgs2/Nfkbie/Cd83/Olr1/Nfil3/Bcl2a1d/Dusp2/Egr3/Slc2a6/Nr4a3/Cxcl10/Lif/Inhba/Kynu/Cd80/Tnf/Tnfrsf9/Cxcl5/Cxcl1/Cxcl2/Cxcl11/Il12b	39
LpC1	REACTOME CHEMOKINE RECEPTORS BIND CHEMOKINES	REACTOME CHEMOKINE RECEPTORS BIND CHEMOKINES	5.68947e-17	1.35409e-15	1.19778e-15	Cxcl16/Ccl5/Cx3cr1/Cxcl13/Ccr5/Cxcl9/Cxcr6/Ccr6/Cxcr3/Ccl22/Xcr1/Cxcl10/Ccl3/Ccr3/Cxcl5/Cxcl1/Ccl4/Cxcl2/Ccl19/Cxcl11/Ccl12/Ccl7	22
LpC1	HALLMARK COMPLEMENT	HALLMARK COMPLEMENT	5.19499e-14	1.17753e-12	1.0416e-12	C3/Ctsc/Cp/Ctss/Irf1/C1s1/Plek/Fcer1g/Cfb/C1qa/Psmb9/Irf7/Ccl5/Tnfaip3/C1qc/Gzma/Pla2g7/Rasgrp1/Itgam/Cdh13/Lcp2/Cr2/Casp4/C2/Olr1/F7/Gzmb/Casp1/Mmp12/F10/Timp1/Kynu/Gzmk/Mmp13	34
LpC1	HALLMARK IL6 JAK STAT3 SIGNALING	HALLMARK IL6 JAK STAT3 SIGNALING	1.28596e-11	2.78235e-10	2.46117e-10	Stat1/Irf1/Tnfrsf1b/Stat2/Socs3/Ltb/Il1b/Hmox1/Tlr2/Cd14/Cxcl13/Cxcl9/Socs1/Cntfr/Cxcl10/Il12rb1/Ebi3/Tnf/Cxcl2/Cxcl11/Ccl7	21
LpC1	REACTOME ER PHAGOSOME PATHWAY	REACTOME ER PHAGOSOME PATHWAY	5.38586e-11	1.11464e-09	9.85969e-10	B2m/H2-K1/H2-Q4/Tapbp/H2-T23/H2-Q1/Gm11127/Tap1/Tap2/H2-Q6/H2-Q10/H2-Q2/H2-Q7/H2-M2	14
LpC1	REACTOME ANTIGEN PROCESSING CROSS PRESENTATION	REACTOME ANTIGEN PROCESSING CROSS PRESENTATION	4.66763e-10	9.25747e-09	8.18883e-09	B2m/H2-K1/H2-Q4/Tapbp/H2-T23/H2-Q1/Cybb/Gm11127/Tap1/Tap2/Psmb8/H2-Q6/Ncf1/H2-Q10/H2-Q2/Psmb10/H2-Q7/Ncf4/Fcgr1/H2-M2	20
LpC1	REACTOME ANTIGEN PRESENTATION FOLDING ASSEMBLY AND PEPTIDE LOADING OF CLASS I MHC	REACTOME ANTIGEN PRESENTATION FOLDING ASSEMBLY AND PEPTIDE LOADING OF CLASS I MHC	7.84977e-10	1.4946e-08	1.32207e-08	B2m/H2-K1/H2-Q4/Tapbp/H2-T23/H2-Q1/Gm11127/Tap1/Tap2/H2-Q6/H2-Q10/H2-Q2/H2-Q7/H2-M2	14
LpC1	REACTOME DAP12 INTERACTIONS	REACTOME DAP12 INTERACTIONS	1.02465e-09	1.8759e-08	1.65936e-08	B2m/H2-K1/H2-Q4/H2-T23/H2-Q1/Gm11127/H2-Q6/H2-Q10/H2-Q2/H2-Q7/Lcp2/Klrk1/Trem2/Clec5a/Klrc3/Klrc1/H2-M2	17
LpC1	REACTOME CLASS A 1 RHODOPSIN LIKE RECEPTORS	REACTOME CLASS A 1 RHODOPSIN LIKE RECEPTORS	1.67231e-09	2.94821e-08	2.60788e-08	Psap/C3/Cxcl16/Ccl5/P2ry10/Fpr2/Gpr132/Cx3cr1/Cxcl13/P2ry14/Ptafr/Ccr5/Gpr18/Cxcl9/Cxcr6/Hcar2/Gpr35/Gpr65/Ccr6/Cxcr3/Ccl22/Npw/P2ry13/Xcr1/Gpr68/S1pr5/C3ar1/Cxcl10/Ccl3/Ccr3/Cxcl5/Cxcl1/Ccl4/Cxcl2/Ccl19/Cxcl11/Ccl12/Ccl7	38
LpC1	REACTOME ENDOSOMAL VACUOLAR PATHWAY	REACTOME ENDOSOMAL VACUOLAR PATHWAY	4.09243e-09	6.95714e-08	6.15403e-08	B2m/H2-K1/H2-Q4/H2-T23/H2-Q1/Gm11127/H2-Q6/H2-Q10/H2-Q2/H2-Q7/H2-M2	11
LpC1	REACTOME PEPTIDE LIGAND BINDING RECEPTORS	REACTOME PEPTIDE LIGAND BINDING RECEPTORS	1.22081e-08	2.00382e-07	1.77251e-07	Psap/C3/Cxcl16/Ccl5/Fpr2/Cx3cr1/Cxcl13/Ccr5/Cxcl9/Cxcr6/Ccr6/Cxcr3/Ccl22/Npw/Xcr1/C3ar1/Cxcl10/Ccl3/Ccr3/Cxcl5/Cxcl1/Ccl4/Cxcl2/Ccl19/Cxcl11/Ccl12/Ccl7	27
LpC1	HALLMARK KRAS SIGNALING UP	HALLMARK KRAS SIGNALING UP	8.49255e-08	1.34748e-06	1.19194e-06	Laptm5/Ctss/Klf4/Itgb2/Psmb8/Tnfrsf1b/Irf8/Pigr/Fcer1g/Cfb/Il1b/Tnfaip3/Il10ra/Slpi/Tlr8/Ptgs2/F13a1/Mafb/Clec4a3/Gpnmb/C3ar1/Cxcl10/Lif/Inhba/Pdcd1lg2/Rgs16	26
LpC1	REACTOME PD 1 SIGNALING	REACTOME PD 1 SIGNALING	1.77915e-07	2.73185e-06	2.4165e-06	H2-Ab1/H2-Aa/H2-Ea/H2-Eb1/Cd274/Cd3e/Pdcd1lg2/H2-Eb2/Pdcd1	9
LpC1	REACTOME G ALPHA I SIGNALLING EVENTS	REACTOME G ALPHA I SIGNALLING EVENTS	2.88896e-07	4.29733e-06	3.80127e-06	Psap/C3/Cxcl16/Ccl5/Fpr2/Cx3cr1/Cxcl13/P2ry14/Ccr5/Ppp1r1b/Gpr18/Cxcl9/Cxcr6/Hcar2/Ccr6/Cxcr3/Npw/P2ry13/Gna15/S1pr5/C3ar1/Cxcl10/Rgs1/Ccr3/Cxcl5/Cxcl1/Ccl4/Rgs16/Cxcl2/Ccl19/Cxcl11	31
LpC1	REACTOME GPCR LIGAND BINDING	REACTOME GPCR LIGAND BINDING	4.04203e-07	5.83032e-06	5.15729e-06	Psap/C3/Cxcl16/Ccl5/P2ry10/Fpr2/Gpr132/Cx3cr1/Cxcl13/P2ry14/Ptafr/Adgre1/Ccr5/Gpr18/Cxcl9/Cxcr6/Hcar2/Gpr35/Gpr65/Ccr6/Cxcr3/Ccl22/Npw/P2ry13/Xcr1/Gpr68/S1pr5/C3ar1/Cxcl10/Ccl3/Ccr3/Cxcl5/Cxcl1/Ccl4/Cxcl2/Ccl19/Cxcl11/Ccl12/Ccl7	39
LpC1	REACTOME COSTIMULATION BY THE CD28 FAMILY	REACTOME COSTIMULATION BY THE CD28 FAMILY	4.24086e-07	5.93721e-06	5.25184e-06	H2-Ab1/H2-Aa/H2-Ea/H2-Eb1/Cd274/Vav1/Cd3e/Icos/Cd86/Cd80/Ctla4/Pdcd1lg2/H2-Eb2/Pdcd1	14
LpC1	REACTOME GENERATION OF SECOND MESSENGER MOLECULES	REACTOME GENERATION OF SECOND MESSENGER MOLECULES	2.1391e-06	2.90918e-05	2.57335e-05	H2-Ab1/H2-Aa/H2-Ea/H2-Eb1/Fyb/Lcp2/Itk/Cd3e/H2-Eb2	9
LpC1	HALLMARK IL2 STAT5 SIGNALING	HALLMARK IL2 STAT5 SIGNALING	4.50502e-06	5.95664e-05	5.26903e-05	Ctsz/Tnfrsf1b/Irf8/Fgl2/Gbp3/Ltb/Il2rb/Il10ra/Cd83/Tlr7/Hk2/Nfil3/Socs1/Icos/Cd86/Gpr65/Cxcl10/Lif/Cst7/Itgae/Ctla4/Tnfrsf9/Rgs16	23
LpC1	REACTOME TRANSLOCATION OF ZAP 70 TO IMMUNOLOGICAL SYNAPSE	REACTOME TRANSLOCATION OF ZAP 70 TO IMMUNOLOGICAL SYNAPSE	7.47872e-06	9.62127e-05	8.51063e-05	H2-Ab1/H2-Aa/H2-Ea/H2-Eb1/Cd3e/Ptpn22/H2-Eb2	7
LpC1	REACTOME PHOSPHORYLATION OF CD3 AND TCR ZETA CHAINS	REACTOME PHOSPHORYLATION OF CD3 AND TCR ZETA CHAINS	2.13169e-05	0.000267023	0.000236199	H2-Ab1/H2-Aa/H2-Ea/H2-Eb1/Cd3e/Ptpn22/H2-Eb2	7
LpC1	REACTOME MHC CLASS II ANTIGEN PRESENTATION	REACTOME MHC CLASS II ANTIGEN PRESENTATION	4.40441e-05	0.000537564	0.00047551	Cd74/H2-Ab1/H2-Aa/H2-Ea/H2-Eb1/Ctsc/Ctss/H2-DMa/Ifi30/H2-DMb1/Ctsk/H2-Oa/Tuba8/Lag3/H2-Eb2	15
LpC1	REACTOME TRAFFICKING AND PROCESSING OF ENDOSOMAL TLR	REACTOME TRAFFICKING AND PROCESSING OF ENDOSOMAL TLR	6.15181e-05	0.000732065	0.000647558	Ctss/Tlr8/Ctsk/Tlr7/Tlr9	5
LpC1	REACTOME TOLL LIKE RECEPTOR CASCADES	REACTOME TOLL LIKE RECEPTOR CASCADES	7.41082e-05	0.000860379	0.00076106	Ctss/Itgb2/Irf7/Nlrc5/Tlr2/Cd14/Itgam/Tlr8/Tlr1/Ly86/Tifa/Ctsk/Tlr7/Cd180/Nod2/Ticam2/Tlr9	17
LpC1	REACTOME NUCLEOTIDE BINDING DOMAIN LEUCINE RICH REPEAT CONTAINING RECEPTOR NLR SIGNALING PATHWAYS	REACTOME NUCLEOTIDE BINDING DOMAIN LEUCINE RICH REPEAT CONTAINING RECEPTOR NLR SIGNALING PATHWAYS	0.000475434	0.00538825	0.00476625	Tnfaip3/Aim2/Casp4/Casp1/Nlrp3/Nod2/Pycard/Mefv	8
LpC1	REACTOME CYTOKINE SIGNALING IN IMMUNE SYSTEM	REACTOME CYTOKINE SIGNALING IN IMMUNE SYSTEM	0.000668673	0.00740206	0.00654759	Psmb8/Tnfrsf1b/Stat2/Csf2rb/Socs3/Ltb/Il2rb/Il1b/Psmb10/Nlrc5/Sla/Il10ra/Tifa/Vav1/Il1rn/Tnfrsf13c/Tuba8/Il21r/Socs1/Casp1/Oasl1/Nod2/Isg15/Cntfr/Lif/Il12rb1/Osm/Ebi3/Tnf/Tnfrsf9/Il27/Lta/Ifng	33
LpC1	REACTOME DAP12 SIGNALING	REACTOME DAP12 SIGNALING	0.00101417	0.0109714	0.00970494	B2m/Lcp2/Klrk1/Trem2/Klrc3/Klrc1	6
LpC1	REACTOME SIGNALING BY INTERLEUKINS	REACTOME SIGNALING BY INTERLEUKINS	0.0012106	0.0128054	0.0113272	Psmb8/Stat2/Csf2rb/Socs3/Il2rb/Il1b/Psmb10/Nlrc5/Il10ra/Tifa/Vav1/Il1rn/Il21r/Socs1/Casp1/Nod2/Cntfr/Lif/Il12rb1/Osm/Ebi3/Il27	22
LpC1	HALLMARK APOPTOSIS	HALLMARK APOPTOSIS	0.00202197	0.0208115	0.0184091	Ier3/Irf1/Tap1/Igfbp6/Il1b/Hmox1/Cd14/Prf1/Casp4/Casp1/Egr3/Gna15/Timp1/Tnf/Fasl	15
LpC1	REACTOME TCR SIGNALING	REACTOME TCR SIGNALING	0.00205491	0.0208115	0.0184091	H2-Ab1/H2-Aa/H2-Ea/H2-Eb1/Psmb8/Fyb/Psmb10/Lcp2/Itk/Cd3e/Ptpn22/H2-Eb2	12
LpC1	REACTOME INFLAMMASOMES	REACTOME INFLAMMASOMES	0.00238818	0.0236828	0.020949	Aim2/Nlrp3/Pycard/Mefv	4
LpC1	REACTOME ROS AND RNS PRODUCTION IN PHAGOCYTES	REACTOME ROS AND RNS PRODUCTION IN PHAGOCYTES	0.00313892	0.0304924	0.0269725	Cybb/Hvcn1/Ncf1/Ncf4/Nos2/Slc11a1	6
LpC1	GOBP NEGATIVE REGULATION OF INTERLEUKIN 1 BETA PRODUCTION	GOBP NEGATIVE REGULATION OF INTERLEUKIN 1 BETA PRODUCTION	1.07441578417955e-05	0.000103329	8.17851402794181e-05	Errfi1/Lilrb4a/Tnfaip3/Acp5/Cx3cr1/Nlrp3/Trem2/Mefv	8
LpC1	GOBP DENDRITIC CELL DIFFERENTIATION	GOBP DENDRITIC CELL DIFFERENTIATION	1.10052834012297e-05	0.000105527	8.35249942348075e-05	Irf8/Pirb/Batf2/Trpm2/Slamf9/Trem2/Ubd/Flt3/Ccl19	9
LpC1	GOBP CELLULAR RESPONSE TO VIRUS	GOBP CELLULAR RESPONSE TO VIRUS	1.13719055061186e-05	0.000108721	8.6052891533647e-05	Igtp/Irgm2/Irgm1/Pou2af1/Wdfy4/Tlr7/Mmp12/Nlrp3/Flt3/Ccl19	10
LpC1	GOBP TOLL LIKE RECEPTOR 2 SIGNALING PATHWAY	GOBP TOLL LIKE RECEPTOR 2 SIGNALING PATHWAY	1.31443776607688e-05	0.000125297	9.91729051371317e-05	Pik3ap1/Tlr2/Tlr1/Nod2/Trem2/Acod1	6
LpC1	GOBP REGULATION OF NON CANONICAL NF KAPPAB SIGNAL TRANSDUCTION	GOBP REGULATION OF NON CANONICAL NF KAPPAB SIGNAL TRANSDUCTION	1.32996264428776e-05	0.000126109	9.98153849004733e-05	Laptm5/Il1b/Tlr2/Tlr7/Ptpn22/Havcr2/Cd86/Nlrp3/Nod2/Pycard/Trem2/Tlr9/Tnf/Ccl19	14
LpC1	GOBP ACUTE PHASE RESPONSE	GOBP ACUTE PHASE RESPONSE	1.34240838740788e-05	0.000126109	9.98153849004733e-05	Ccl5/Il1b/Itih4/Serpina3n/Ptgs2/Il1rn/Ccr5/Saa3/Tnf	9
LpC1	GOBP REGULATION OF ACTIVATED T CELL PROLIFERATION	GOBP REGULATION OF ACTIVATED T CELL PROLIFERATION	1.34240838740788e-05	0.000126109	9.98153849004733e-05	Laptm5/Lilrb4a/Cd274/Cd86/Pycard/Il12rb1/Pdcd1lg2/Ido1/Il12b	9
LpC1	GOBP REGULATORY T CELL DIFFERENTIATION	GOBP REGULATORY T CELL DIFFERENTIATION	1.34240838740788e-05	0.000126109	9.98153849004733e-05	H2-Ea/Irf1/Lilrb4a/Il4i1/Socs1/Pla2g2d/Lag3/Ctla4/Ifng	9
LpC1	GOBP RESPONSE TO TUMOR CELL	GOBP RESPONSE TO TUMOR CELL	1.34240838740788e-05	0.000126109	9.98153849004733e-05	Laptm5/Klf4/Cd274/Nkg7/Prf1/Il4i1/Havcr2/Klrk1/Il12b	9
LpC1	GOBP REGULATION OF TYPE 2 IMMUNE RESPONSE	GOBP REGULATION OF TYPE 2 IMMUNE RESPONSE	1.36366676884892e-05	0.000127735	0.000101103	Cd74/Irf1/Ccr2/Rsad2/Nlrp3/Nod2/Tbx21/Ido1	8
LpC1	GOBP POSITIVE REGULATION OF TYROSINE PHOSPHORYLATION OF STAT PROTEIN	GOBP POSITIVE REGULATION OF TYROSINE PHOSPHORYLATION OF STAT PROTEIN	1.59222880829799e-05	0.000148715	0.000117709	Parp14/Hes1/Parp9/Ccl5/Hcls1/Lif/Osm/Tnf/Ifng/Il12b	10
LpC1	GOBP REGULATION OF ENDOCYTOSIS	GOBP REGULATION OF ENDOCYTOSIS	1.59985573548089e-05	0.000148998	0.000117932	B2m/Ighm/C3/Clec7a/Ighg2b/Fcer1g/Nckap1l/Il2rb/Il1b/Fcgr3/Tlr2/Cd14/Fpr2/Fcgr2b/Cdh13/Cd300lf/Cfp/C2/Slc11a1/Fcgr1/Cd177/Nod2/Pycard/Trem2/Tnf/Ccl2/Ccl19/Ifng	28
LpC1	GOBP LEUKOCYTE DEGRANULATION	GOBP LEUKOCYTE DEGRANULATION	1.62782558545279e-05	0.000151169	0.00011965	Itgb2/Fcer1g/Ccr2/Nckap1l/Myo1f/Hmox1/Rasgrp1/Itgam/Nkg7/Ptafr/Fcgr4/Cd177/Nr4a3	13
LpC1	GOBP HOMEOSTASIS OF NUMBER OF CELLS	GOBP HOMEOSTASIS OF NUMBER OF CELLS	1.69239175019547e-05	0.00015638	0.000123776	B2m/Cd74/Klf2/Stat1/Lilrb4a/Fcer1g/Ccr2/Nckap1l/Tnfaip3/Hcls1/Hmox1/Pirb/Itgam/Fcgr2b/Aim2/Cx3cr1/Rac3/P2ry14/Mafb/Tnfrsf13c/Gpr174/Bcl2a1a/Nod2/Isg15/Slc7a11/Inhba/Flt3/Cxcl5/Ccl2/Trgc1/Ifng	31
LpC1	GOBP REGULATION OF CHRONIC INFLAMMATORY RESPONSE	GOBP REGULATION OF CHRONIC INFLAMMATORY RESPONSE	1.69842320895626e-05	0.00015638	0.000123776	Tnfaip3/Cx3cr1/Tnf/Ido1/Lta	5
LpC1	GOBP REGULATION OF FEVER GENERATION	GOBP REGULATION OF FEVER GENERATION	1.69842320895626e-05	0.00015638	0.000123776	Ccl5/Il1b/Ptgs2/Ccr5/Tnf	5
LpC1	GOBP REGULATION OF SUPEROXIDE METABOLIC PROCESS	GOBP REGULATION OF SUPEROXIDE METABOLIC PROCESS	1.71572614333586e-05	0.000157526	0.000124682	Itgb2/Clec7a/Hvcn1/Acp5/Fpr2/Itgam/Cd177/Cxcl1	8
LpC1	GOBP CELL JUNCTION DISASSEMBLY	GOBP CELL JUNCTION DISASSEMBLY	1.836607308414e-05	0.000167674	0.000132715	C3/C1qa/C1qc/C1qb/Itgam/Cx3cr1/Trem2	7
LpC1	GOBP NEGATIVE REGULATION OF INTERLEUKIN 2 PRODUCTION	GOBP NEGATIVE REGULATION OF INTERLEUKIN 2 PRODUCTION	1.836607308414e-05	0.000167674	0.000132715	Laptm5/Lilrb4a/Tnfaip3/Havcr2/Nod2/Tbx21/Lag3	7
LpC1	GOBP POSITIVE REGULATION OF MONONUCLEAR CELL MIGRATION	GOBP POSITIVE REGULATION OF MONONUCLEAR CELL MIGRATION	1.91811742894246e-05	0.000174624	0.000138216	Ccr2/Ccl5/Pla2g7/Fpr2/Cx3cr1/Cxcl13/Ccr6/Pycard/Cxcl10/Aif1/Ccl2/Ccl7	12
LpC1	GOBP REGULATION OF LEUKOCYTE APOPTOTIC PROCESS	GOBP REGULATION OF LEUKOCYTE APOPTOTIC PROCESS	1.9341865552704e-05	0.000175594	0.000138983	Cd74/Cd274/Fcer1g/Ccl5/Hcls1/Fcgr2b/Siglec1/Ccr5/Bcl2a1a/Nod2/Slc7a11/Nr4a3/Ido1/Ccl19/Pdcd1	15
LpC1	GOBP MYELOID CELL APOPTOTIC PROCESS	GOBP MYELOID CELL APOPTOTIC PROCESS	1.96408940807671e-05	0.00017781	0.000140738	Fcer1g/Ccl5/Itgam/Fcgr2b/Ccr5/Nod2/Slc7a11/Clec5a/Ifng	9
LpC1	GOBP REGULATION OF VIRAL PROCESS	GOBP REGULATION OF VIRAL PROCESS	2.01534543253476e-05	0.000181942	0.000144008	Cd74/Stat1/Gbp7/Ciita/Oasl2/Gbp3/Ccl5/Bst2/Slpi/Oas2/Rsad2/Oas1a/Oas3/Oasl1/Oas1g/Isg15/Ch25h/Tnf/Trim30d	19
LpC1	GOBP REACTIVE OXYGEN SPECIES METABOLIC PROCESS	GOBP REACTIVE OXYGEN SPECIES METABOLIC PROCESS	2.12167711077423e-05	0.00019101	0.000151185	Cybb/Ccn1/Lcn2/Ier3/Itgb2/Clec7a/Hvcn1/Ncf1/Acp5/Fpr2/Itgam/Sh3pxd2b/Cyp1a1/Ncf4/Nos2/Vav1/Hk2/Cyp1b1/Cd177/Acod1/Tnf/Cxcl1/Ngfr	23
LpC1	GOBP VIRAL GENOME REPLICATION	GOBP VIRAL GENOME REPLICATION	2.13064147775701e-05	0.000191286	0.000151403	Gbp7/Oasl2/Gbp3/Ccl5/Bst2/Slpi/Oas2/Rsad2/Oas1a/Oas3/Oasl1/Oas1g/Isg15/Tnf/Ccl8	15
LpC1	GOBP TOLL LIKE RECEPTOR 4 SIGNALING PATHWAY	GOBP TOLL LIKE RECEPTOR 4 SIGNALING PATHWAY	2.19571390183676e-05	0.000196583	0.000155596	Pik3ap1/Cd14/Oas1a/Ptpn22/Oas1g/Ticam2/Trem2/Scimp/Acod1/Tnip3	10
LpC1	GOBP NEGATIVE REGULATION OF TYPE I INTERFERON MEDIATED SIGNALING PATHWAY	GOBP NEGATIVE REGULATION OF TYPE I INTERFERON MEDIATED SIGNALING PATHWAY	2.40747286869395e-05	0.000214948	0.000170132	Stat2/Nlrc5/Oas1a/Oas3/Mmp12/Oas1g/Isg15	7
LpC1	GOBP REGULATION OF NEUTROPHIL MIGRATION	GOBP REGULATION OF NEUTROPHIL MIGRATION	2.56472314167995e-05	0.000228359	0.000180747	Cd74/Nckap1l/Il1b/Myo1f/Tlr2/Rac3/Nod2/C3ar1/Slamf8/Ccl19	10
LpC1	GOBP NEGATIVE REGULATION OF VIRAL INDUCED CYTOPLASMIC PATTERN RECOGNITION RECEPTOR SIGNALING PATHWAY	GOBP NEGATIVE REGULATION OF VIRAL INDUCED CYTOPLASMIC PATTERN RECOGNITION RECEPTOR SIGNALING PATHWAY	2.65144434288427e-05	0.000235434	0.000186347	Igtp/Irgm2/Irgm1/Tnfaip3/Dhx58/Ptpn22/Trem2/Mefv	8
LpC1	GOBP NEGATIVE REGULATION OF INTERLEUKIN 12 PRODUCTION	GOBP NEGATIVE REGULATION OF INTERLEUKIN 12 PRODUCTION	2.71960239298576e-05	0.000240826	0.000190615	Tlr2/Acp5/Tlr8/Nod2/Mefv/Tigit	6
LpC1	GOBP REGULATION OF XENOPHAGY	GOBP REGULATION OF XENOPHAGY	2.83054647087344e-05	0.000249967	0.00019785	Igtp/Irgm2/Irgm1/Tlr2/Nod2	5
LpC1	GOBP REGULATION OF NUCLEASE ACTIVITY	GOBP REGULATION OF NUCLEASE ACTIVITY	3.11686341409966e-05	0.000274504	0.000217271	Oasl2/Gzma/Oas2/Oas1a/Oas3/Oasl1/Oas1g	7
LpC1	GOBP REGULATION OF T CELL CYTOKINE PRODUCTION	GOBP REGULATION OF T CELL CYTOKINE PRODUCTION	3.25983663596261e-05	0.000286318	0.000226622	B2m/Tnfrsf1b/Lilrb4a/Ccr2/Il1b/Rsad2/Nlrp3/Tbx21	8
LpC1	GOBP NEGATIVE REGULATION OF CELL DEVELOPMENT	GOBP NEGATIVE REGULATION OF CELL DEVELOPMENT	3.6324783119225e-05	0.000318185	0.000251845	B2m/Cd74/Irf1/Hes1/Irgm1/Id1/Lilrb4a/Fgl2/Sema4d/Il1b/C1qc/Pirb/Runx3/Pira1/Mafb/Ccr5/Socs1/Tbx21/Pglyrp2/Gpr68/Trem2/Flt3/Lag3/Ctla4/Draxin/Ifng	26
LpC1	GOBP REGULATION OF HUMORAL IMMUNE RESPONSE MEDIATED BY CIRCULATING IMMUNOGLOBULIN	GOBP REGULATION OF HUMORAL IMMUNE RESPONSE MEDIATED BY CIRCULATING IMMUNOGLOBULIN	3.77442734801259e-05	0.000329728	0.000260981	Fcgr2b/Cr2/Nod2/Trem2/Tnf/Lta	6
LpC1	GOBP REGULATION OF ENDOPEPTIDASE ACTIVITY	GOBP REGULATION OF ENDOPEPTIDASE ACTIVITY	3.83859030259257e-05	0.000334432	0.000264704	Laptm5/Ccn1/Stat1/Klf4/Clec7a/Serpina3g/Psmb8/Psmb9/Serpina3n/Serpina3f/Ptgs2/Aim2/Naip2/Serpina3i/Bcl2a1d/Casp1/Naip5/Nlrp3/Pycard/Naip6/Cst7/Timp1/Tnf/Fasl/Mefv/Nlrc4/Serpina10/Ngfr	28
LpC1	GOBP TYPE 2 IMMUNE RESPONSE	GOBP TYPE 2 IMMUNE RESPONSE	3.95956585232058e-05	0.000344047	0.000272314	Cd74/Irf1/Lilrb4a/Ccr2/Rsad2/Nlrp3/Nod2/Tbx21/Ido1	9
LpC1	GOBP POSITIVE REGULATION OF MYELOID LEUKOCYTE DIFFERENTIATION	GOBP POSITIVE REGULATION OF MYELOID LEUKOCYTE DIFFERENTIATION	4.15726832687758e-05	0.00036026	0.000285147	Cd74/Ccl5/Hcls1/Itgam/Gpr68/Lif/Trem2/Ccl3/Tnf/Ifng/Il12b	11
LpC1	GOBP POSITIVE REGULATION OF HEAT GENERATION	GOBP POSITIVE REGULATION OF HEAT GENERATION	4.47172286051103e-05	0.000386476	0.000305897	Ccl5/Il1b/Ptgs2/Ccr5/Tnf	5
LpC1	GOBP POSITIVE REGULATION OF CANONICAL NF KAPPAB SIGNAL TRANSDUCTION	GOBP POSITIVE REGULATION OF CANONICAL NF KAPPAB SIGNAL TRANSDUCTION	4.58503573973443e-05	0.000395215	0.000312814	Cd74/Clec7a/Ltb/Il1b/Tifa/Clec4n/Casp1/Clec4d/Nod2/Ticam2/Tlr9/Ubd/Tnf/Fasl/Ccl19/Trim30d	16
LpC1	GOBP REGULATION OF LIPOPOLYSACCHARIDE MEDIATED SIGNALING PATHWAY	GOBP REGULATION OF LIPOPOLYSACCHARIDE MEDIATED SIGNALING PATHWAY	5.05290168444488e-05	0.000434389	0.00034382	Tnfaip3/Cd14/Ly86/Cd180/Scimp/Acod1/Trim30d	7
LpC1	GOBP POSITIVE REGULATION OF MONOCYTE CHEMOTACTIC PROTEIN 1 PRODUCTION	GOBP POSITIVE REGULATION OF MONOCYTE CHEMOTACTIC PROTEIN 1 PRODUCTION	5.13370256446368e-05	0.000440167	0.000348394	Clec7a/Il1b/Oas1a/Oas3/Oas1g/Nod2	6
LpC1	GOBP REGULATION OF MYELOID LEUKOCYTE DIFFERENTIATION	GOBP REGULATION OF MYELOID LEUKOCYTE DIFFERENTIATION	5.39415410514658e-05	0.000461278	0.000365104	Cd74/Lilrb4a/Ccl5/C1qc/Hcls1/Pirb/Itgam/Pira1/Mafb/Gpr68/Lif/Trem2/Ccl3/Tnf/Ifng/Il12b	16
LpC1	GOBP NEGATIVE REGULATION OF DEFENSE RESPONSE TO VIRUS	GOBP NEGATIVE REGULATION OF DEFENSE RESPONSE TO VIRUS	5.47477724002148e-05	0.000466941	0.000369585	Igtp/Irgm2/Irgm1/Fgl2/Tnfaip3/Dhx58/Ptpn22/Trem2/Mefv	9
LpC1	GOBP NEGATIVE REGULATION OF INTERLEUKIN 1 PRODUCTION	GOBP NEGATIVE REGULATION OF INTERLEUKIN 1 PRODUCTION	5.82456096405804e-05	0.000494173	0.00039114	Errfi1/Lilrb4a/Tnfaip3/Acp5/Cx3cr1/Nlrp3/Trem2/Mefv	8
LpC1	GOBP NEGATIVE REGULATION OF TYPE II INTERFERON PRODUCTION	GOBP NEGATIVE REGULATION OF TYPE II INTERFERON PRODUCTION	5.82456096405804e-05	0.000494173	0.00039114	Laptm5/Irgm1/Lilrb4a/Cd274/Havcr2/Nod2/Pglyrp2/Pdcd1lg2	8
LpC1	GOBP IMMUNE RESPONSE TO TUMOR CELL	GOBP IMMUNE RESPONSE TO TUMOR CELL	6.33764755441479e-05	0.000536301	0.000424484	Cd274/Nkg7/Prf1/Il4i1/Havcr2/Klrk1/Il12b	7
LpC1	GOBP REGULATION OF CYSTEINE TYPE ENDOPEPTIDASE ACTIVITY	GOBP REGULATION OF CYSTEINE TYPE ENDOPEPTIDASE ACTIVITY	6.62179780208519e-05	0.000558887	0.000442361	Laptm5/Ccn1/Stat1/Klf4/Clec7a/Psmb9/Ptgs2/Aim2/Naip2/Bcl2a1d/Casp1/Naip5/Nlrp3/Pycard/Naip6/Cst7/Tnf/Fasl/Mefv/Nlrc4/Ngfr	21
LpC1	GOBP T CELL TOLERANCE INDUCTION	GOBP T CELL TOLERANCE INDUCTION	6.76272537525262e-05	0.000569299	0.000450602	Lilrb4a/Cd3e/Icos/Cd86/Ido1	5
LpC1	GOBP CELLULAR EXTRAVASATION	GOBP CELLULAR EXTRAVASATION	6.78838066176046e-05	0.000569978	0.000451139	Lyve1/Itgb2/Itgal/Ccr2/Ccl5/Itgam/Cx3cr1/Ptafr/Cd177/Tnf/Ccl2	11
LpC1	GOBP NEGATIVE REGULATION OF INTERLEUKIN 10 PRODUCTION	GOBP NEGATIVE REGULATION OF INTERLEUKIN 10 PRODUCTION	6.85792841715713e-05	0.000574329	0.000454584	Lilrb4a/Cd274/Fcgr2b/Pdcd1lg2/Ido1/Il12b	6
LpC1	GOBP REGULATION OF T HELPER CELL DIFFERENTIATION	GOBP REGULATION OF T HELPER CELL DIFFERENTIATION	6.98402365539481e-05	0.000583382	0.000461749	H2-Ea/Irf1/Ccr2/Ccr6/Nlrp3/Tbx21/Il27/Ccl19	8
LpC1	GOBP ANTIVIRAL INNATE IMMUNE RESPONSE	GOBP ANTIVIRAL INNATE IMMUNE RESPONSE	7.45164138237978e-05	0.000620842	0.000491399	Ifit3/Ifit2/Sting1/Zbp1/Ifit3b/Oas1a/Dhx58/Oas1g/Tnf	9
LpC1	GOBP RESPONSE TO INTERFERON ALPHA	GOBP RESPONSE TO INTERFERON ALPHA	7.87737093431026e-05	0.00065463	0.000518142	Tgtp1/Bst2/Ifit2/Ifit1/Ifi204/Oas1a/Oas1g	7
LpC1	GOBP POSITIVE REGULATION OF STRESS ACTIVATED PROTEIN KINASE SIGNALING CASCADE	GOBP POSITIVE REGULATION OF STRESS ACTIVATED PROTEIN KINASE SIGNALING CASCADE	8.06566947230662e-05	0.000668564	0.00052917	Clec7a/Igfbp6/Ccr2/Il1b/Rasgrp1/Fcgr2b/Naip2/Naip5/Nod2/Pycard/Naip6/Tlr9/Scimp/Tnf/Ccl19	15
LpC1	GOBP APOPTOTIC CELL CLEARANCE	GOBP APOPTOTIC CELL CLEARANCE	8.32882258459982e-05	0.000688615	0.000545041	C3/Ccr2/Cd300lf/C2/Rac3/Trem2/Timd4/Ccl2	8
LpC1	GOBP REGULATION OF PEPTIDASE ACTIVITY	GOBP REGULATION OF PEPTIDASE ACTIVITY	8.53773861544362e-05	0.000704092	0.000557291	Laptm5/Ctss/Ccn1/Stat1/Klf4/Clec7a/Serpina3g/Psmb8/Psmb9/Itih4/Serpina3n/Slpi/Serpina3f/Ptgs2/Aim2/Ctsk/Naip2/Serpina3i/Bcl2a1d/Casp1/Naip5/Nlrp3/Pycard/Naip6/Cst7/Timp1/Tnf/Fasl/Mefv/Nlrc4/Serpina10/Ngfr	32
LpC1	GOBP CHRONIC INFLAMMATORY RESPONSE	GOBP CHRONIC INFLAMMATORY RESPONSE	9.01445357827747e-05	0.000739642	0.000585429	Tnfaip3/Cx3cr1/Vnn1/Tnf/Ido1/Lta	6
LpC1	GOBP HEAT GENERATION	GOBP HEAT GENERATION	9.01445357827747e-05	0.000739642	0.000585429	Ccl5/Il1b/Ptgs2/Il1rn/Ccr5/Tnf	6
LpC1	GOBP REGULATION OF STRESS ACTIVATED PROTEIN KINASE SIGNALING CASCADE	GOBP REGULATION OF STRESS ACTIVATED PROTEIN KINASE SIGNALING CASCADE	0.000105245	0.000861364	0.000681773	Dusp1/Clec7a/Igfbp6/Per1/Ccr2/Il1b/Rasgrp1/Fcgr2b/Naip2/Ptpn22/Naip5/Nod2/Pycard/Trem2/Naip6/Tlr9/Scimp/Tnf/Ccl19	19
LpC1	GOBP CALCIUM MEDIATED SIGNALING	GOBP CALCIUM MEDIATED SIGNALING	0.000112043	0.000914689	0.000723979	Clec7a/Igtp/Irgm2/Itgal/Irgm1/Ccr2/Fpr2/Cdh13/Cx3cr1/Cd3e/Ccr5/Trpm2/Cxcr6/Ccr6/Cxcr3/Xcr1/Trem2/Tnf/Ccr3	19
LpC1	GOBP NEGATIVE REGULATION OF MYELOID CELL APOPTOTIC PROCESS	GOBP NEGATIVE REGULATION OF MYELOID CELL APOPTOTIC PROCESS	0.000116776	0.000946178	0.000748903	Fcer1g/Ccl5/Fcgr2b/Ccr5/Nod2/Clec5a	6
LpC1	GOBP NEGATIVE REGULATION OF T CELL MEDIATED IMMUNITY	GOBP NEGATIVE REGULATION OF T CELL MEDIATED IMMUNITY	0.000116776	0.000946178	0.000748903	Lilrb4a/Nckap1l/Il4i1/Nod2/Tbx21/Cd80	6
LpC1	GOBP POSITIVE REGULATION OF CELL ADHESION MEDIATED BY INTEGRIN	GOBP POSITIVE REGULATION OF CELL ADHESION MEDIATED BY INTEGRIN	0.000116776	0.000946178	0.000748903	Nckap1l/Ccl5/Rac3/Cd3e/Cxcl13/Lif	6
LpC1	GOBP NEGATIVE REGULATION OF ACTIVATED T CELL PROLIFERATION	GOBP NEGATIVE REGULATION OF ACTIVATED T CELL PROLIFERATION	0.000139474	0.00111614	0.000883427	Laptm5/Lilrb4a/Cd274/Pdcd1lg2/Ido1	5
LpC1	GOBP NEGATIVE REGULATION OF INFLAMMASOME MEDIATED SIGNALING PATHWAY	GOBP NEGATIVE REGULATION OF INFLAMMASOME MEDIATED SIGNALING PATHWAY	0.000139474	0.00111614	0.000883427	Igtp/Irgm2/Irgm1/Trem2/Mefv	5
LpC1	GOBP NEUTROPHIL DEGRANULATION	GOBP NEUTROPHIL DEGRANULATION	0.000139474	0.00111614	0.000883427	Itgb2/Myo1f/Itgam/Ptafr/Cd177	5
LpC1	GOBP POSITIVE REGULATION OF T CELL APOPTOTIC PROCESS	GOBP POSITIVE REGULATION OF T CELL APOPTOTIC PROCESS	0.000139474	0.00111614	0.000883427	Cd274/Ccl5/Siglec1/Ido1/Pdcd1	5
LpC1	GOBP REGULATION OF HEAT GENERATION	GOBP REGULATION OF HEAT GENERATION	0.000139474	0.00111614	0.000883427	Ccl5/Il1b/Ptgs2/Ccr5/Tnf	5
LpC1	GOBP NEGATIVE REGULATION OF CHEMOKINE PRODUCTION	GOBP NEGATIVE REGULATION OF CHEMOKINE PRODUCTION	0.000144117	0.00114763	0.00090835	Klf4/Lilrb4a/Oas1a/Oas3/Oas1g/Ticam2/Mefv	7
LpC1	GOBP NEGATIVE REGULATION OF CYTOKINE PRODUCTION INVOLVED IN IMMUNE RESPONSE	GOBP NEGATIVE REGULATION OF CYTOKINE PRODUCTION INVOLVED IN IMMUNE RESPONSE	0.000144117	0.00114763	0.00090835	Lilrb4a/Bst2/Hmox1/Acp5/Nod2/Tbx21/Tnf	7
LpC1	GOBP NEGATIVE REGULATION OF LEUKOCYTE APOPTOTIC PROCESS	GOBP NEGATIVE REGULATION OF LEUKOCYTE APOPTOTIC PROCESS	0.00014846	0.00117931	0.000933427	Cd74/Fcer1g/Ccl5/Hcls1/Fcgr2b/Ccr5/Bcl2a1a/Nod2/Ido1/Ccl19/Pdcd1	11
LpC1	GOBP NEGATIVE REGULATION OF ADAPTIVE IMMUNE RESPONSE	GOBP NEGATIVE REGULATION OF ADAPTIVE IMMUNE RESPONSE	0.000151522	0.0012007	0.000950354	Lilrb4a/Nckap1l/Fcgr2b/Cr2/Il4i1/Havcr2/Nod2/Tbx21/Cd80	9
LpC1	GOBP INTEGRIN MEDIATED SIGNALING PATHWAY	GOBP INTEGRIN MEDIATED SIGNALING PATHWAY	0.000154061	0.00121784	0.000963922	Itgb2/Itgal/Plek/Fcer1g/Fyb/Itgax/Itgam/Vav1/Cd177/Isg15/Itgae/Timp1	12
LpC1	GOBP INTERLEUKIN 17 PRODUCTION	GOBP INTERLEUKIN 17 PRODUCTION	0.000160367	0.0012646	0.00100094	Ccn1/Nckap1l/Tlr2/Ly9/Nod2/Osm/Ifng/Il12b	8
LpC1	GOBP NEGATIVE REGULATION OF PRODUCTION OF MOLECULAR MEDIATOR OF IMMUNE RESPONSE	GOBP NEGATIVE REGULATION OF PRODUCTION OF MOLECULAR MEDIATOR OF IMMUNE RESPONSE	0.000186811	0.00146955	0.00116315	Lilrb4a/Bst2/Hmox1/Acp5/Fcgr2b/Nod2/Tbx21/Tnf	8
LpC1	GOBP GRANULOCYTE MACROPHAGE COLONY STIMULATING FACTOR PRODUCTION	GOBP GRANULOCYTE MACROPHAGE COLONY STIMULATING FACTOR PRODUCTION	0.000192112	0.00150395	0.00119038	Il1b/Rasgrp1/Slamf9/Tlr9/Il12b	5
LpC1	GOBP XENOPHAGY	GOBP XENOPHAGY	0.000192112	0.00150395	0.00119038	Igtp/Irgm2/Irgm1/Tlr2/Nod2	5
LpC1	GOBP OSTEOCLAST DIFFERENTIATION	GOBP OSTEOCLAST DIFFERENTIATION	0.000195547	0.00152715	0.00120874	Lilrb4a/Fcer1g/Ccl5/Pirb/Cd300lf/Snx10/Pira1/Mafb/Gpr68/Trem2/Ccl3/Tnf/Ifng/Il12b	14
LpC1	GOBP REGULATION OF DNA BINDING TRANSCRIPTION FACTOR ACTIVITY	GOBP REGULATION OF DNA BINDING TRANSCRIPTION FACTOR ACTIVITY	0.000198639	0.00154757	0.00122491	Klf4/Itgb2/Clec7a/Hes1/Id1/Cytl1/Rgcc/Il1b/Tnfaip3/Nlrc5/Hcls1/Hmox1/Tlr2/Sting1/Fcgr2b/Il18rap/Aim2/Cx3cr1/Cyp1b1/Havcr2/Nlrp3/Nod2/Pycard/Ticam2/Tlr9/Acod1/Tnf/Nlrc4/Lrp8/Trim30d	30
LpC1	GOBP AMYLOID BETA CLEARANCE	GOBP AMYLOID BETA CLEARANCE	0.000208088	0.0016173	0.0012801	C3/Itgb2/Itgam/Msr1/Trem2/Tnf/Ifng	7
LpC1	GOBP CELLULAR RESPONSE TO INTERLEUKIN 18	GOBP CELLULAR RESPONSE TO INTERLEUKIN 18	0.000231254	0.00178877	0.00141582	Il18rap/Casp4/Ticam2/Ifng	4
LpC1	GOBP POSITIVE REGULATION OF LIPOPOLYSACCHARIDE MEDIATED SIGNALING PATHWAY	GOBP POSITIVE REGULATION OF LIPOPOLYSACCHARIDE MEDIATED SIGNALING PATHWAY	0.000231254	0.00178877	0.00141582	Cd14/Ly86/Cd180/Scimp	4
LpC1	GOBP CD4 POSITIVE ALPHA BETA T CELL CYTOKINE PRODUCTION	GOBP CD4 POSITIVE ALPHA BETA T CELL CYTOKINE PRODUCTION	0.000235561	0.00181343	0.00143534	Il1b/Il18rap/Rsad2/Nlrp3/Tbx21/Il12b	6
LpC1	GOBP POSITIVE REGULATION OF VASCULAR ENDOTHELIAL GROWTH FACTOR PRODUCTION	GOBP POSITIVE REGULATION OF VASCULAR ENDOTHELIAL GROWTH FACTOR PRODUCTION	0.000235561	0.00181343	0.00143534	C3/Il1b/Ptgs2/Cyp1b1/Hpse/C3ar1	6
LpC1	GOBP MYELOID DENDRITIC CELL ACTIVATION	GOBP MYELOID DENDRITIC CELL ACTIVATION	0.000247714	0.0018935	0.00149871	Pirb/Batf2/Havcr2/Klrk1/Clec4d/Pycard/Ubd	7
LpC1	GOBP POSITIVE REGULATION OF OSTEOCLAST DIFFERENTIATION	GOBP POSITIVE REGULATION OF OSTEOCLAST DIFFERENTIATION	0.000247714	0.0018935	0.00149871	Ccl5/Gpr68/Trem2/Ccl3/Tnf/Ifng/Il12b	7
LpC1	GOBP REGULATION OF MYELOID CELL APOPTOTIC PROCESS	GOBP REGULATION OF MYELOID CELL APOPTOTIC PROCESS	0.000247714	0.0018935	0.00149871	Fcer1g/Ccl5/Fcgr2b/Ccr5/Nod2/Slc7a11/Clec5a	7
LpC1	GOBP REGULATION OF CELL ADHESION MEDIATED BY INTEGRIN	GOBP REGULATION OF CELL ADHESION MEDIATED BY INTEGRIN	0.000250473	0.00191008	0.00151184	Nckap1l/Ccl5/Rac3/Cd3e/Cxcl13/Cyp1b1/Lpxn/Lif	8
LpC1	GOBP STRESS ACTIVATED PROTEIN KINASE SIGNALING CASCADE	GOBP STRESS ACTIVATED PROTEIN KINASE SIGNALING CASCADE	0.000253079	0.00192542	0.00152398	Dusp1/Errfi1/Clec7a/Igfbp6/Per1/Ccr2/Il1b/Rasgrp1/Fcgr2b/Tlr7/Naip2/Ptpn22/Naip5/Nod2/Pycard/Trem2/Naip6/Tlr9/Scimp/Tnf/Ccl19	21
LpC1	GOBP POSITIVE REGULATION OF TYPE 2 IMMUNE RESPONSE	GOBP POSITIVE REGULATION OF TYPE 2 IMMUNE RESPONSE	0.000258634	0.00195848	0.00155015	Cd74/Rsad2/Nlrp3/Nod2/Ido1	5
LpC1	GOBP REGULATION OF NEUTROPHIL ACTIVATION	GOBP REGULATION OF NEUTROPHIL ACTIVATION	0.000258634	0.00195848	0.00155015	Itgb2/Itgam/Ptafr/Cd177/Tnf	5
LpC1	GOBP BIOLOGICAL PROCESS INVOLVED IN SYMBIOTIC INTERACTION	GOBP BIOLOGICAL PROCESS INVOLVED IN SYMBIOTIC INTERACTION	0.00026646	0.00200963	0.00159063	Cd74/Gbp9/Gbp7/Gbp2/Gbp2b/Ciita/Ncf1/Gbp6/Gbp3/Ccl5/Cx3cr1/Siglec1/Naip5/Nod2/Pglyrp2/Ch25h/Cxcl5/Cxcl1/Ccl8/Ifng/Trim30d	21
LpC1	GOBP T CELL DIFFERENTIATION IN THYMUS	GOBP T CELL DIFFERENTIATION IN THYMUS	0.000266628	0.00200963	0.00159063	B2m/Cd74/H2-DMa/Il1b/Rasgrp1/Cd3e/Cd1d1/Mafb/Ccr6/Egr3/Vnn1/Tnfrsf9	12
LpC1	GOBP POSITIVE REGULATION OF NF KAPPAB TRANSCRIPTION FACTOR ACTIVITY	GOBP POSITIVE REGULATION OF NF KAPPAB TRANSCRIPTION FACTOR ACTIVITY	0.000270418	0.00203347	0.0016095	Itgb2/Clec7a/Il1b/Tlr2/Il18rap/Aim2/Cx3cr1/Nlrp3/Nod2/Pycard/Ticam2/Tlr9/Tnf/Nlrc4/Trim30d	15
LpC1	GOBP B CELL PROLIFERATION	GOBP B CELL PROLIFERATION	0.000271625	0.00203408	0.00160998	Cd74/Ighm/Cfb/Nckap1l/Rasgrp1/Ikzf3/Fcgr2b/Cr2/Tnfrsf13c/Cd180/Mzb1/Tlr9/Ctla4	13
LpC1	GOBP REGULATION OF OSTEOCLAST DIFFERENTIATION	GOBP REGULATION OF OSTEOCLAST DIFFERENTIATION	0.000271755	0.00203408	0.00160998	Lilrb4a/Ccl5/Pirb/Pira1/Mafb/Gpr68/Trem2/Ccl3/Tnf/Ifng/Il12b	11
LpC1	GOBP REGULATION OF B CELL DIFFERENTIATION	GOBP REGULATION OF B CELL DIFFERENTIATION	0.000293194	0.0021895	0.001733	Lilrb4a/Nckap1l/Ikzf3/Il4i1/Slamf8/Tlr9/Flt3	7
LpC1	GOBP FC RECEPTOR SIGNALING PATHWAY	GOBP FC RECEPTOR SIGNALING PATHWAY	0.00034129	0.00253697	0.00200802	Pigr/Fcer1g/Clec4e/Clec4d/Nr4a3	5
LpC1	GOBP I KAPPAB PHOSPHORYLATION	GOBP I KAPPAB PHOSPHORYLATION	0.00034129	0.00253697	0.00200802	Tlr2/Cx3cr1/Tlr7/Saa3/Tnf	5
LpC1	GOBP POSITIVE REGULATION OF DNA BINDING TRANSCRIPTION FACTOR ACTIVITY	GOBP POSITIVE REGULATION OF DNA BINDING TRANSCRIPTION FACTOR ACTIVITY	0.000343105	0.00254223	0.00201219	Itgb2/Clec7a/Cytl1/Rgcc/Il1b/Hcls1/Tlr2/Sting1/Fcgr2b/Il18rap/Aim2/Cx3cr1/Nlrp3/Nod2/Pycard/Ticam2/Tlr9/Tnf/Nlrc4/Lrp8/Trim30d	21
LpC1	GOBP VIRAL LIFE CYCLE	GOBP VIRAL LIFE CYCLE	0.000343566	0.00254223	0.00201219	Cd74/Gbp7/Ciita/Oasl2/Gbp3/Ccl5/Bst2/Slpi/Oas2/Rsad2/Oas1a/Siglec1/Oas3/Oasl1/Oas1g/Isg15/Ch25h/Tnf/Ccl8/Trim30d	20
LpC1	GOBP NEGATIVE REGULATION OF CHEMOKINE C X C MOTIF LIGAND 2 PRODUCTION	GOBP NEGATIVE REGULATION OF CHEMOKINE C X C MOTIF LIGAND 2 PRODUCTION	0.000353694	0.00259349	0.00205276	Klf4/Oas1a/Oas3/Oas1g	4
LpC1	GOBP POSITIVE REGULATION OF MITOPHAGY	GOBP POSITIVE REGULATION OF MITOPHAGY	0.000353694	0.00259349	0.00205276	Igtp/Irgm2/Irgm1/Nod2	4
LpC1	GOBP POSITIVE REGULATION OF TOLERANCE INDUCTION	GOBP POSITIVE REGULATION OF TOLERANCE INDUCTION	0.000353694	0.00259349	0.00205276	Lilrb4a/Cd274/Cd3e/Ido1	4
LpC1	GOBP T HELPER 1 CELL CYTOKINE PRODUCTION	GOBP T HELPER 1 CELL CYTOKINE PRODUCTION	0.000353694	0.00259349	0.00205276	Il1b/Il18rap/Tbx21/Il12b	4
LpC1	GOBP REGULATION OF LYMPHOCYTE MIGRATION	GOBP REGULATION OF LYMPHOCYTE MIGRATION	0.000361869	0.00264744	0.00209546	Ccr2/Ccl5/Cxcl13/Ccr6/Pycard/Cxcl10/Aif1/Gcsam/Ccl7	9
LpC1	GOBP MACROPHAGE MIGRATION	GOBP MACROPHAGE MIGRATION	0.000405697	0.0029614	0.00234396	Ccr2/Ccl5/Cx3cr1/Gpr35/C3ar1/Trem2/Slamf8/Ccl3/Ccl2	9
LpC1	GOBP NEGATIVE REGULATION OF VASCULATURE DEVELOPMENT	GOBP NEGATIVE REGULATION OF VASCULATURE DEVELOPMENT	0.000407784	0.00296995	0.00235073	Klf2/Stat1/Klf4/Rgcc/Ccr2/Cxcr3/Cxcl10/Lif/Tnf/Fasl/Ccl2/Ngfr	12
LpC1	GOBP LEUKOCYTE ADHESION TO VASCULAR ENDOTHELIAL CELL	GOBP LEUKOCYTE ADHESION TO VASCULAR ENDOTHELIAL CELL	0.000431155	0.00312612	0.00247433	Klf4/Itgb2/Lrg1/Ccr2/Itgam/Cx3cr1/Ptafr/Tnf	8
LpC1	GOBP NEGATIVE REGULATION OF INTERLEUKIN 6 PRODUCTION	GOBP NEGATIVE REGULATION OF INTERLEUKIN 6 PRODUCTION	0.000431155	0.00312612	0.00247433	Klf2/Lilrb4a/Nckap1l/Tnfaip3/Ptpn22/Havcr2/Tnf/Flt3	8
LpC1	GOBP NEGATIVE REGULATION OF RECEPTOR SIGNALING PATHWAY VIA STAT	GOBP NEGATIVE REGULATION OF RECEPTOR SIGNALING PATHWAY VIA STAT	0.00043348	0.00312845	0.00247618	Gbp7/Irf1/Parp14/Socs3/Gbp3/Socs1	6
LpC1	GOBP PHAGOCYTOSIS RECOGNITION	GOBP PHAGOCYTOSIS RECOGNITION	0.00043348	0.00312845	0.00247618	Clec7a/Ighg2b/Fcgr3/Cfp/Fcgr1/Trem2	6
LpC1	GOBP NEGATIVE REGULATION OF NF KAPPAB TRANSCRIPTION FACTOR ACTIVITY	GOBP NEGATIVE REGULATION OF NF KAPPAB TRANSCRIPTION FACTOR ACTIVITY	0.000435338	0.00312845	0.00247618	Klf4/Tnfaip3/Nlrc5/Aim2/Cyp1b1/Havcr2/Nlrp3/Nod2/Pycard/Acod1	10
LpC1	GOBP TUMOR NECROSIS FACTOR MEDIATED SIGNALING PATHWAY	GOBP TUMOR NECROSIS FACTOR MEDIATED SIGNALING PATHWAY	0.000435338	0.00312845	0.00247618	Laptm5/Stat1/Aim2/Naip2/Tnfrsf13c/Casp1/Naip5/Pycard/Naip6/Tnf	10
LpC1	GOBP REGULATION OF RECEPTOR SIGNALING PATHWAY VIA STAT	GOBP REGULATION OF RECEPTOR SIGNALING PATHWAY VIA STAT	0.00044035	0.00315747	0.00249915	Gbp7/Irf1/Parp14/Hes1/Socs3/Gbp3/Il10ra/Cyp1b1/Socs1/Lif/Tnf/Cxcl5/Ifng/Il12b	14
LpC1	GOBP CELLULAR RESPONSE TO INTERFERON ALPHA	GOBP CELLULAR RESPONSE TO INTERFERON ALPHA	0.000442472	0.00316568	0.00250564	Ifit2/Ifit1/Ifi204/Oas1a/Oas1g	5
LpC1	GOBP POSITIVE REGULATION OF VASCULATURE DEVELOPMENT	GOBP POSITIVE REGULATION OF VASCULATURE DEVELOPMENT	0.000471943	0.00336909	0.00266665	Chil1/C3/Cybb/Klf4/Itgb2/Lrg1/Itgax/Ccl5/Il1b/Hmox1/Cx3cr1/Hk2/Cyp1b1/Cxcr3/C3ar1/Ccr3	16
LpC1	GOBP REGULATION OF LEUKOCYTE DEGRANULATION	GOBP REGULATION OF LEUKOCYTE DEGRANULATION	0.000489827	0.00348907	0.00276162	Itgb2/Fcer1g/Ccr2/Nckap1l/Hmox1/Itgam/Ptafr/Cd177	8
LpC1	GOBP ANTIGEN RECEPTOR MEDIATED SIGNALING PATHWAY	GOBP ANTIGEN RECEPTOR MEDIATED SIGNALING PATHWAY	0.000501375	0.0035557	0.00281435	Ighm/Laptm5/Lilrb4a/Fyb/Nckap1l/Themis2/Lcp2/Itk/Lax1/Cd3e/Bcl2a1d/Ptpn22/Lpxn/Ctla4/Gcsam/Ifng	16
LpC1	GOBP B CELL DIFFERENTIATION	GOBP B CELL DIFFERENTIATION	0.000501375	0.0035557	0.00281435	Igkc/H2-Ab1/Ighm/Laptm5/Irf8/Lilrb4a/Nckap1l/Tnfaip3/Pou2af1/Spib/Ikzf3/Cr2/Il4i1/Slamf8/Tlr9/Flt3	16
LpC1	GOBP IP 10 PRODUCTION	GOBP IP 10 PRODUCTION	0.000516389	0.00361472	0.00286106	Lilrb4a/Oas1a/Oas3/Oas1g	4
LpC1	GOBP NEUTROPHIL APOPTOTIC PROCESS	GOBP NEUTROPHIL APOPTOTIC PROCESS	0.000516389	0.00361472	0.00286106	Itgam/Fcgr2b/Slc7a11/Ifng	4
LpC1	GOBP POSITIVE REGULATION OF DENDRITIC CELL CYTOKINE PRODUCTION	GOBP POSITIVE REGULATION OF DENDRITIC CELL CYTOKINE PRODUCTION	0.000516389	0.00361472	0.00286106	Clec7a/Nod2/Ticam2/Scimp	4
LpC1	GOBP POSITIVE REGULATION OF GRANULOCYTE MACROPHAGE COLONY STIMULATING FACTOR PRODUCTION	GOBP POSITIVE REGULATION OF GRANULOCYTE MACROPHAGE COLONY STIMULATING FACTOR PRODUCTION	0.000516389	0.00361472	0.00286106	Il1b/Rasgrp1/Tlr9/Il12b	4
LpC1	GOBP REGULATION OF NEUTROPHIL DEGRANULATION	GOBP REGULATION OF NEUTROPHIL DEGRANULATION	0.000516389	0.00361472	0.00286106	Itgb2/Itgam/Ptafr/Cd177	4
LpC1	GOBP REGULATION OF TOLL LIKE RECEPTOR 2 SIGNALING PATHWAY	GOBP REGULATION OF TOLL LIKE RECEPTOR 2 SIGNALING PATHWAY	0.000516389	0.00361472	0.00286106	Tlr1/Nod2/Trem2/Acod1	4
LpC1	GOBP REGULATION OF NEUROINFLAMMATORY RESPONSE	GOBP REGULATION OF NEUROINFLAMMATORY RESPONSE	0.000522304	0.00364825	0.0028876	Ctsc/Tnfrsf1b/Ptgs2/Cd200r4/Trem2/Cst7	6
LpC1	GOBP POSITIVE REGULATION OF CYTOSOLIC CALCIUM ION CONCENTRATION	GOBP POSITIVE REGULATION OF CYTOSOLIC CALCIUM ION CONCENTRATION	0.000526738	0.00367131	0.00290585	Cd52/Ccr2/Il1b/Fpr2/Cx3cr1/Cxcl13/Ccr5/Cxcr6/Gpr35/Ccr6/Cxcr3/Xcr1/C3ar1/Ccl3/Ccr3/Cxcl1/Cxcl2	17
LpC1	GOBP POSITIVE REGULATION OF LYMPHOCYTE MIGRATION	GOBP POSITIVE REGULATION OF LYMPHOCYTE MIGRATION	0.000546487	0.00380078	0.00300833	Ccr2/Ccl5/Cxcl13/Pycard/Cxcl10/Aif1/Ccl7	7
LpC1	GOBP POSITIVE REGULATION OF LYMPHOCYTE APOPTOTIC PROCESS	GOBP POSITIVE REGULATION OF LYMPHOCYTE APOPTOTIC PROCESS	0.000564701	0.00391068	0.00309532	Cd274/Ccl5/Siglec1/Ido1/Pdcd1	5
LpC1	GOBP POSITIVE REGULATION OF TYPE I INTERFERON MEDIATED SIGNALING PATHWAY	GOBP POSITIVE REGULATION OF TYPE I INTERFERON MEDIATED SIGNALING PATHWAY	0.000564701	0.00391068	0.00309532	Irf7/Nlrc5/Sting1/Zbp1/Mmp12	5
LpC1	GOBP POSITIVE REGULATION OF REACTIVE OXYGEN SPECIES METABOLIC PROCESS	GOBP POSITIVE REGULATION OF REACTIVE OXYGEN SPECIES METABOLIC PROCESS	0.000581718	0.00401993	0.00318179	Lcn2/Itgb2/Clec7a/Hvcn1/Fpr2/Itgam/Cyp1b1/Cd177/Acod1/Cxcl1	10
LpC1	GOBP REGULATION OF REACTIVE OXYGEN SPECIES METABOLIC PROCESS	GOBP REGULATION OF REACTIVE OXYGEN SPECIES METABOLIC PROCESS	0.000596904	0.00411609	0.0032579	Lcn2/Ier3/Itgb2/Clec7a/Hvcn1/Acp5/Fpr2/Itgam/Hk2/Cyp1b1/Cd177/Acod1/Tnf/Cxcl1/Ngfr	15
LpC1	GOBP ANTIMICROBIAL HUMORAL IMMUNE RESPONSE MEDIATED BY ANTIMICROBIAL PEPTIDE	GOBP ANTIMICROBIAL HUMORAL IMMUNE RESPONSE MEDIATED BY ANTIMICROBIAL PEPTIDE	0.000624	0.00428016	0.00338776	B2m/Rnase6/Cxcl13/Cxcl9/Ccl22/Nod2/Cxcl10/Cxcl5/Cxcl1/Ccl8/Cxcl2/Ccl19/Cxcl11	13
LpC1	GOBP MONOCYTE CHEMOTACTIC PROTEIN 1 PRODUCTION	GOBP MONOCYTE CHEMOTACTIC PROTEIN 1 PRODUCTION	0.000624658	0.00428016	0.00338776	Clec7a/Il1b/Oas1a/Oas3/Oas1g/Nod2	6
LpC1	GOBP NEUTROPHIL HOMEOSTASIS	GOBP NEUTROPHIL HOMEOSTASIS	0.000624658	0.00428016	0.00338776	Lilrb4a/Ccr2/Itgam/Fcgr2b/Slc7a11/Ifng	6
LpC1	GOBP REGULATION OF LYMPHOCYTE CHEMOTAXIS	GOBP REGULATION OF LYMPHOCYTE CHEMOTAXIS	0.00071062	0.0048589	0.00384584	Ccr2/Ccl5/Cxcl13/Cxcl10/Ccl7	5
LpC1	GOBP POSITIVE REGULATION OF JNK CASCADE	GOBP POSITIVE REGULATION OF JNK CASCADE	0.000722088	0.00488181	0.00386397	Il1b/Rasgrp1/Fcgr2b/Naip2/Naip5/Nod2/Pycard/Naip6/Tlr9/Tnf/Ccl19	11
LpC1	GOBP CAMKK AMPK SIGNALING CASCADE	GOBP CAMKK AMPK SIGNALING CASCADE	0.00072602	0.00488181	0.00386397	Igtp/Irgm2/Irgm1/Trem2	4
LpC1	GOBP MYD88 INDEPENDENT TOLL LIKE RECEPTOR SIGNALING PATHWAY	GOBP MYD88 INDEPENDENT TOLL LIKE RECEPTOR SIGNALING PATHWAY	0.00072602	0.00488181	0.00386397	Irf7/Cd300lf/Ticam2/Tnip3	4
LpC1	GOBP NATURAL KILLER CELL MEDIATED IMMUNE RESPONSE TO TUMOR CELL	GOBP NATURAL KILLER CELL MEDIATED IMMUNE RESPONSE TO TUMOR CELL	0.00072602	0.00488181	0.00386397	Nkg7/Havcr2/Klrk1/Il12b	4
LpC1	GOBP NEGATIVE REGULATION OF TYROSINE PHOSPHORYLATION OF STAT PROTEIN	GOBP NEGATIVE REGULATION OF TYROSINE PHOSPHORYLATION OF STAT PROTEIN	0.00072602	0.00488181	0.00386397	Irf1/Parp14/Socs3/Socs1	4
LpC1	GOBP REGULATION OF T HELPER 1 CELL DIFFERENTIATION	GOBP REGULATION OF T HELPER 1 CELL DIFFERENTIATION	0.00072602	0.00488181	0.00386397	Irf1/Ccr2/Il27/Ccl19	4
LpC1	GOBP RESPONSE TO INTERLEUKIN 18	GOBP RESPONSE TO INTERLEUKIN 18	0.00072602	0.00488181	0.00386397	Il18rap/Casp4/Ticam2/Ifng	4
LpC1	GOBP T CELL EXTRAVASATION	GOBP T CELL EXTRAVASATION	0.00072602	0.00488181	0.00386397	Itgal/Ccr2/Ccl5/Ccl2	4
LpC1	GOBP POSITIVE REGULATION OF LEUKOCYTE APOPTOTIC PROCESS	GOBP POSITIVE REGULATION OF LEUKOCYTE APOPTOTIC PROCESS	0.000741895	0.00497822	0.00394028	Cd274/Ccl5/Siglec1/Nr4a3/Ido1/Pdcd1	6
LpC1	GOBP REGULATION OF B CELL PROLIFERATION	GOBP REGULATION OF B CELL PROLIFERATION	0.000769932	0.00515568	0.00408074	Cd74/Ighm/Nckap1l/Ikzf3/Fcgr2b/Tnfrsf13c/Mzb1/Tlr9/Ctla4	9
LpC1	GOBP POSITIVE REGULATION OF REGULATORY T CELL DIFFERENTIATION	GOBP POSITIVE REGULATION OF REGULATORY T CELL DIFFERENTIATION	0.000882974	0.00588831	0.00466062	H2-Ea/Lilrb4a/Il4i1/Socs1/Ifng	5
LpC1	GOBP REGULATION OF MEMBRANE PROTEIN ECTODOMAIN PROTEOLYSIS	GOBP REGULATION OF MEMBRANE PROTEIN ECTODOMAIN PROTEOLYSIS	0.000882974	0.00588831	0.00466062	Tnfrsf1b/Il1b/Timp1/Tnf/Ifng	5
LpC1	GOBP MACROPHAGE DIFFERENTIATION	GOBP MACROPHAGE DIFFERENTIATION	0.000887902	0.00590902	0.00467701	C1qc/Hcls1/Spib/Tlr2/Itgam/Socs1/Lif/Ifng	8
LpC1	GOBP COMPLEMENT ACTIVATION ALTERNATIVE PATHWAY	GOBP COMPLEMENT ACTIVATION ALTERNATIVE PATHWAY	0.000989378	0.00654403	0.00517962	C3/Cfb/Cfp/Cr2	4
LpC1	GOBP REGULATION OF PROTEIN COMPLEX STABILITY	GOBP REGULATION OF PROTEIN COMPLEX STABILITY	0.000989378	0.00654403	0.00517962	Tapbp/Igtp/Irgm2/Irgm1	4
LpC1	GOBP RESPONSE TO PEPTIDOGLYCAN	GOBP RESPONSE TO PEPTIDOGLYCAN	0.000989378	0.00654403	0.00517962	Tlr2/Nlrp3/Nod2/Trem2	4
LpC1	GOBP MYELOID CELL HOMEOSTASIS	GOBP MYELOID CELL HOMEOSTASIS	0.00100735	0.00664935	0.00526298	B2m/Klf2/Stat1/Lilrb4a/Fcer1g/Ccr2/Nckap1l/Hcls1/Hmox1/Itgam/Fcgr2b/Mafb/Isg15/Slc7a11/Inhba/Ccl2/Ifng	17
LpC1	GOBP POSITIVE REGULATION OF RHO PROTEIN SIGNAL TRANSDUCTION	GOBP POSITIVE REGULATION OF RHO PROTEIN SIGNAL TRANSDUCTION	0.00102674	0.00676353	0.00535336	P2ry10/Gpr18/Gpr35/Gpr65/Gpr174/Ngfr	6
LpC1	GOBP POSITIVE REGULATION OF NEUTROPHIL MIGRATION	GOBP POSITIVE REGULATION OF NEUTROPHIL MIGRATION	0.00107929	0.00709528	0.00561594	Cd74/Nckap1l/Il1b/Myo1f/Tlr2/C3ar1/Ccl19	7
LpC1	GOBP POSITIVE REGULATION OF INFLAMMASOME MEDIATED SIGNALING PATHWAY	GOBP POSITIVE REGULATION OF INFLAMMASOME MEDIATED SIGNALING PATHWAY	0.0010846	0.00710142	0.0056208	Gbp2/Gbp5/Gm12250/Casp4/Ptpn22	5
LpC1	GOBP REGULATION OF HETEROTYPIC CELL CELL ADHESION	GOBP REGULATION OF HETEROTYPIC CELL CELL ADHESION	0.0010846	0.00710142	0.0056208	Klf4/Il1b/Tnfaip3/Il1rn/Tnf	5
LpC1	GOBP REGULATION OF MACROPHAGE MIGRATION	GOBP REGULATION OF MACROPHAGE MIGRATION	0.00122305	0.00799172	0.00632548	Ccr2/Ccl5/Cx3cr1/C3ar1/Trem2/Slamf8/Ccl2	7
LpC1	GOBP GRANZYME MEDIATED PROGRAMMED CELL DEATH SIGNALING PATHWAY	GOBP GRANZYME MEDIATED PROGRAMMED CELL DEATH SIGNALING PATHWAY	0.00131329	0.00851273	0.00673786	Gzma/Nkg7/Prf1/Gzmb	4
LpC1	GOBP NK T CELL DIFFERENTIATION	GOBP NK T CELL DIFFERENTIATION	0.00131329	0.00851273	0.00673786	Psap/Zbtb16/Itk/Cd1d1	4
LpC1	GOBP POSITIVE REGULATION OF AUTOPHAGY OF MITOCHONDRION	GOBP POSITIVE REGULATION OF AUTOPHAGY OF MITOCHONDRION	0.00131329	0.00851273	0.00673786	Igtp/Irgm2/Irgm1/Nod2	4
LpC1	GOBP POSITIVE REGULATION OF CHEMOKINE C X C MOTIF LIGAND 2 PRODUCTION	GOBP POSITIVE REGULATION OF CHEMOKINE C X C MOTIF LIGAND 2 PRODUCTION	0.00131329	0.00851273	0.00673786	Cd74/Ccn1/Ccl5/Tnf	4
LpC1	GOBP NEGATIVE REGULATION OF B CELL ACTIVATION	GOBP NEGATIVE REGULATION OF B CELL ACTIVATION	0.00138881	0.0089776	0.0071058	Laptm5/Lilrb4a/Tnfaip3/Fcgr2b/Flt3/Ctla4	6
LpC1	GOBP MAST CELL ACTIVATION	GOBP MAST CELL ACTIVATION	0.00139054	0.0089776	0.0071058	Lilrb4a/Fcer1g/Fyb/Fcgr3/Hmox1/Rasgrp1/Fcgr2b/Cd300lf/Lcp2/Nr4a3	10
LpC1	GOBP REGULATION OF GRANULOCYTE CHEMOTAXIS	GOBP REGULATION OF GRANULOCYTE CHEMOTAXIS	0.00151141	0.00973855	0.00770809	Cd74/Nckap1l/Ccl5/Il1b/Nod2/C3ar1/Ccl2/Ccl19	8
LpC1	GOBP REGULATION OF T CELL MIGRATION	GOBP REGULATION OF T CELL MIGRATION	0.00155526	0.0100012	0.00791595	Ccr2/Ccl5/Cxcl13/Ccr6/Pycard/Cxcl10/Aif1	7
LpC1	GOBP POSITIVE REGULATION OF CYSTEINE TYPE ENDOPEPTIDASE ACTIVITY	GOBP POSITIVE REGULATION OF CYSTEINE TYPE ENDOPEPTIDASE ACTIVITY	0.00156902	0.0100697	0.00797019	Laptm5/Ccn1/Stat1/Clec7a/Aim2/Casp1/Nlrp3/Pycard/Tnf/Fasl/Mefv/Nlrc4/Ngfr	13
LpC1	GOBP DENDRITIC CELL CHEMOTAXIS	GOBP DENDRITIC CELL CHEMOTAXIS	0.00158745	0.0101278	0.0080162	Trpm2/Slamf9/Ccr6/Slamf8/Ccl19	5
LpC1	GOBP POSITIVE REGULATION OF T CELL CYTOKINE PRODUCTION	GOBP POSITIVE REGULATION OF T CELL CYTOKINE PRODUCTION	0.00158745	0.0101278	0.0080162	B2m/Il1b/Rsad2/Nlrp3/Tbx21	5
LpC1	GOBP REGULATION OF TOLL LIKE RECEPTOR 4 SIGNALING PATHWAY	GOBP REGULATION OF TOLL LIKE RECEPTOR 4 SIGNALING PATHWAY	0.00158745	0.0101278	0.0080162	Cd14/Ptpn22/Ticam2/Trem2/Acod1	5
LpC1	GOBP CALMODULIN DEPENDENT KINASE SIGNALING PATHWAY	GOBP CALMODULIN DEPENDENT KINASE SIGNALING PATHWAY	0.00170456	0.0108111	0.00855703	Igtp/Irgm2/Irgm1/Trem2	4
LpC1	GOBP POSITIVE REGULATION OF MEMBRANE PROTEIN ECTODOMAIN PROTEOLYSIS	GOBP POSITIVE REGULATION OF MEMBRANE PROTEIN ECTODOMAIN PROTEOLYSIS	0.00170456	0.0108111	0.00855703	Tnfrsf1b/Il1b/Tnf/Ifng	4
LpC1	GOBP REGULATION OF T CELL CHEMOTAXIS	GOBP REGULATION OF T CELL CHEMOTAXIS	0.00170456	0.0108111	0.00855703	Ccr2/Ccl5/Cxcl13/Cxcl10	4
LpC1	GOBP LEUKOCYTE MIGRATION INVOLVED IN INFLAMMATORY RESPONSE	GOBP LEUKOCYTE MIGRATION INVOLVED IN INFLAMMATORY RESPONSE	0.0018947	0.0119702	0.00947446	Itgb2/Itgam/Ccr6/Slamf8/Ccl2	5
LpC1	GOBP POSITIVE REGULATION OF INTERLEUKIN 17 PRODUCTION	GOBP POSITIVE REGULATION OF INTERLEUKIN 17 PRODUCTION	0.0018947	0.0119702	0.00947446	Ccn1/Ly9/Nod2/Osm/Il12b	5
LpC1	GOBP VIRAL PROCESS	GOBP VIRAL PROCESS	0.00194419	0.012259	0.00970302	Cd74/Stat1/Gbp7/Ciita/Oasl2/Gbp3/Ccl5/Bst2/Slpi/Oas2/Rsad2/Oas1a/Siglec1/Oas3/Oasl1/Oas1g/Isg15/Ch25h/Tnf/Ccl8/Ifng/Trim30d	22
LpC1	GOBP CELLULAR RESPONSE TO LIPOPROTEIN PARTICLE STIMULUS	GOBP CELLULAR RESPONSE TO LIPOPROTEIN PARTICLE STIMULUS	0.00210481	0.013246	0.0104843	Itgb2/Cd68/Fcer1g/Cdh13/Trem2/Ces1g	6
LpC1	GOBP REGULATION OF JNK CASCADE	GOBP REGULATION OF JNK CASCADE	0.00211275	0.0132702	0.0105034	Per1/Il1b/Rasgrp1/Fcgr2b/Naip2/Ptpn22/Naip5/Nod2/Pycard/Naip6/Tlr9/Tnf/Ccl19	13
LpC1	GOBP CELLULAR RESPONSE TO FLUID SHEAR STRESS	GOBP CELLULAR RESPONSE TO FLUID SHEAR STRESS	0.00216993	0.0134727	0.0106637	Klf2/Klf4/Ptgs2/Ass1	4
LpC1	GOBP L GLUTAMATE IMPORT ACROSS PLASMA MEMBRANE	GOBP L GLUTAMATE IMPORT ACROSS PLASMA MEMBRANE	0.00216993	0.0134727	0.0106637	Slc1a2/Slc7a11/Tnf/Kcnj10	4
LpC1	GOBP NEUTROPHIL MEDIATED CYTOTOXICITY	GOBP NEUTROPHIL MEDIATED CYTOTOXICITY	0.00216993	0.0134727	0.0106637	Ncf1/Dnase1l3/Cxcl5/Cxcl1	4
LpC1	GOBP POSITIVE REGULATION OF MEMBRANE INVAGINATION	GOBP POSITIVE REGULATION OF MEMBRANE INVAGINATION	0.00216993	0.0134727	0.0106637	C3/Nckap1l/Fcgr1/Trem2	4
LpC1	GOBP POSITIVE THYMIC T CELL SELECTION	GOBP POSITIVE THYMIC T CELL SELECTION	0.00216993	0.0134727	0.0106637	Cd74/H2-DMa/Cd3e/Cd1d1	4
LpC1	GOBP REGULATION OF RESPIRATORY BURST	GOBP REGULATION OF RESPIRATORY BURST	0.00216993	0.0134727	0.0106637	Jchain/Clec7a/Ncf1/Slamf8	4
LpC1	GOBP T HELPER 1 CELL DIFFERENTIATION	GOBP T HELPER 1 CELL DIFFERENTIATION	0.00224326	0.0139014	0.011003	Irf1/Ccr2/Tbx21/Il27/Ccl19	5
LpC1	GOBP POSITIVE REGULATION OF INTERLEUKIN 2 PRODUCTION	GOBP POSITIVE REGULATION OF INTERLEUKIN 2 PRODUCTION	0.00239635	0.0147653	0.0116868	Clec7a/Ccr2/Il1b/Cd83/Cd3e/Cd1d1	6
LpC1	GOBP POSITIVE T CELL SELECTION	GOBP POSITIVE T CELL SELECTION	0.00239635	0.0147653	0.0116868	Cd74/H2-DMa/Ly9/Cd3e/Cd1d1/Tbx21	6
LpC1	GOBP REGULATION OF TUMOR NECROSIS FACTOR MEDIATED SIGNALING PATHWAY	GOBP REGULATION OF TUMOR NECROSIS FACTOR MEDIATED SIGNALING PATHWAY	0.00239635	0.0147653	0.0116868	Laptm5/Naip2/Casp1/Naip5/Pycard/Naip6	6
LpC1	GOBP POSITIVE REGULATION OF PEPTIDASE ACTIVITY	GOBP POSITIVE REGULATION OF PEPTIDASE ACTIVITY	0.00241137	0.0148297	0.0117377	Laptm5/Ctss/Ccn1/Stat1/Clec7a/Aim2/Ctsk/Casp1/Nlrp3/Pycard/Tnf/Fasl/Mefv/Nlrc4/Ngfr	15
LpC1	GOBP REGULATION OF TOLL LIKE RECEPTOR SIGNALING PATHWAY	GOBP REGULATION OF TOLL LIKE RECEPTOR SIGNALING PATHWAY	0.00263626	0.016182	0.0128081	Irf1/Pik3ap1/Irf7/Cd300lf/Smpdl3b	5
LpC1	GOBP TEMPERATURE HOMEOSTASIS	GOBP TEMPERATURE HOMEOSTASIS	0.00266245	0.0163119	0.0129109	Scd1/Lcn2/Id1/Acsl1/Ccr2/Ccl5/Il1b/Gatm/Ptgs2/Il1rn/Plac8/Ccr5/Trpm2/Nod2/Tnf	15
LpC1	GOBP NEGATIVE REGULATION OF PEPTIDYL TYROSINE PHOSPHORYLATION	GOBP NEGATIVE REGULATION OF PEPTIDYL TYROSINE PHOSPHORYLATION	0.00269462	0.0164778	0.0130423	Errfi1/Irf1/Parp14/Lilrb4a/Socs3/Sema4d/Socs1	7
LpC1	GOBP NEGATIVE REGULATION OF INFLAMMATORY RESPONSE TO ANTIGENIC STIMULUS	GOBP NEGATIVE REGULATION OF INFLAMMATORY RESPONSE TO ANTIGENIC STIMULUS	0.00271601	0.0165462	0.0130964	Fcgr2b/Nod2/Trem2/Il12b	4
LpC1	GOBP POSITIVE REGULATION OF LYMPHOCYTE CHEMOTAXIS	GOBP POSITIVE REGULATION OF LYMPHOCYTE CHEMOTAXIS	0.00271601	0.0165462	0.0130964	Ccr2/Ccl5/Cxcl13/Ccl7	4
LpC1	GOBP REGULATION OF EPITHELIAL CELL PROLIFERATION	GOBP REGULATION OF EPITHELIAL CELL PROLIFERATION	0.0027619	0.0167942	0.0132927	B2m/Stat1/Errfi1/Hey1/Hes1/Lrg1/Id1/Rgcc/Ccl5/Tnfaip3/Hmox1/Cdh13/Runx3/Mmp12/Cxcr3/Nod2/Egr3/Nr4a3/Tnf/Tgm1/Ccr3/Iqgap3/Ccl2/Ifng/Ngfr/Il12b	26
LpC1	GOBP HETEROTYPIC CELL CELL ADHESION	GOBP HETEROTYPIC CELL CELL ADHESION	0.00298414	0.0181116	0.0143354	Klf4/Itgb2/Itgax/Il1b/Tnfaip3/Il1rn/Tnf	7
LpC1	GOBP REGULATION OF NEUTROPHIL CHEMOTAXIS	GOBP REGULATION OF NEUTROPHIL CHEMOTAXIS	0.00306924	0.0185586	0.0146892	Cd74/Nckap1l/Il1b/Nod2/C3ar1/Ccl19	6
LpC1	GOBP REGULATION OF P38MAPK CASCADE	GOBP REGULATION OF P38MAPK CASCADE	0.00306924	0.0185586	0.0146892	Dusp1/Per1/Ccr2/Il1b/Ptpn22/Trem2	6
LpC1	GOBP POSITIVE REGULATION OF MACROPHAGE ACTIVATION	GOBP POSITIVE REGULATION OF MACROPHAGE ACTIVATION	0.00307681	0.0185697	0.014698	Ctsc/Irgm1/Cd1d1/Havcr2/Trem2	5
LpC1	GOBP BIOLOGICAL PROCESS INVOLVED IN INTERACTION WITH HOST	GOBP BIOLOGICAL PROCESS INVOLVED IN INTERACTION WITH HOST	0.00312599	0.0188315	0.0149052	Cd74/Gbp9/Gbp7/Gbp2/Gbp2b/Ciita/Gbp6/Gbp3/Siglec1/Naip5/Pglyrp2/Ch25h/Trim30d	13
LpC1	GOBP NEGATIVE REGULATION OF INTERLEUKIN 17 PRODUCTION	GOBP NEGATIVE REGULATION OF INTERLEUKIN 17 PRODUCTION	0.00334927	0.0201018	0.0159107	Nckap1l/Tlr2/Ifng/Il12b	4
LpC1	GOBP REGULATION OF MITOPHAGY	GOBP REGULATION OF MITOPHAGY	0.00334927	0.0201018	0.0159107	Igtp/Irgm2/Irgm1/Nod2	4
LpC1	GOBP B CELL HOMEOSTASIS	GOBP B CELL HOMEOSTASIS	0.00345419	0.0206932	0.0163788	Cd74/Nckap1l/Tnfaip3/Pirb/Tnfrsf13c/Bcl2a1a	6
LpC1	GOBP POSITIVE REGULATION OF CYTOKINE PRODUCTION INVOLVED IN INFLAMMATORY RESPONSE	GOBP POSITIVE REGULATION OF CYTOKINE PRODUCTION INVOLVED IN INFLAMMATORY RESPONSE	0.00356806	0.0212575	0.0168254	Clec7a/Gbp5/Nod2/Ticam2/Tnf	5
LpC1	GOBP POSITIVE REGULATION OF MACROPHAGE MIGRATION	GOBP POSITIVE REGULATION OF MACROPHAGE MIGRATION	0.00356806	0.0212575	0.0168254	Ccl5/Cx3cr1/C3ar1/Trem2/Ccl2	5
LpC1	GOBP REGULATION OF HAIR CYCLE	GOBP REGULATION OF HAIR CYCLE	0.00356806	0.0212575	0.0168254	Per1/Hpse/Inhba/Tnf/Ngfr	5
LpC1	GOBP REGULATION OF MACROPHAGE ACTIVATION	GOBP REGULATION OF MACROPHAGE ACTIVATION	0.00363399	0.0215912	0.0170895	Ctsc/Irgm1/Slc7a2/Cd1d1/Havcr2/Trem2/Cst7	7
LpC1	GOBP JNK CASCADE	GOBP JNK CASCADE	0.00363739	0.0215912	0.0170895	Per1/Il1b/Rasgrp1/Fcgr2b/Tlr7/Naip2/Ptpn22/Naip5/Nod2/Pycard/Naip6/Tlr9/Tnf/Ccl19	14
LpC1	GOBP NEGATIVE REGULATION OF ENDOPEPTIDASE ACTIVITY	GOBP NEGATIVE REGULATION OF ENDOPEPTIDASE ACTIVITY	0.00382016	0.0226346	0.0179154	Klf4/Serpina3g/Serpina3n/Serpina3f/Ptgs2/Naip2/Serpina3i/Bcl2a1d/Naip5/Naip6/Cst7/Timp1/Tnf/Serpina10	14
LpC1	GOBP IRON IMPORT INTO CELL	GOBP IRON IMPORT INTO CELL	0.00386709	0.0227051	0.0179712	Lcn2/Steap4/Ifng	3
LpC1	GOBP POSITIVE REGULATION OF NK T CELL ACTIVATION	GOBP POSITIVE REGULATION OF NK T CELL ACTIVATION	0.00386709	0.0227051	0.0179712	Rasal3/Cd1d1/Il12b	3
LpC1	GOBP REGULATION OF GERMINAL CENTER FORMATION	GOBP REGULATION OF GERMINAL CENTER FORMATION	0.00386709	0.0227051	0.0179712	H2-DMa/Tnfaip3/Tnfrsf13c	3
LpC1	GOBP REGULATION OF MACROPHAGE APOPTOTIC PROCESS	GOBP REGULATION OF MACROPHAGE APOPTOTIC PROCESS	0.00386709	0.0227051	0.0179712	Ccl5/Ccr5/Nod2	3
LpC1	GOBP RESPONSE TO LIPOTEICHOIC ACID	GOBP RESPONSE TO LIPOTEICHOIC ACID	0.00386709	0.0227051	0.0179712	Tlr2/Cd14/Trem2	3
LpC1	GOBP PROGRAMMED CELL DEATH INVOLVED IN CELL DEVELOPMENT	GOBP PROGRAMMED CELL DEATH INVOLVED IN CELL DEVELOPMENT	0.00411314	0.0240926	0.0190693	Il1b/Casp4/Dnase1l3/Fasl/Insl6	5
LpC1	GOBP PHOSPHOLIPASE C ACTIVATING G PROTEIN COUPLED RECEPTOR SIGNALING PATHWAY	GOBP PHOSPHOLIPASE C ACTIVATING G PROTEIN COUPLED RECEPTOR SIGNALING PATHWAY	0.00411826	0.0240926	0.0190693	P2ry10/Fpr2/Cx3cr1/Ptafr/Gpr18/Gpr35/Gpr65/Gpr174/Gna15/C3ar1	10
LpC1	GOBP DENDRITIC CELL MIGRATION	GOBP DENDRITIC CELL MIGRATION	0.00471515	0.0274852	0.0217547	Trpm2/Slamf9/Ccr6/Slamf8/Ccl19	5
LpC1	GOBP REGULATION OF T HELPER 17 TYPE IMMUNE RESPONSE	GOBP REGULATION OF T HELPER 17 TYPE IMMUNE RESPONSE	0.00471515	0.0274852	0.0217547	Clec7a/Clec4n/Ccr6/Nlrp3/Tbx21	5
LpC1	GOBP ACTIVATION OF CYSTEINE TYPE ENDOPEPTIDASE ACTIVITY INVOLVED IN APOPTOTIC PROCESS	GOBP ACTIVATION OF CYSTEINE TYPE ENDOPEPTIDASE ACTIVITY INVOLVED IN APOPTOTIC PROCESS	0.00479313	0.0278897	0.0220748	Laptm5/Stat1/Nlrp3/Pycard/Tnf/Fasl/Nlrc4/Ngfr	8
LpC1	GOBP MACROPHAGE CHEMOTAXIS	GOBP MACROPHAGE CHEMOTAXIS	0.00482506	0.027925	0.0221028	Ccl5/Gpr35/C3ar1/Slamf8/Ccl3/Ccl2	6
LpC1	GOBP NEGATIVE REGULATION OF ENDOTHELIAL CELL PROLIFERATION	GOBP NEGATIVE REGULATION OF ENDOTHELIAL CELL PROLIFERATION	0.00482506	0.027925	0.0221028	Stat1/Rgcc/Cxcr3/Tnf/Ngfr/Il12b	6
LpC1	GOBP POSITIVE REGULATION OF CALCIUM MEDIATED SIGNALING	GOBP POSITIVE REGULATION OF CALCIUM MEDIATED SIGNALING	0.00482506	0.027925	0.0221028	Clec7a/Itgal/Cdh13/Cd3e/Trem2/Tnf	6
LpC1	GOBP ASTROCYTE ACTIVATION	GOBP ASTROCYTE ACTIVATION	0.00490215	0.0280704	0.0222179	C1qa/Il1b/Trem2/Ifng	4
LpC1	GOBP MACROPHAGE ACTIVATION INVOLVED IN IMMUNE RESPONSE	GOBP MACROPHAGE ACTIVATION INVOLVED IN IMMUNE RESPONSE	0.00490215	0.0280704	0.0222179	Havcr2/Trem2/Tnf/Ifng	4
LpC1	GOBP POSITIVE REGULATION OF NITRIC OXIDE SYNTHASE BIOSYNTHETIC PROCESS	GOBP POSITIVE REGULATION OF NITRIC OXIDE SYNTHASE BIOSYNTHETIC PROCESS	0.00490215	0.0280704	0.0222179	Tlr2/Nod2/Ccl2/Ifng	4
LpC1	GOBP POSITIVE REGULATION OF T HELPER CELL DIFFERENTIATION	GOBP POSITIVE REGULATION OF T HELPER CELL DIFFERENTIATION	0.00490215	0.0280704	0.0222179	Irf1/Ccr2/Nlrp3/Ccl19	4
LpC1	GOBP REGULATION OF HAIR FOLLICLE DEVELOPMENT	GOBP REGULATION OF HAIR FOLLICLE DEVELOPMENT	0.00490215	0.0280704	0.0222179	Hpse/Inhba/Tnf/Ngfr	4
LpC1	GOBP REGULATION OF MEMBRANE INVAGINATION	GOBP REGULATION OF MEMBRANE INVAGINATION	0.00490215	0.0280704	0.0222179	C3/Nckap1l/Fcgr1/Trem2	4
LpC1	GOBP NEGATIVE REGULATION OF DNA BINDING TRANSCRIPTION FACTOR ACTIVITY	GOBP NEGATIVE REGULATION OF DNA BINDING TRANSCRIPTION FACTOR ACTIVITY	0.00497669	0.0284458	0.0225149	Klf4/Hes1/Id1/Tnfaip3/Nlrc5/Hmox1/Aim2/Cyp1b1/Havcr2/Nlrp3/Nod2/Pycard/Acod1	13
LpC1	GOBP INTRINSIC APOPTOTIC SIGNALING PATHWAY IN RESPONSE TO DNA DAMAGE	GOBP INTRINSIC APOPTOTIC SIGNALING PATHWAY IN RESPONSE TO DNA DAMAGE	0.00498525	0.0284458	0.0225149	Cd74/Ier3/Tnfrsf1b/Hmox1/Ifi204/Bcl2a1d/Bcl2a1b/Bcl2a1a/Pycard/Tnf	10
LpC1	GOBP DEFENSE RESPONSE TO TUMOR CELL	GOBP DEFENSE RESPONSE TO TUMOR CELL	0.00518461	0.0291724	0.0230901	Laptm5/Klf4/Prf1	3
LpC1	GOBP FIBROBLAST GROWTH FACTOR PRODUCTION	GOBP FIBROBLAST GROWTH FACTOR PRODUCTION	0.00518461	0.0291724	0.0230901	Rgcc/Ptgs2/Aif1	3
LpC1	GOBP NEGATIVE REGULATION OF MYELINATION	GOBP NEGATIVE REGULATION OF MYELINATION	0.00518461	0.0291724	0.0230901	Ctsc/Tnf/Ifng	3
LpC1	GOBP NEGATIVE REGULATION OF MYELOID LEUKOCYTE MEDIATED IMMUNITY	GOBP NEGATIVE REGULATION OF MYELOID LEUKOCYTE MEDIATED IMMUNITY	0.00518461	0.0291724	0.0230901	Ccr2/Hmox1/Cx3cr1	3
LpC1	GOBP NEGATIVE REGULATION OF NATURAL KILLER CELL ACTIVATION	GOBP NEGATIVE REGULATION OF NATURAL KILLER CELL ACTIVATION	0.00518461	0.0291724	0.0230901	Lilrb4a/Havcr2/Pglyrp2	3
LpC1	GOBP POSITIVE REGULATION OF UNSATURATED FATTY ACID BIOSYNTHETIC PROCESS	GOBP POSITIVE REGULATION OF UNSATURATED FATTY ACID BIOSYNTHETIC PROCESS	0.00518461	0.0291724	0.0230901	Cd74/Il1b/Ptgs2	3
LpC1	GOBP REGULATION OF NUCLEOTIDE BINDING OLIGOMERIZATION DOMAIN CONTAINING SIGNALING PATHWAY	GOBP REGULATION OF NUCLEOTIDE BINDING OLIGOMERIZATION DOMAIN CONTAINING SIGNALING PATHWAY	0.00518461	0.0291724	0.0230901	Tnfaip3/Slc15a3/Ptpn22	3
LpC1	GOBP WOUND HEALING INVOLVED IN INFLAMMATORY RESPONSE	GOBP WOUND HEALING INVOLVED IN INFLAMMATORY RESPONSE	0.00518461	0.0291724	0.0230901	Ccr2/Hmox1/Timp1	3
LpC1	GOBP NEGATIVE REGULATION OF MYELOID LEUKOCYTE DIFFERENTIATION	GOBP NEGATIVE REGULATION OF MYELOID LEUKOCYTE DIFFERENTIATION	0.00525031	0.0294399	0.0233018	Lilrb4a/C1qc/Pirb/Pira1/Mafb/Gpr68/Ifng	7
LpC1	GOBP REGULATION OF MYELINATION	GOBP REGULATION OF MYELINATION	0.00525031	0.0294399	0.0233018	Ctsc/Tnfrsf1b/Itgax/Cst7/Tnf/Ifng/Ngfr	7
LpC1	GOBP POSITIVE REGULATION OF GTPASE ACTIVITY	GOBP POSITIVE REGULATION OF GTPASE ACTIVITY	0.005757	0.0322253	0.0255064	Sema4d/Ccl5/Rasgrp1/Tbc1d9/Vav1/Cxcl13/Gpr65/Ccl22/Rgs1/Ccl3/Ccl8/Ccl4/Rgs16/Ccl2/Ccl19/Ccl12/Ccl7	17
LpC1	GOBP GAMMA DELTA T CELL ACTIVATION	GOBP GAMMA DELTA T CELL ACTIVATION	0.0058336	0.0325417	0.0257568	Nckap1l/Itk/Gpr18/Egr3	4
LpC1	GOBP POSITIVE REGULATION OF CELLULAR EXTRAVASATION	GOBP POSITIVE REGULATION OF CELLULAR EXTRAVASATION	0.0058336	0.0325417	0.0257568	Lyve1/Ccr2/Ptafr/Ccl2	4
LpC1	GOBP T HELPER 17 TYPE IMMUNE RESPONSE	GOBP T HELPER 17 TYPE IMMUNE RESPONSE	0.00593744	0.033021	0.0261362	Clec7a/Clec4n/Ly9/Ccr6/Nlrp3/Tbx21	6
LpC1	GOBP NEGATIVE REGULATION OF MYELOID CELL DIFFERENTIATION	GOBP NEGATIVE REGULATION OF MYELOID CELL DIFFERENTIATION	0.0059399	0.033021	0.0261362	Lilrb4a/C1qc/Pirb/Zbtb16/Pira1/Mafb/Gpr171/Gpr68/Ifng	9
LpC1	GOBP POSITIVE REGULATION OF PHOSPHATIDYLINOSITOL 3 KINASE PROTEIN KINASE B SIGNAL TRANSDUCTION	GOBP POSITIVE REGULATION OF PHOSPHATIDYLINOSITOL 3 KINASE PROTEIN KINASE B SIGNAL TRANSDUCTION	0.00609215	0.0337498	0.026713	Chil1/Pik3ap1/Sema4d/Ccl5/Hcls1/Cx3cr1/F7/Hpse/F10/Trem2/Osm/Tnf/Ccl19/Ngfr	14
LpC1	GOBP POSITIVE REGULATION OF LEUKOCYTE DEGRANULATION	GOBP POSITIVE REGULATION OF LEUKOCYTE DEGRANULATION	0.00610224	0.0337498	0.026713	Itgb2/Fcer1g/Itgam/Ptafr/Cd177	5
LpC1	GOBP REGULATION OF SYNCYTIUM FORMATION BY PLASMA MEMBRANE FUSION	GOBP REGULATION OF SYNCYTIUM FORMATION BY PLASMA MEMBRANE FUSION	0.00610224	0.0337498	0.026713	Stat1/Cxcl9/Cxcl10/Trem2/Ccl8	5
LpC1	GOBP REGULATION OF ERYTHROCYTE DIFFERENTIATION	GOBP REGULATION OF ERYTHROCYTE DIFFERENTIATION	0.00655872	0.0362126	0.0286624	B2m/Stat1/Nckap1l/Mafb/Isg15/Inhba	6
LpC1	GOBP CD4 POSITIVE CD25 POSITIVE ALPHA BETA REGULATORY T CELL DIFFERENTIATION	GOBP CD4 POSITIVE CD25 POSITIVE ALPHA BETA REGULATORY T CELL DIFFERENTIATION	0.00674068	0.0365327	0.0289158	H2-Ea/Pla2g2d/Ifng	3
LpC1	GOBP CELL CELL ADHESION INVOLVED IN GASTRULATION	GOBP CELL CELL ADHESION INVOLVED IN GASTRULATION	0.00674068	0.0365327	0.0289158	Klf4/Tnfaip3/Il1rn	3
LpC1	GOBP LUNG VASCULATURE DEVELOPMENT	GOBP LUNG VASCULATURE DEVELOPMENT	0.00674068	0.0365327	0.0289158	Errfi1/Id1/Lif	3
LpC1	GOBP MACROPHAGE APOPTOTIC PROCESS	GOBP MACROPHAGE APOPTOTIC PROCESS	0.00674068	0.0365327	0.0289158	Ccl5/Ccr5/Nod2	3
LpC1	GOBP NEGATIVE REGULATION OF LEUKOCYTE DEGRANULATION	GOBP NEGATIVE REGULATION OF LEUKOCYTE DEGRANULATION	0.00674068	0.0365327	0.0289158	Ccr2/Nckap1l/Hmox1	3
LpC1	GOBP POSITIVE REGULATION OF T CELL DIFFERENTIATION IN THYMUS	GOBP POSITIVE REGULATION OF T CELL DIFFERENTIATION IN THYMUS	0.00674068	0.0365327	0.0289158	Rasgrp1/Egr3/Vnn1	3
LpC1	GOBP REGULATION OF CELL CELL ADHESION MEDIATED BY INTEGRIN	GOBP REGULATION OF CELL CELL ADHESION MEDIATED BY INTEGRIN	0.00674068	0.0365327	0.0289158	Ccl5/Cd3e/Cxcl13	3
LpC1	GOBP REGULATION OF NATURAL KILLER CELL MEDIATED IMMUNE RESPONSE TO TUMOR CELL	GOBP REGULATION OF NATURAL KILLER CELL MEDIATED IMMUNE RESPONSE TO TUMOR CELL	0.00674068	0.0365327	0.0289158	Havcr2/Klrk1/Il12b	3
LpC1	GOBP REGULATION OF NK T CELL ACTIVATION	GOBP REGULATION OF NK T CELL ACTIVATION	0.00674068	0.0365327	0.0289158	Rasal3/Cd1d1/Il12b	3
LpC1	GOBP REGULATION OF T HELPER 2 CELL CYTOKINE PRODUCTION	GOBP REGULATION OF T HELPER 2 CELL CYTOKINE PRODUCTION	0.00674068	0.0365327	0.0289158	Rsad2/Nlrp3/Tbx21	3
LpC1	GOBP TRYPTOPHAN METABOLIC PROCESS	GOBP TRYPTOPHAN METABOLIC PROCESS	0.00674068	0.0365327	0.0289158	Il4i1/Kynu/Ido1	3
LpC1	GOBP REGULATION OF LEUKOCYTE ADHESION TO VASCULAR ENDOTHELIAL CELL	GOBP REGULATION OF LEUKOCYTE ADHESION TO VASCULAR ENDOTHELIAL CELL	0.00689335	0.0372977	0.0295213	Klf4/Itgb2/Ccr2/Ptafr/Tnf	5
LpC1	GOBP REGULATION OF GTPASE ACTIVITY	GOBP REGULATION OF GTPASE ACTIVITY	0.00712192	0.0384702	0.0304493	Sema4d/Ccl5/Rasal3/Rasgrp1/Rasa4/Tbc1d9/Vav1/Cxcl13/Gpr65/Adap1/Ccl22/Pycard/Rgs1/Ccl3/Ccl8/Ccl4/Rgs16/Ccl2/Ccl19/Ccl12/Ccl7	21
LpC1	GOBP POSITIVE REGULATION OF GRANULOCYTE CHEMOTAXIS	GOBP POSITIVE REGULATION OF GRANULOCYTE CHEMOTAXIS	0.00775344	0.0418118	0.0330942	Cd74/Nckap1l/Il1b/C3ar1/Ccl19	5
LpC1	GOBP SECOND MESSENGER MEDIATED SIGNALING	GOBP SECOND MESSENGER MEDIATED SIGNALING	0.00783157	0.042163	0.0333721	Clec7a/Igtp/Irgm2/Itgal/Irgm1/Ccr2/Fpr2/Cdh13/Nos2/Cx3cr1/Cd3e/Ccr5/Trpm2/Cxcr6/Ccr6/Cxcr3/Xcr1/Trem2/Tnf/Ccr3	20
LpC1	GOBP NEGATIVE REGULATION OF NERVOUS SYSTEM PROCESS	GOBP NEGATIVE REGULATION OF NERVOUS SYSTEM PROCESS	0.00803409	0.0431101	0.0341218	Ctsc/Gpr35/Tnf/Ifng	4
LpC1	GOBP RESPONSE TO FLUID SHEAR STRESS	GOBP RESPONSE TO FLUID SHEAR STRESS	0.00803409	0.0431101	0.0341218	Klf2/Klf4/Ptgs2/Ass1	4
LpC1	GOBP EXTRINSIC APOPTOTIC SIGNALING PATHWAY	GOBP EXTRINSIC APOPTOTIC SIGNALING PATHWAY	0.00841439	0.0450761	0.0356779	Lcn2/Tnfrsf1b/Ltb/Il1b/Tnfaip3/Hmox1/Runx3/Siglec1/Bcl2a1d/Bcl2a1b/Bcl2a1a/Pycard/Inhba/Tnf/Fasl/Ifng	16
LpC1	GOBP REGULATION OF IRON ION TRANSPORT	GOBP REGULATION OF IRON ION TRANSPORT	0.00854508	0.0455503	0.0360533	B2m/Lcn2/Ifng	3
LpC1	GOBP REGULATION OF LYSOSOME ORGANIZATION	GOBP REGULATION OF LYSOSOME ORGANIZATION	0.00854508	0.0455503	0.0360533	Igtp/Irgm2/Irgm1	3
LpC1	GOBP RESPONSE TO INTERLEUKIN 12	GOBP RESPONSE TO INTERLEUKIN 12	0.00854508	0.0455503	0.0360533	Ticam2/Il12rb1/Il12b	3
LpC1	GOBP L ALPHA AMINO ACID TRANSMEMBRANE TRANSPORT	GOBP L ALPHA AMINO ACID TRANSMEMBRANE TRANSPORT	0.00861337	0.045839	0.0362817	Slc7a2/Slc11a1/Slc1a2/Slc7a11/Slc6a20a/Tnf/Kcnj10	7
LpC1	GOBP NEGATIVE REGULATION OF VIRAL LIFE CYCLE	GOBP NEGATIVE REGULATION OF VIRAL LIFE CYCLE	0.00868536	0.0460708	0.0364652	Cd74/Ciita/Bst2/Ch25h/Trim30d	5
LpC1	GOBP POSITIVE REGULATION OF PROTEIN CONTAINING COMPLEX DISASSEMBLY	GOBP POSITIVE REGULATION OF PROTEIN CONTAINING COMPLEX DISASSEMBLY	0.00868536	0.0460708	0.0364652	Igtp/Irgm2/Irgm1/Plek/Tnf	5
LpC1	GOBP T CELL RECEPTOR SIGNALING PATHWAY	GOBP T CELL RECEPTOR SIGNALING PATHWAY	0.00891162	0.0471938	0.037354	Laptm5/Lilrb4a/Fyb/Themis2/Lcp2/Itk/Cd3e/Bcl2a1d/Ptpn22/Ctla4/Ifng	11
LpC1	GOBP COLLAGEN METABOLIC PROCESS	GOBP COLLAGEN METABOLIC PROCESS	0.00894384	0.0472871	0.0374279	Ctss/Errfi1/Id1/Rgcc/Ctsk/Mmp12/Mmp25/Inhba/Ccl2/Mmp13	10
LpC1	GOBP REGULATION OF PHOSPHATIDYLINOSITOL 3 KINASE PROTEIN KINASE B SIGNAL TRANSDUCTION	GOBP REGULATION OF PHOSPHATIDYLINOSITOL 3 KINASE PROTEIN KINASE B SIGNAL TRANSDUCTION	0.00929623	0.0490004	0.038784	Chil1/Klf4/Pik3ap1/Sema4d/Ccl5/Hcls1/Rasgrp1/Aim2/Cx3cr1/F7/Hpse/F10/Trem2/Osm/Tnf/Ccl19/Ngfr	17
LpC1	GOBP NEGATIVE REGULATION OF CYTOKINE PRODUCTION INVOLVED IN INFLAMMATORY RESPONSE	GOBP NEGATIVE REGULATION OF CYTOKINE PRODUCTION INVOLVED IN INFLAMMATORY RESPONSE	0.00931326	0.0490004	0.038784	Lilrb4a/Pycard/Trem2/Mefv	4
LpC1	GOBP REGULATION OF COMPLEMENT ACTIVATION	GOBP REGULATION OF COMPLEMENT ACTIVATION	0.00931326	0.0490004	0.038784	C3/Il1b/Cr2/Trem2	4
LpC9	GOBP ENTRAINMENT OF CIRCADIAN CLOCK	GOBP ENTRAINMENT OF CIRCADIAN CLOCK	4.97192815829525e-06	0.000653809	0.000444857	Per3/Per2/Usp2	3
LpC9	GOBP SKELETAL MUSCLE ORGAN DEVELOPMENT	GOBP SKELETAL MUSCLE ORGAN DEVELOPMENT	7.87612412610217e-06	0.000887752	0.000604034	Eln/Nr1d2/Arntl/Hlf/Usp2	5
LpC9	GOBP CIRCADIAN SLEEP WAKE CYCLE	GOBP CIRCADIAN SLEEP WAKE CYCLE	1.66160428361932e-05	0.00163876	0.00111502	Nr1d1/Per3/Npas2	3
LpC9	GOBP REGULATION OF HORMONE SECRETION	GOBP REGULATION OF HORMONE SECRETION	5.18906356375401e-05	0.00451538	0.0030723	Nr1d1/Edn1/Per2/Rbp4/Arntl	5
LpC9	GOBP PEPTIDE TRANSPORT	GOBP PEPTIDE TRANSPORT	5.72291537666521e-05	0.00451538	0.0030723	Nr1d1/Edn1/Per2/Rbp4/Arntl	5
LpC9	GOBP RESPONSE TO REDOX STATE	GOBP RESPONSE TO REDOX STATE	6.75664613548364e-05	0.00484636	0.0032975	Arntl/Npas2	2
LpC9	GOBP MUSCLE ORGAN DEVELOPMENT	GOBP MUSCLE ORGAN DEVELOPMENT	9.52280013364827e-05	0.00626124	0.0042602	Eln/Nr1d2/Arntl/Hlf/Usp2	5
LpC9	GOBP HORMONE TRANSPORT	GOBP HORMONE TRANSPORT	0.000131256	0.00777752	0.00529189	Nr1d1/Edn1/Per2/Rbp4/Arntl	5
LpC9	GOBP REGULATION OF INSULIN SECRETION	GOBP REGULATION OF INSULIN SECRETION	0.000152985	0.00777752	0.00529189	Nr1d1/Per2/Rbp4/Arntl	4
LpC9	GOBP PENTOSE METABOLIC PROCESS	GOBP PENTOSE METABOLIC PROCESS	0.000157053	0.00777752	0.00529189	Cbr2/Dcxr	2
LpC9	GOBP GLUCOSE METABOLIC PROCESS	GOBP GLUCOSE METABOLIC PROCESS	0.000163898	0.00777752	0.00529189	Cbr2/Dcxr/Per2/Rbp4	4
LpC9	GOBP AMIDE TRANSPORT	GOBP AMIDE TRANSPORT	0.000173213	0.00777752	0.00529189	Nr1d1/Edn1/Per2/Rbp4/Arntl	5
LpC9	GOBP REGULATION OF VASOCONSTRICTION	GOBP REGULATION OF VASOCONSTRICTION	0.000177434	0.00777752	0.00529189	Edn1/Per2/Adm	3
LpC9	GOBP SKELETAL MUSCLE CELL DIFFERENTIATION	GOBP SKELETAL MUSCLE CELL DIFFERENTIATION	0.000266605	0.0110711	0.00753288	Nr1d2/Arntl/Hlf	3
LpC9	GOBP INSULIN SECRETION	GOBP INSULIN SECRETION	0.0003107	0.0115708	0.00787285	Nr1d1/Per2/Rbp4/Arntl	4
LpC9	GOBP REGULATION OF BEHAVIOR	GOBP REGULATION OF BEHAVIOR	0.000324739	0.0115708	0.00787285	Nr1d1/Per3/Npas2	3
LpC9	GOBP REGULATION OF PEPTIDE TRANSPORT	GOBP REGULATION OF PEPTIDE TRANSPORT	0.000333476	0.0115708	0.00787285	Nr1d1/Per2/Rbp4/Arntl	4
LpC9	GOBP LOCOMOTOR RHYTHM	GOBP LOCOMOTOR RHYTHM	0.000343673	0.0115708	0.00787285	Usp2/Npas2	2
LpC9	GOBP VASOCONSTRICTION	GOBP VASOCONSTRICTION	0.000351963	0.0115708	0.00787285	Edn1/Per2/Adm	3
LpC9	GOBP MONOSACCHARIDE METABOLIC PROCESS	GOBP MONOSACCHARIDE METABOLIC PROCESS	0.000414444	0.0130799	0.00889964	Cbr2/Dcxr/Per2/Rbp4	4
LpC9	GOBP POSITIVE REGULATION OF CIRCADIAN RHYTHM	GOBP POSITIVE REGULATION OF CIRCADIAN RHYTHM	0.000520212	0.0152018	0.0103434	Nr1d1/Arntl	2
LpC9	GOBP REGULATION OF URINE VOLUME	GOBP REGULATION OF URINE VOLUME	0.000520212	0.0152018	0.0103434	Edn1/Adm	2
LpC9	GOBP POSITIVE REGULATION OF HEART RATE	GOBP POSITIVE REGULATION OF HEART RATE	0.000643231	0.0181253	0.0123326	Edn1/Adm	2
LpC9	GOBP RESPONSE TO LIGHT STIMULUS	GOBP RESPONSE TO LIGHT STIMULUS	0.000692929	0.0184323	0.0125415	Per3/Per2/Rbp4/Usp2	4
LpC9	GOBP REGULATION OF PROTEIN SECRETION	GOBP REGULATION OF PROTEIN SECRETION	0.000700847	0.0184323	0.0125415	Nr1d1/Per2/Rbp4/Arntl	4
LpC9	GOBP REGULATION OF SKELETAL MUSCLE CELL DIFFERENTIATION	GOBP REGULATION OF SKELETAL MUSCLE CELL DIFFERENTIATION	0.000778961	0.0198258	0.0134897	Nr1d2/Arntl	2
LpC9	GOBP HORMONE MEDIATED SIGNALING PATHWAY	GOBP HORMONE MEDIATED SIGNALING PATHWAY	0.0011755	0.0285896	0.0194526	Nr1d1/Nr1d2/Arntl	3
LpC9	GOBP POSITIVE REGULATION OF PRODUCTION OF MOLECULAR MEDIATOR OF IMMUNE RESPONSE	GOBP POSITIVE REGULATION OF PRODUCTION OF MOLECULAR MEDIATOR OF IMMUNE RESPONSE	0.00119576	0.0285896	0.0194526	Sphk2/Spon2/Rbp4	3
LpC9	GOBP ADAPTIVE THERMOGENESIS	GOBP ADAPTIVE THERMOGENESIS	0.00127903	0.0296811	0.0201953	Nr1d1/Per2/Arntl	3
LpC9	GOBP POSITIVE REGULATION OF BLOOD CIRCULATION	GOBP POSITIVE REGULATION OF BLOOD CIRCULATION	0.00144723	0.0326246	0.0221981	Edn1/Adm	2
LpC9	GOBP NEGATIVE REGULATION OF COLD INDUCED THERMOGENESIS	GOBP NEGATIVE REGULATION OF COLD INDUCED THERMOGENESIS	0.00157784	0.0340987	0.023201	Nr1d1/Arntl	2
LpC9	GOBP REGULATION OF TUBE SIZE	GOBP REGULATION OF TUBE SIZE	0.00159905	0.0340987	0.023201	Edn1/Per2/Adm	3
LpC9	GOBP GLUCAN BIOSYNTHETIC PROCESS	GOBP GLUCAN BIOSYNTHETIC PROCESS	0.00164519	0.0341593	0.0232423	Nr1d1/Per2	2
LpC9	GOBP TEMPERATURE HOMEOSTASIS	GOBP TEMPERATURE HOMEOSTASIS	0.00180255	0.036467	0.0248124	Nr1d1/Per2/Arntl	3
LpC9	GOBP RESPONSE TO RADIATION	GOBP RESPONSE TO RADIATION	0.00191474	0.0377683	0.0256978	Per3/Per2/Rbp4/Usp2	4
LpC9	GOBP PROTEIN LOCALIZATION TO EXTRACELLULAR REGION	GOBP PROTEIN LOCALIZATION TO EXTRACELLULAR REGION	0.00203016	0.0390681	0.0265823	Nr1d1/Per2/Rbp4/Arntl	4
LpC9	GOBP CARBOHYDRATE BIOSYNTHETIC PROCESS	GOBP CARBOHYDRATE BIOSYNTHETIC PROCESS	0.00238024	0.0447145	0.0304241	Nr1d1/Per2/Rbp4	3
